# Supplementary material for: Machine learning and bioinformatic analyses link the cell surface receptor transcript levels to the drug response of breast cancer cells and drug off-target effects
Source: PLoS One. 2024 Feb 2;19(2):e0296511. doi: 10.1371/journal.pone.0296511 (PMC10836680; doi:10.1371/journal.pone.0296511)
Supplement: S1 File — Up Genes—BRCA vs All Normal; list of genes we found highly expressed in breast cancer than in any other healthy body tissue. Up Genes Counts- BRCA vs Normal; the number of upregulated genes between breast cancer and each healthy tissue, and the number of downregulated genes between breast cancer and each healthy tissue. (XLSX) [file pone.0296511.s005.xlsx]

## Sheet: BRCA vs AdiposeTissue
HugoSymbol	meanBrca	meanNormal	foldChange	log2FC	pvalue	padj
AAGAB	490863	103508	4.74225	2.24557	0	0
ABCA1	263761	598919	0.440396	-1.18313	0	0
ACKR1	153242	1.02941e+06	0.148864	-2.74793	0	0
ACKR3	194645	561648	0.346561	-1.52882	0	0
ACKR4	17377.5	41052.7	0.423297	-1.24026	0	0
ADAM2	2003.85	50.7294	39.5008	5.30381	0	0
ADCY2	61178.1	29077.3	2.10398	1.07312	0	0
ADCY3	347855	807110	0.430988	-1.21428	0	0
ADCY9	309521	146452	2.11347	1.07961	0	0
ADM2	95553.7	3186.46	29.9874	4.90628	0	0
ADRB1	9985.87	23437.8	0.426058	-1.23088	0	0
ADRB2	18839	144510	0.130365	-2.93937	0	0
ADRB3	530.709	1998.68	0.26553	-1.91305	0	0
AFP	18176.5	93.8034	193.772	7.59822	0	0
AGR3	694348	179.808	3861.61	11.915	0	0
AIRE	291.489	2201.74	0.13239	-2.91713	0	0
AJUBA	143530	52254.6	2.74674	1.45772	0	0
AKAP5	63211.4	5991.62	10.55	3.39917	0	0
ALCAM	1.41981e+06	92096.8	15.4165	3.9464	0	0
AMHR2	783.328	1734.13	0.451713	-1.14652	0	0
ANO2	23039.3	48904.9	0.471105	-1.08588	0	0
ANXA1	1.01365e+06	2.56232e+06	0.395597	-1.3379	0	0
AP2B1	2.41051e+06	706091	3.41388	1.77141	0	0
AP2S1	514014	243415	2.11167	1.07839	0	0
APH1A	1.84347e+06	455391	4.04811	2.01725	0	0
APOB	8064.05	34558.7	0.233344	-2.09947	0	0
APOBR	114312	31430.2	3.637	1.86275	0	0
ARC	19605.7	50874.5	0.385374	-1.37567	0	0
ASTL	2156.01	698.153	3.08816	1.62675	0	0
ASXL2	324150	141255	2.29479	1.19836	0	0
ATAD1	343268	166770	2.05834	1.04148	0	0
ATAD2	538286	48492.2	11.1005	3.47255	0	0
AZIN2	61468	19751.9	3.11201	1.63785	0	0
B3GALT5	138978	984.778	141.126	7.14084	0	0
BCAM	2.23121e+06	799564	2.79053	1.48054	0	0
BCL10	140765	63752.1	2.20801	1.14275	0	0
BEX3	431817	188271	2.29359	1.1976	0	0
BFAR	444142	221513	2.00504	1.00363	0	0
BIRC3	214008	102416	2.0896	1.06323	0	0
BMP10	23.8503	331.87	0.0718664	-3.79854	0	0
BMP3	4236.95	21568.3	0.196443	-2.34782	0	0
BMP6	27209.4	126834	0.214527	-2.22077	0	0
BMX	8576.77	46823.4	0.183173	-2.44872	0	0
BTLA	8269.18	1908.85	4.33203	2.11504	0	0
C1QBP	523552	195435	2.6789	1.42164	0	0
C5AR1	79361.3	199595	0.397613	-1.33056	0	0
C5AR2	127854	46868.4	2.72793	1.44781	0	0
CA6	11592.8	1699.64	6.82072	2.76992	0	0
CA9	52758.8	8487.27	6.21623	2.63604	0	0
CABP1	3454.28	29157.9	0.118468	-3.07743	0	0
CALCR	3948.32	722.911	5.4617	2.44935	0	0
CALR	5.99042e+06	1.38575e+06	4.32288	2.11199	0	0
CBLN1	6396.94	25448.5	0.251368	-1.99213	0	0
CCKAR	427.47	31.2207	13.6919	3.77525	0	0
CCKBR	7301.33	430.608	16.9559	4.08371	0	0
CCL14	103250	708428	0.145746	-2.77847	0	0
CCL15	101347	668724	0.151552	-2.72211	0	0
CCL16	601.971	5477.88	0.109891	-3.18585	0	0
CCL19	120599	48300.9	2.49683	1.3201	0	0
CCL21	80324.1	186922	0.429719	-1.21853	0	0
CCL23	1314.72	9468.29	0.138855	-2.84835	0	0
CCL25	929.917	86.3509	10.7691	3.42882	0	0
CCL28	191409	16238.5	11.7874	3.55917	0	0
CCL5	258794	38752.8	6.67807	2.73943	0	0
CCR10	5894.29	18634.9	0.316305	-1.66061	0	0
CCR2	29494	9435.15	3.12597	1.64431	0	0
CCR4	21373.4	3249.74	6.57694	2.71742	0	0
CCR5	70063.5	8591.27	8.15519	3.02772	0	0
CCR6	28741.8	2381.12	12.0707	3.59344	0	0
CCR7	46494.7	21941	2.11908	1.08344	0	0
CCR8	4082.53	74.634	54.7007	5.77349	0	0
CCRL2	20822	44333.3	0.469668	-1.09029	0	0
CD163	293445	1.66009e+06	0.176765	-2.50009	0	0
CD180	49761.7	12196.9	4.07987	2.02852	0	0
CD19	12841.3	2932.26	4.37932	2.13071	0	0
CD1A	10759	555.286	19.3756	4.27617	0	0
CD1B	2896.36	441.453	6.56098	2.71391	0	0
CD1C	12393.6	4936.59	2.51056	1.32801	0	0
CD2	94856.9	10990.9	8.63052	3.10945	0	0
CD209	27644.7	139968	0.197507	-2.34002	0	0
CD22	62315.3	15364	4.05594	2.02004	0	0
CD24	8.19925e+06	19388.9	422.883	8.72412	0	0
CD248	307817	1.66365e+06	0.185024	-2.43421	0	0
CD27	63130.6	14785.2	4.26987	2.09419	0	0
CD276	845353	346892	2.43694	1.28507	0	0
CD33	21267.9	44572	0.477159	-1.06746	0	0
CD36	791187	6.52657e+06	0.121226	-3.04423	0	0
CD3D	37428.1	5644.9	6.63043	2.7291	0	0
CD3E	105455	21277	4.9563	2.30926	0	0
CD3G	25637.8	3462.6	7.4042	2.88834	0	0
CD44	2.97739e+06	1.26695e+06	2.35005	1.23269	0	0
CD46	2.31045e+06	1.09165e+06	2.11647	1.08166	0	0
CD48	96286.1	20943.8	4.59735	2.2008	0	0
CD6	60518.7	16645.8	3.63568	1.86222	0	0
CD74	1.15003e+07	4.80139e+06	2.39521	1.26015	0	0
CD80	10303.2	1441.67	7.14668	2.83727	0	0
CD86	75736.1	28207.2	2.68499	1.42491	0	0
CD8A	78678.7	21206.2	3.71018	1.89149	0	0
CD8B	20673.9	4257.47	4.85591	2.27974	0	0
CDH3	483615	19831.4	24.3863	4.608	0	0
CEACAM5	361311	1467.68	246.179	7.94356	0	0
CEACAM6	1.32285e+06	2957.34	447.309	8.80513	0	0
CFLAR	599526	1.37554e+06	0.435849	-1.1981	0	0
CHMP5	459585	224279	2.04917	1.03504	0	0
CHST4	5086.7	1660.66	3.06307	1.61498	0	0
CLCN3	718366	170917	4.20301	2.07142	0	0
CLDN4	1.675e+06	16301.6	102.751	6.68301	0	0
CLDN6	16196.3	100.873	160.561	7.32698	0	0
CLIC6	577208	97318.6	5.93111	2.5683	0	0
CNIH2	31518.7	3937.85	8.00403	3.00073	0	0
CNIH3	38478.2	12670.3	3.03687	1.60259	0	0
CNIH4	376303	141671	2.65617	1.40935	0	0
CNOT1	1.21242e+06	521581	2.3245	1.21692	0	0
CNOT6	402860	111211	3.62249	1.85698	0	0
CNOT9	376544	156641	2.40386	1.26535	0	0
CNPY3	459439	155134	2.96155	1.56635	0	0
CNR1	19404.8	321109	0.0604307	-4.04857	0	0
CNR2	3718.79	627.094	5.93019	2.56808	0	0
CNTFR	41802.9	318858	0.131102	-2.93124	0	0
COPA	2.75857e+06	751357	3.67144	1.87635	0	0
COPB2	1.63046e+06	422418	3.85982	1.94853	0	0
COPE	850091	327294	2.59734	1.37703	0	0
COPG1	1.77035e+06	511090	3.46388	1.79239	0	0
COPG2	434035	111789	3.88264	1.95704	0	0
COPZ1	1.27542e+06	313245	4.07162	2.0256	0	0
CR1	12996.9	58326.6	0.22283	-2.16598	0	0
CR2	28854.3	1454.69	19.8354	4.31	0	0
CREB3	397672	166053	2.39485	1.25994	0	0
CRHBP	4209.11	30678.5	0.1372	-2.86564	0	0
CRYM	20387.6	6760.24	3.0158	1.59254	0	0
CSF1	360771	791115	0.456029	-1.1328	0	0
CSN2	526527	23.3053	22592.6	14.4636	0	0
CSPG4	250050	735804	0.339833	-1.5571	0	0
CTLA4	13108.9	3631.62	3.60967	1.85187	0	0
CXCL2	18524.5	206308	0.0897906	-3.47729	0	0
CXCL3	3026.35	33263.1	0.090982	-3.45827	0	0
CXCL6	3086.4	11149.1	0.276829	-1.85293	0	0
CXCL9	606975	35470.5	17.1121	4.09695	0	0
CXCR1	4035.36	19482.2	0.207131	-2.27139	0	0
CXCR2	3167.98	18560.3	0.170686	-2.55058	0	0
CXCR3	27222.5	1513.02	17.9921	4.16929	0	0
CXCR4	542818	176198	3.08073	1.62327	0	0
CXCR6	25304.4	6074.14	4.16593	2.05864	0	0
CYR61	1.18662e+06	3.48041e+06	0.340941	-1.55241	0	0
DAB2	463847	957124	0.484625	-1.04506	0	0
DACT2	4271.87	11605.5	0.368091	-1.44187	0	0
DAXX	568770	204714	2.77837	1.47424	0	0
DCAF6	812235	329301	2.46655	1.30249	0	0
DCDC2	58700.2	402.549	145.821	7.18806	0	0
DCTN4	606955	243932	2.48822	1.31511	0	0
DCTN5	654753	221377	2.95763	1.56444	0	0
DDB1	2.07823e+06	715937	2.90281	1.53745	0	0
DDR1	2.40222e+06	260649	9.21629	3.20419	0	0
DDR2	373496	1.00156e+06	0.372913	-1.42309	0	0
DDX58	376854	81420.4	4.62849	2.21054	0	0
DEDD2	188965	79304.7	2.38277	1.25264	0	0
DHX58	155608	74022.2	2.10218	1.07188	0	0
DLG1	463437	205077	2.25982	1.17621	0	0
DLK1	156932	1987.02	78.9782	6.30338	0	0
DLL1	40254	159953	0.251662	-1.99044	0	0
DLL3	4118.69	116.98	35.2086	5.13786	0	0
DLL4	82765.5	246938	0.335168	-1.57705	0	0
DRD2	9610.94	1726.56	5.56652	2.47678	0	0
ECE2	91120	12521.9	7.27687	2.86332	0	0
EDA	19025.2	46900	0.405656	-1.30167	0	0
EDAR	2937.65	595.994	4.929	2.30129	0	0
EDF1	1.26648e+06	487279	2.59908	1.378	0	0
EDN1	74385.2	203534	0.365469	-1.45218	0	0
EDN2	44089	1443.82	30.5364	4.93246	0	0
EDN3	16548	877.365	18.861	4.23734	0	0
EDNRB	69855.5	586290	0.119148	-3.06917	0	0
EFNA1	814528	215857	3.77347	1.91589	0	0
EFNA2	702.415	59.1082	11.8835	3.57089	0	0
EFNA3	155348	10178.3	15.2626	3.93193	0	0
EFNA4	151277	12292	12.3069	3.6214	0	0
EFNA5	152536	66255.2	2.30224	1.20304	0	0
EFNB1	167421	428383	0.390821	-1.35542	0	0
EFNB3	40469	16661.3	2.42892	1.28031	0	0
EFR3A	752371	245830	3.06053	1.61378	0	0
EFR3B	66163.3	13977.4	4.73361	2.24294	0	0
ENAH	1.70213e+06	390728	4.35631	2.12311	0	0
ENG	809410	1.95112e+06	0.414844	-1.26936	0	0
ENPP3	26360.7	6932.93	3.80225	1.92685	0	0
EPCAM	1.40589e+06	2934.44	479.099	8.90418	0	0
EPHA1	175173	85007.7	2.06067	1.04312	0	0
EPHA5	667.928	1587.49	0.420745	-1.24898	0	0
EPHA6	3591.15	938.356	3.82707	1.93624	0	0
EPHA7	17106.2	4063.48	4.20974	2.07373	0	0
EPHA8	7741.43	203.036	38.1285	5.2528	0	0
EPHB1	30865.1	7500.91	4.11484	2.04084	0	0
EPHB2	83052.9	29351.6	2.82959	1.50059	0	0
EPHB3	567145	25170.3	22.5323	4.49392	0	0
EPHB4	786070	331683	2.36995	1.24485	0	0
EPOR	40073.1	88575.2	0.452419	-1.14427	0	0
EPS8	340953	990865	0.344096	-1.53912	0	0
ERBB2	5.42336e+06	187107	28.9853	4.85725	0	0
ERBB3	2.37388e+06	29011.9	81.8242	6.35446	0	0
ERBB4	312713	7489.47	41.7536	5.38383	0	0
ERBIN	694135	263022	2.63908	1.40003	0	0
ESPN	158195	12102.9	13.0708	3.70828	0	0
EVL	1.74215e+06	333190	5.22871	2.38646	0	0
F3	162882	770931	0.21128	-2.24277	0	0
FABP4	663878	1.21825e+07	0.0544946	-4.19774	0	0
FADD	257609	59205.8	4.35108	2.12137	0	0
FAF1	351022	158040	2.2211	1.15127	0	0
FAP	337509	70248	4.80454	2.2644	0	0
FBLN5	332149	1.00659e+06	0.329975	-1.59957	0	0
FCAR	884.301	13322.1	0.0663787	-3.91314	0	0
FCRL2	5632.09	1921.55	2.93101	1.5514	0	0
FCRL3	15180.4	3424.02	4.43349	2.14844	0	0
FCRL4	928.565	46.078	20.152	4.33285	0	0
FCRL5	26293.9	5427.57	4.8445	2.27635	0	0
FEM1B	629476	282209	2.23053	1.15739	0	0
FES	81099.9	260998	0.310729	-1.68627	0	0
FFAR3	1258.31	11671.2	0.107813	-3.2134	0	0
FFAR4	9249.55	24588	0.376181	-1.4105	0	0
FGF10	113103	54057.4	2.09227	1.06507	0	0
FGF19	1344.63	29.6735	45.3142	5.50189	0	0
FGF2	99369.2	243760	0.407652	-1.29459	0	0
FGF3	357.431	11.3378	31.5256	4.97845	0	0
FGF4	7442.57	101.567	73.2774	6.1953	0	0
FGF5	1938.91	395.323	4.90462	2.29414	0	0
FGF7	62871.4	352723	0.178246	-2.48806	0	0
FGF8	245.18	1083.48	0.22629	-2.14376	0	0
FGF9	3800.13	15728.9	0.241602	-2.0493	0	0
FGFR2	412072	42929.3	9.59884	3.26286	0	0
FGFR3	200166	35574.7	5.62664	2.49227	0	0
FGFR4	122091	7354.21	16.6015	4.05324	0	0
FGR	54011.4	198849	0.27162	-1.88034	0	0
FKBP3	425299	130434	3.26065	1.70516	0	0
FKBP4	2.44367e+06	318420	7.67436	2.94005	0	0
FKBP5	656524	2.40603e+06	0.272866	-1.87373	0	0
FLRT3	60183.1	23828.2	2.52571	1.33669	0	0
FLT3	42207.9	5154.93	8.18787	3.03349	0	0
FOLH1	35950.3	4708.08	7.63586	2.93279	0	0
FOLR1	64066.9	456.609	140.31	7.13248	0	0
FOLR2	64107	176747	0.362704	-1.46314	0	0
FPR1	34461.4	93109.6	0.370116	-1.43395	0	0
FPR2	2499.18	12983.4	0.19249	-2.37714	0	0
FPR3	173377	52785	3.28459	1.71571	0	0
FRS2	460805	113984	4.04273	2.01533	0	0
FSHB	18.4441	145.702	0.126588	-2.98179	0	0
FSHR	24.6207	130.435	0.188759	-2.40538	0	0
FUT3	39082.6	898.98	43.4744	5.44209	0	0
FYN	197186	566146	0.348295	-1.52162	0	0
FZD1	419281	112454	3.72848	1.89859	0	0
FZD10	15788.6	7401.08	2.13329	1.09308	0	0
FZD2	46225	9032.24	5.11779	2.35552	0	0
FZD3	116322	20308.2	5.72782	2.51799	0	0
FZD4	395622	1.77368e+06	0.223052	-2.16455	0	0
FZD6	340488	148594	2.29139	1.19622	0	0
FZD7	326566	90461.4	3.61001	1.852	0	0
FZD8	139673	54686.2	2.55407	1.3528	0	0
FZD9	10475.3	3729.98	2.80841	1.48975	0	0
GALR1	470.575	3987.88	0.118001	-3.08313	0	0
GGA2	756686	334218	2.26405	1.17891	0	0
GHSR	452.574	19.7996	22.8577	4.51461	0	0
GIP	387.253	21.1018	18.3517	4.19784	0	0
GIPR	19120.4	66426.4	0.287844	-1.79664	0	0
GLP1R	5172.93	538.721	9.60224	3.26337	0	0
GLP2R	2327.99	46722.9	0.0498256	-4.32697	0	0
GLRA3	70748.8	362.717	195.052	7.60772	0	0
GLRB	78328.5	15697.9	4.98976	2.31897	0	0
GNA13	596466	291728	2.04459	1.03181	0	0
GNAI1	92950.1	373510	0.248856	-2.00662	0	0
GNAI3	730036	324035	2.25295	1.17182	0	0
GNAT3	2716.18	288.985	9.39904	3.23251	0	0
GPC2	16864.4	6713.74	2.51192	1.32879	0	0
GPC3	197425	566304	0.348621	-1.52027	0	0
GPM6A	41607.6	20428	2.03679	1.0263	0	0
GPR12	17450.9	2686.37	6.4961	2.69957	0	0
GPR17	2444.82	72793.3	0.0335858	-4.896	0	0
GPR18	5998.61	1216.01	4.93301	2.30247	0	0
GPR26	33101	1055.56	31.3587	4.97079	0	0
GPR31	893.508	33.352	26.7903	4.74364	0	0
GPR37	29374.3	2995.81	9.80513	3.29354	0	0
GPR39	66089.3	3716.93	17.7806	4.15223	0	0
GPR4	52625.7	234420	0.224494	-2.15525	0	0
GPR55	6306.38	1018.15	6.19396	2.63086	0	0
GPR6	767.706	47.4619	16.1752	4.01571	0	0
GPR87	14862.6	1422.65	10.4471	3.38504	0	0
GRASP	39445.7	318243	0.123948	-3.01219	0	0
GRB2	1.42581e+06	466496	3.05642	1.61184	0	0
GREB1	689242	26887	25.6347	4.68003	0	0
GRHL2	581636	3600.09	161.561	7.33594	0	0
GRIA1	30982.7	15429.5	2.00802	1.00577	0	0
GRIA2	136172	6263.77	21.7396	4.44225	0	0
GRIA4	10282.9	1427.18	7.20508	2.84902	0	0
GRIK1	8655.02	2235.58	3.87148	1.95289	0	0
GRIK3	152265	9031.46	16.8593	4.07548	0	0
GRIK4	16333.1	1235.6	13.2187	3.72451	0	0
GRIP1	58734.5	4701.3	12.4932	3.64308	0	0
GRIP2	15217.8	42984.7	0.354029	-1.49806	0	0
GRK5	85526.1	293436	0.291465	-1.77861	0	0
GRK6	260043	104964	2.47745	1.30886	0	0
GRM2	4095.99	9367.16	0.437272	-1.1934	0	0
GRM4	56345.5	1069.03	52.7071	5.71992	0	0
GRM8	4912.94	199.842	24.5841	4.61965	0	0
GRP	29564.9	79.9541	369.773	8.5305	0	0
GRPR	71299.3	776.195	91.8574	6.52132	0	0
HAP1	8329.4	3415.58	2.43865	1.28608	0	0
HCAR1	225086	38138.1	5.90186	2.56117	0	0
HCAR2	21375.5	68622.4	0.311494	-1.68272	0	0
HCAR3	10405.1	23658	0.439813	-1.18504	0	0
HEBP1	598885	219197	2.73218	1.45005	0	0
HELZ2	402710	156067	2.58036	1.36757	0	0
HMGB2	790552	298947	2.64445	1.40297	0	0
HRH2	28156	74274.6	0.379079	-1.39943	0	0
HRH3	1581.57	258.142	6.12674	2.61512	0	0
HYOU1	1.27172e+06	347587	3.65872	1.87134	0	0
IAPP	4077.77	89.9962	45.3105	5.50177	0	0
ICAM3	136929	63924.6	2.14204	1.09898	0	0
IFIH1	311546	62069.4	5.01933	2.32749	0	0
IFT43	129490	64049.5	2.02172	1.01558	0	0
IGF1R	1.792e+06	260599	6.87644	2.78166	0	0
IGSF1	141522	6061.1	23.3492	4.5453	0	0
IL1R1	472915	1.50123e+06	0.315018	-1.66649	0	0
IL1R2	11598.4	62412.6	0.185834	-2.42791	0	0
IL21R	41968	3113.83	13.4779	3.75252	0	0
IL2RB	135373	19399.2	6.97826	2.80287	0	0
IL2RG	177154	44054.1	4.02128	2.00766	0	0
IL33	84947.3	212056	0.40059	-1.3198	0	0
IL3RA	52617.2	128954	0.40803	-1.29325	0	0
ILDR1	83154	338.275	245.818	7.94144	0	0
INSR	721155	345891	2.08492	1.05999	0	0
IPO4	449641	140896	3.1913	1.67414	0	0
IPO7	1.09455e+06	450328	2.43055	1.28128	0	0
IPO9	786658	284524	2.76482	1.46719	0	0
IRF7	265309	101997	2.60114	1.37914	0	0
IRF9	582591	240138	2.42607	1.27862	0	0
IRS4	19668.5	143.169	137.38	7.10203	0	0
ITGAV	1.06375e+06	464038	2.29238	1.19684	0	0
ITPR1	529034	220336	2.40103	1.26366	0	0
ITPR2	658055	158722	4.14595	2.0517	0	0
IVD	593065	226711	2.61595	1.38734	0	0
KAAG1	4584.4	45.6153	100.501	6.65107	0	0
KCNA2	4916.35	29590.9	0.166144	-2.5895	0	0
KCND2	50637.5	10917.5	4.63821	2.21357	0	0
KCNJ6	7087.18	1009.05	7.02359	2.81221	0	0
KCNK1	184709	14424.1	12.8056	3.67871	0	0
KCNK2	70570.2	12116	5.82454	2.54215	0	0
KCNQ2	3715.22	1413.53	2.62833	1.39415	0	0
KCNT1	2824.58	9689.57	0.291508	-1.77839	0	0
KCNT2	5446.38	39908.7	0.136471	-2.87334	0	0
KCTD8	408.337	4529.71	0.0901464	-3.47159	0	0
KDR	258037	517567	0.498557	-1.00417	0	0
KISS1	2242.95	101.745	22.0448	4.46236	0	0
KIT	268209	96604.1	2.77637	1.4732	0	0
KLK14	50023.3	2012.64	24.8546	4.63544	0	0
KLRG2	38100	715.023	53.2851	5.73566	0	0
LAMP1	2.34045e+06	1.14541e+06	2.04332	1.03092	0	0
LAMP2	1.55116e+06	452144	3.43068	1.77849	0	0
LAMP3	84947.6	2662.18	31.909	4.99589	0	0
LCK	58049	16071.8	3.61184	1.85274	0	0
LEP	115857	2.00955e+06	0.0576534	-4.11645	0	0
LGR6	73805.2	11538.3	6.39653	2.67729	0	0
LIFR	244780	923246	0.265129	-1.91523	0	0
LIMS2	120417	663932	0.18137	-2.46299	0	0
LIN7C	217383	97283.2	2.23454	1.15998	0	0
LINGO1	148280	26911.7	5.50987	2.46202	0	0
LMTK3	76464.9	3263.43	23.4308	4.55033	0	0
LPAR1	136418	275669	0.494861	-1.0149	0	0
LPAR2	134924	41017.4	3.28942	1.71783	0	0
LPAR3	26774.5	770.981	34.7278	5.11802	0	0
LPAR5	37207.8	12150	3.06236	1.61464	0	0
LRP1	2.42759e+06	5.64582e+06	0.42998	-1.21766	0	0
LRRC15	813840	16217.9	50.1817	5.64909	0	0
LY6E	2.36809e+06	518786	4.56467	2.19051	0	0
LY75	169517	42335.9	4.0041	2.00148	0	0
LYPD1	49690.3	3726.4	13.3347	3.73711	0	0
LYPD3	316148	20675	15.2913	3.93464	0	0
LYPD6	113321	8671.99	13.0675	3.70791	0	0
MARCO	41344.5	142298	0.290548	-1.78315	0	0
MASP1	5939.11	56609.4	0.104914	-3.25272	0	0
MC3R	46.937	4.25938	11.0197	3.46201	0	0
MCHR1	8461.44	2246.27	3.76688	1.91337	0	0
MED1	554785	132738	4.17954	2.06334	0	0
MED13	712866	280762	2.53904	1.34428	0	0
MED14	427642	172030	2.48585	1.31374	0	0
MED24	731812	318672	2.29644	1.1994	0	0
MED31	58768	27621.4	2.12763	1.08924	0	0
MERTK	64777.8	180170	0.359538	-1.47578	0	0
MIB1	546185	217734	2.5085	1.32682	0	0
MMRN1	44061.6	239475	0.183993	-2.44228	0	0
MOAP1	255018	119093	2.14133	1.0985	0	0
MRAP	31256	145988	0.2141	-2.22364	0	0
MRAP2	11617.7	5035.53	2.30715	1.20611	0	0
MS4A1	57443.8	12429.7	4.6215	2.20836	0	0
MSMB	138573	670.798	206.579	7.69055	0	0
MST1R	126193	22205.6	5.68296	2.50664	0	0
MT1A	20726.7	270937	0.0765001	-3.70839	0	0
MUC1	3.64175e+06	67730.8	53.7681	5.74868	0	0
MUC4	30276.6	5508.54	5.49631	2.45846	0	0
MUC5AC	123110	1629.24	75.5629	6.23961	0	0
MYD88	411716	203523	2.02295	1.01646	0	0
MYH14	769177	135189	5.68965	2.50834	0	0
MYO6	1.37198e+06	202978	6.75925	2.75686	0	0
NCL	4.02007e+06	1.7957e+06	2.23872	1.16268	0	0
NCOA2	533911	201829	2.64536	1.40346	0	0
NCOA4	1.36916e+06	614302	2.2288	1.15627	0	0
NCOA5	394720	167335	2.35887	1.2381	0	0
NCOA6	586314	227451	2.57776	1.36612	0	0
NCOR1	824621	408326	2.01952	1.01401	0	0
NECTIN4	513982	11311.9	45.4372	5.5058	0	0
NENF	511766	169471	3.01978	1.59444	0	0
NET1	1.13625e+06	307841	3.69101	1.88402	0	0
NETO2	124504	8815.36	14.1235	3.82003	0	0
NEU1	621428	154965	4.01011	2.00364	0	0
NEU2	9.15683	80.097	0.114322	-3.12883	0	0
NGF	3970.61	21913.4	0.181196	-2.46438	0	0
NLRC3	41722.3	19470.2	2.14288	1.09955	0	0
NMB	35500.2	107001	0.331775	-1.59172	0	0
NMBR	680.644	121.299	5.61128	2.48833	0	0
NMU	13459.5	662.701	20.3101	4.34412	0	0
NMUR1	5104.6	27177.6	0.187823	-2.41255	0	0
NOS3	82952.4	213885	0.387837	-1.36648	0	0
NOTUM	6731.47	565.651	11.9004	3.57294	0	0
NPFF	5191.7	14537.6	0.357122	-1.48551	0	0
NPS	12.8064	0.959482	13.3472	3.73847	0	0
NPTN	761586	332759	2.2887	1.19453	0	0
NPTX1	36458.6	3841	9.49196	3.24671	0	0
NPTXR	194418	43901.8	4.42847	2.14681	0	0
NPW	11016.9	1002.09	10.9939	3.45863	0	0
NPY	3466.67	527.802	6.56813	2.71548	0	0
NPY1R	1.60179e+06	168372	9.51341	3.24996	0	0
NPY2R	10560.8	2362.59	4.47002	2.16028	0	0
NPY4R	585.857	1307.84	0.447959	-1.15856	0	0
NR0B1	4189.33	1067.61	3.92402	1.97233	0	0
NR2E3	4395.72	849.907	5.172	2.37072	0	0
NR2F6	427041	106156	4.02275	2.00818	0	0
NR4A1	628420	3.77615e+06	0.166418	-2.58711	0	0
NR5A2	24876.4	63629	0.39096	-1.35491	0	0
NRG1	39079.4	2317.75	16.8609	4.07561	0	0
NRG2	11317.4	24548.9	0.461015	-1.11711	0	0
NRG3	5136.35	1149.01	4.47025	2.16036	0	0
NRIP1	816491	296691	2.75199	1.46048	0	0
NSF	470635	142685	3.29842	1.72178	0	0
NTRK1	4956.13	10739	0.461508	-1.11557	0	0
NXPH1	47561.2	94.8689	501.336	8.96963	0	0
NXPH4	44670.4	8721.96	5.1216	2.3566	0	0
OLR1	118536	16800.2	7.05563	2.81878	0	0
P2RX1	8856.98	92515.3	0.0957353	-3.3848	0	0
P2RX4	256709	84014.1	3.05555	1.61143	0	0
P2RX6	3486.77	15118.7	0.230626	-2.11637	0	0
P2RY2	59813.8	4364.61	13.7043	3.77655	0	0
P2RY6	33404.7	9376.72	3.56251	1.83289	0	0
PAGR1	374403	114920	3.25794	1.70396	0	0
PAK4	617550	86563.7	7.13406	2.83472	0	0
PAK5	3605.8	186.816	19.3014	4.27063	0	0
PALM	211255	671636	0.314539	-1.66869	0	0
PAQR5	68866.6	9080.46	7.58404	2.92297	0	0
PAQR6	39958.3	15851.1	2.52085	1.33391	0	0
PAQR7	109378	48834.5	2.23977	1.16335	0	0
PDPK1	425813	210544	2.02245	1.0161	0	0
PELP1	480504	197643	2.43118	1.28165	0	0
PER1	253237	1.98359e+06	0.127666	-2.96956	0	0
PLAC1	9380.41	58.1571	161.294	7.33355	0	0
PLIN3	543487	198786	2.73404	1.45103	0	0
PNOC	4716.74	412.571	11.4326	3.51508	0	0
PPARG	71756.6	615232	0.116633	-3.09995	0	0
PPID	245789	117711	2.08807	1.06217	0	0
PRAME	178236	1601.14	111.318	6.79854	0	0
PREX2	60126.3	226598	0.265343	-1.91407	0	0
PRG4	91919.7	1.08466e+06	0.084745	-3.56073	0	0
PRLHR	791.043	108.494	7.29113	2.86614	0	0
PRLR	1.51866e+06	5823.66	260.773	8.02665	0	0
PROK2	563.305	9856.67	0.0571496	-4.12911	0	0
PROM1	469039	4655.83	100.742	6.65453	0	0
PRR7	22839.2	4366.41	5.23066	2.38699	0	0
PSCA	73041.4	3268.75	22.3454	4.48191	0	0
PTAFR	108670	50164.7	2.16627	1.11521	0	0
PTH1R	14104.8	133840	0.105386	-3.24624	0	0
PTH2R	13086.8	2018.74	6.48266	2.69659	0	0
PTK7	924960	88878.1	10.4071	3.37949	0	0
PYY	6729.32	164.054	41.0188	5.35821	0	0
QRFPR	2391.64	580.194	4.12214	2.04339	0	0
RAB26	64806.6	1565.13	41.4065	5.37179	0	0
RAMP1	122833	28105.1	4.37047	2.12779	0	0
RAMP2	155278	319728	0.485658	-1.04199	0	0
RAN	1.2979e+06	531039	2.44408	1.28929	0	0
RARA	795364	307445	2.58702	1.37129	0	0
RARB	48494.8	21432.6	2.26266	1.17802	0	0
RARG	355890	130071	2.73612	1.45213	0	0
RBAK	177424	79429	2.23374	1.15946	0	0
REEP1	133235	44869.1	2.96943	1.57018	0	0
REEP4	176197	83595.7	2.10773	1.07569	0	0
REEP5	1.7134e+06	533235	3.21322	1.68402	0	0
REEP6	431598	36982.4	11.6704	3.54478	0	0
REPS1	293801	119482	2.45896	1.29805	0	0
RET	419162	17652	23.7458	4.5696	0	0
RFFL	328763	112456	2.92347	1.54768	0	0
RGP1	325264	151080	2.15293	1.1063	0	0
RGS1	345502	152888	2.25984	1.17622	0	0
RHOC	1.87253e+06	803410	2.33073	1.22078	0	0
RHOD	183904	32285.2	5.69625	2.51001	0	0
RIPK2	196779	62625.6	3.14214	1.65175	0	0
RNF34	259443	102003	2.54348	1.3468	0	0
RNF43	227164	5612.6	40.474	5.33892	0	0
ROBO2	79220.9	7915.63	10.0082	3.32311	0	0
ROBO3	26291.2	220543	0.119211	-3.06841	0	0
ROBO4	132227	637873	0.207294	-2.27025	0	0
ROR2	138856	47670.3	2.91284	1.54243	0	0
RSPO1	17277.1	38926.1	0.443844	-1.17188	0	0
RSPO3	27170	105471	0.257605	-1.95677	0	0
RSPO4	7745.19	2159.21	3.58705	1.8428	0	0
RTP3	1387.55	166.694	8.32395	3.05727	0	0
RTP4	64840.7	7018.13	9.23903	3.20774	0	0
RXFP2	82.5518	984.033	0.0838912	-3.57534	0	0
RXRG	3169.49	14726.7	0.215221	-2.21611	0	0
RYR1	96572.3	31953.9	3.02224	1.59562	0	0
RYR2	15489.3	42301.9	0.36616	-1.44945	0	0
S1PR1	148747	890680	0.167004	-2.58205	0	0
S1PR3	316243	143818	2.19891	1.13679	0	0
S1PR5	13005.2	4536.39	2.86686	1.51947	0	0
SAA1	486202	2.22895e+06	0.21813	-2.19674	0	0
SCTR	529.338	3126.62	0.1693	-2.56234	0	0
SDC1	2.36541e+06	36236	65.2779	6.02852	0	0
SFRP1	1.22651e+06	298012	4.11564	2.04112	0	0
SFRP2	2.82027e+06	441553	6.38715	2.67517	0	0
SGK2	10927.6	45305.3	0.241199	-2.0517	0	0
SGK3	395466	59159	6.6848	2.74088	0	0
SHB	201249	77560.6	2.59474	1.37559	0	0
SHH	2691.24	574.543	4.68414	2.22778	0	0
SIN3A	623229	295290	2.11056	1.07763	0	0
SKIL	586169	168832	3.4719	1.79573	0	0
SLAMF6	34037	10007.1	3.4013	1.76608	0	0
SLAMF7	114263	12067.2	9.46889	3.24319	0	0
SLC34A2	272890	5215.72	52.3207	5.70931	0	0
SLC39A6	7.5023e+06	172962	43.3755	5.43881	0	0
SLC3A2	1.1837e+06	540341	2.19066	1.13137	0	0
SLC44A4	773415	4069.53	190.05	7.57024	0	0
SLIT1	36776.1	5592.54	6.57592	2.71719	0	0
SLIT3	357173	1.40527e+06	0.254166	-1.97616	0	0
SLITRK6	519054	2416.72	214.776	7.74669	0	0
SMO	160682	50139.5	3.20469	1.68019	0	0
SMS	556256	119918	4.63862	2.2137	0	0
SNTG2	2872.42	16624.4	0.172784	-2.53296	0	0
SNX27	465973	181082	2.57327	1.3636	0	0
SNX4	277423	110902	2.50151	1.3228	0	0
SOCS3	422202	1.91438e+06	0.220542	-2.18087	0	0
SRC	392787	137089	2.86519	1.51863	0	0
SRR	224909	102836	2.18705	1.12899	0	0
SSR1	1.36938e+06	400287	3.42099	1.77441	0	0
SSR2	2.17629e+06	533685	4.07785	2.02781	0	0
SSR3	1.31954e+06	407960	3.2345	1.69354	0	0
SSR4	1.21734e+06	322594	3.7736	1.91594	0	0
SSTR2	115921	51231.2	2.26271	1.17805	0	0
STAB1	344553	2.19678e+06	0.156844	-2.67259	0	0
STAB2	5004.2	14863	0.336689	-1.57051	0	0
STAM2	280404	125776	2.2294	1.15665	0	0
STAT1	2.25396e+06	435378	5.17702	2.37212	0	0
STIP1	1.15493e+06	379306	3.04487	1.60638	0	0
STK4	335434	163726	2.04875	1.03474	0	0
STRN	348348	173863	2.00358	1.00258	0	0
STYK1	33994.7	2636.8	12.8924	3.68845	0	0
SURF4	1.64976e+06	778209	2.11994	1.08402	0	0
SYNE4	126081	4679.9	26.941	4.75173	0	0
SYT1	221912	8153.28	27.2175	4.76646	0	0
SYTL1	186692	27435.1	6.80486	2.76657	0	0
TAAR6	285.971	6.02643	47.4528	5.56842	0	0
TACSTD2	2.00049e+06	37393	53.499	5.74144	0	0
TAF4	173942	85478.8	2.03492	1.02497	0	0
TBL1X	348345	132177	2.63544	1.39805	0	0
TBL1Y	910.781	2392.49	0.380683	-1.39334	0	0
TDGF1	768.832	1931.3	0.398091	-1.32883	0	0
TEK	80155.9	230694	0.347455	-1.5251	0	0
TFRC	975763	439514	2.2201	1.15062	0	0
TGFA	67310.8	8210.91	8.19772	3.03522	0	0
TGFB2	184807	29332	6.30054	2.65548	0	0
TLR1	61217.1	28947.3	2.11478	1.08051	0	0
TLR3	71337.5	35220.7	2.02544	1.01824	0	0
TLR4	106783	226772	0.470883	-1.08656	0	0
TLR5	108581	28569.5	3.80058	1.92622	0	0
TLR7	55862.5	6827.52	8.18196	3.03245	0	0
TMED2	2.46979e+06	565985	4.3637	2.12555	0	0
TMED9	1.24827e+06	351819	3.54805	1.82703	0	0
TMEFF2	424.776	2194.82	0.193535	-2.36933	0	0
TNFRSF17	10240.7	450.705	22.7216	4.50599	0	0
TNFRSF8	8899.44	37443.2	0.237679	-2.07292	0	0
TPBG	488427	133614	3.65552	1.87007	0	0
TRAF2	189655	56474.6	3.35823	1.7477	0	0
TRAF4	616761	66391.3	9.28979	3.21565	0	0
TRH	168645	419.238	402.267	8.65201	0	0
TRPC1	28467.3	69481.8	0.409709	-1.28733	0	0
TRPC4	3313.41	8621.16	0.384335	-1.37956	0	0
TRPC6	24815.9	51579.1	0.481123	-1.05552	0	0
TRRAP	604147	228318	2.64608	1.40386	0	0
TWSG1	339067	161628	2.09783	1.0689	0	0
TYRO3	76582.8	195330	0.392069	-1.35082	0	0
UBE3A	667399	273330	2.44173	1.28791	0	0
UCN2	2067.82	664.848	3.11021	1.63701	0	0
UCN3	32019.6	273.253	117.179	6.87258	0	0
UFL1	307734	149641	2.05648	1.04017	0	0
UNC5A	52779.2	4793.73	11.0101	3.46075	0	0
UNC5B	465956	53864.1	8.65059	3.1128	0	0
UNC5C	84586.8	23759.1	3.56018	1.83195	0	0
USH1C	5143.62	819.929	6.27325	2.64921	0	0
UTS2B	2166.61	7814.59	0.277252	-1.85073	0	0
VAMP7	329521	158863	2.07424	1.05259	0	0
VAMP8	808033	97094.2	8.32216	3.05696	0	0
VCP	2.4374e+06	1.09173e+06	2.23261	1.15873	0	0
VDR	294385	39633.1	7.42775	2.89293	0	0
VEGFA	781524	1.72088e+06	0.454142	-1.13879	0	0
VEGFD	12878.2	48630.3	0.264818	-1.91693	0	0
VIP	801.517	9118.98	0.0878955	-3.50807	0	0
VPS4B	460031	201363	2.28458	1.19193	0	0
VTA1	337401	107221	3.14678	1.65388	0	0
WASF3	68781.7	249731	0.275423	-1.86028	0	0
WDR35	173710	76037.3	2.28454	1.1919	0	0
WHRN	123151	54517.7	2.25892	1.17563	0	0
WIPF2	574959	185497	3.09956	1.63206	0	0
WISP2	178741	1.16479e+06	0.153453	-2.70413	0	0
WNT11	42008.9	174853	0.240253	-2.05737	0	0
WNT16	837.662	1943.22	0.431069	-1.21401	0	0
WNT2	61049.4	11298.5	5.40331	2.43384	0	0
WNT3	45202.5	12747.9	3.54588	1.82614	0	0
WNT3A	2069.62	189.564	10.9177	3.4486	0	0
WNT4	69995.3	6990.39	10.0131	3.32381	0	0
WNT5A	170871	23007.6	7.42672	2.89273	0	0
WNT5B	42692.8	14871.8	2.87072	1.52141	0	0
WNT7A	1226.75	306.287	4.00522	2.00188	0	0
WNT7B	138860	1652.98	84.0062	6.39242	0	0
WNT9A	69819.1	27781.4	2.51315	1.3295	0	0
WNT9B	1020.11	2142.72	0.476079	-1.07073	0	0
XCL1	4407.46	1412.96	3.11931	1.64123	0	0
XCL2	3793.9	910.551	4.1666	2.05887	0	0
XCR1	7737.12	1299.97	5.95178	2.57332	0	0
XIAP	492555	173652	2.83644	1.50408	0	0
XK	17740.1	2955.89	6.00163	2.58535	0	0
XPR1	375994	122340	3.07336	1.61982	0	0
TAAR3	29.1339	7.12979	4.08622	2.03077	2.11247e-229	2.67814e-229
GALP	22.634	8.98306	2.51963	1.33321	2.128e-51	2.68887e-51
GPHB5	9.49484	3.66263	2.59235	1.37426	2.66865e-45	3.36828e-45
CCL1	185.814	12.233	15.1896	3.92501	1.52363e-08	1.9125e-08
RSPO2	488.286	1098.56	0.444476	-1.16982	1.90973e-08	2.39451e-08
SNTG1	726.507	165.035	4.40214	2.1382	2.26693e-08	2.83927e-08
NR1H4	620.929	149.207	4.16152	2.05711	4.94498e-08	6.17987e-08
FGF21	538.777	123.074	4.37768	2.13016	1.40177e-07	1.748e-07
MS4A3	128.368	382.214	0.335855	-1.57409	1.7577e-07	2.18946e-07
TSHB	50.7798	269.564	0.188378	-2.4083	5.23433e-07	6.51295e-07
GLRA2	725.263	140.048	5.17867	2.37258	9.96436e-07	1.23849e-06
MC4R	350.677	96.6456	3.62848	1.85937	3.12491e-05	3.86717e-05
NR0B2	392.029	117.495	3.33657	1.73836	0.000191361	0.000235791
RTP1	272.151	68.067	3.99828	1.99938	0.000343844	0.000421403
NPSR1	116.581	16.4471	7.08821	2.82542	0.000796474	0.000968845
PDYN	385.558	182.255	2.11548	1.08099	0.00129512	0.00156872
AGTR2	217.86	503.887	0.43236	-1.2097	0.00134102	0.00162259
CCR3	1359	393.096	3.45719	1.7896	0.00160209	0.00193438
GNRHR	1177.61	337.506	3.48914	1.80287	0.00175089	0.00211181
PATE4	186.353	40.5504	4.5956	2.20025	0.00185702	0.00223745
BECN2	172.358	43.795	3.93558	1.97657	0.00224087	0.00269423
CD5L	297.809	721.96	0.412501	-1.27753	0.00246486	0.00295731
SCRT2	379.61	109.452	3.46827	1.79421	0.00486347	0.00578043
FGF6	67.9096	15.5701	4.36154	2.12484	0.00927222	0.0109861
IL17C	516.561	182.932	2.82379	1.49763	0.00940025	0.0111147
AGRP	358.495	120.639	2.97163	1.57126	0.017626	0.0205847
GHRHR	722.322	278.947	2.58946	1.37265	0.0198206	0.0231004
RXFP1	1459.29	648.998	2.24853	1.16899	0.0201983	0.0235166
P2RX2	5607.8	2434.45	2.30352	1.20384	0.0250263	0.0290193
GRID2	1210.77	442.021	2.73917	1.45374	0.0268589	0.0310497
GALR3	127.679	38.2258	3.34012	1.7399	0.0291954	0.0336825
INSL5	156.776	46.7799	3.35136	1.74475	0.0424493	0.0483863
TRPC7	62.0567	12.7339	4.87335	2.28491	0.0430535	0.0489284
TAAR1	67.3089	19.7295	3.41159	1.77044	0.0470321	0.0532905
CORT	4691.37	2198.1	2.13428	1.09375	0.0590057	0.0664615
FCRL1	5798.97	2544.31	2.27919	1.18852	0.0656944	0.0737769
CGB3	403.02	166.731	2.41719	1.27333	0.0748845	0.08385

## Sheet: BRCA vs AdrenalGland
HugoSymbol	meanBrca	meanNormal	foldChange	log2FC	pvalue	padj
AAGAB	490863	184748	2.65694	1.40976	0	0
ABCA1	263761	1.35403e+06	0.194797	-2.35996	0	0
ACE	342291	112802	3.03443	1.60143	0	0
ACKR1	153242	53641.4	2.85679	1.51439	0	0
ACKR2	32131.7	7177.23	4.4769	2.1625	0	0
ACKR3	194645	22533.9	8.63786	3.11067	0	0
ACVR1	264311	79079	3.34236	1.74087	0	0
ADAM2	2003.85	69.8308	28.6958	4.84277	0	0
ADCY2	61178.1	16695.8	3.66427	1.87353	0	0
ADCY9	309521	145944	2.12082	1.08462	0	0
ADM2	95553.7	4979.02	19.1913	4.26238	0	0
ADRB1	9985.87	1232.08	8.10492	3.0188	0	0
ADRB2	18839	4500.86	4.18565	2.06545	0	0
AFP	18176.5	1148.88	15.8211	3.98378	0	0
AGR3	694348	100.819	6887.05	12.7497	0	0
AGRP	358.495	24561.6	0.0145958	-6.0983	0	0
AGTR2	217.86	1773.38	0.12285	-3.02503	0	0
AHR	789403	338899	2.32932	1.21991	0	0
AJUBA	143530	35382.7	4.0565	2.02024	0	0
AKAP5	63211.4	4288.17	14.7409	3.88175	0	0
ALCAM	1.41981e+06	141682	10.0211	3.32497	0	0
AMHR2	783.328	254202	0.00308152	-8.34214	0	0
ANO2	23039.3	2305.96	9.99122	3.32066	0	0
ANPEP	743915	90853.7	8.18805	3.03352	0	0
ANXA1	1.01365e+06	277410	3.65396	1.86946	0	0
ANXA2	3.04317e+06	1.1376e+06	2.67508	1.41958	0	0
AP2B1	2.41051e+06	747968	3.22274	1.68829	0	0
APH1A	1.84347e+06	621711	2.96515	1.56811	0	0
APOB	8064.05	2913.04	2.76826	1.46898	0	0
APOBR	114312	26183.1	4.36586	2.12626	0	0
APOE	1.68712e+06	1.25169e+07	0.134788	-2.89124	0	0
ARC	19605.7	43364.8	0.45211	-1.14526	0	0
ARRB1	279095	53318.7	5.23446	2.38804	0	0
ASTL	2156.01	151.692	14.2131	3.82915	0	0
ATAD2	538286	58724.6	9.16628	3.19634	0	0
B3GALT5	138978	3101.01	44.817	5.48598	0	0
BCAM	2.23121e+06	217218	10.2717	3.36061	0	0
BCAR3	237562	104344	2.27673	1.18696	0	0
BCL10	140765	55493.4	2.53661	1.3429	0	0
BFAR	444142	175620	2.52899	1.33856	0	0
BID	159677	47794.4	3.34092	1.74025	0	0
BIRC3	214008	52322.5	4.09018	2.03216	0	0
BLK	9230.36	2227.22	4.14434	2.05114	0	0
BMP5	16902.2	2794.16	6.04912	2.59673	0	0
BMX	8576.77	3296.25	2.60198	1.37961	0	0
BOK	318725	78822.2	4.04359	2.01564	0	0
BTK	54130.6	19306.3	2.80379	1.48738	0	0
BTLA	8269.18	450.549	18.3535	4.19799	0	0
C5AR2	127854	15729.9	8.12806	3.02291	0	0
CA6	11592.8	124.948	92.7809	6.53576	0	0
CA9	52758.8	3534.25	14.9279	3.89993	0	0
CABP1	3454.28	8170.03	0.422799	-1.24196	0	0
CALCR	3948.32	174.874	22.5781	4.49685	0	0
CALR	5.99042e+06	1.73227e+06	3.45812	1.78999	0	0
CAV3	1766.69	192.205	9.19166	3.20033	0	0
CCKBR	7301.33	1104.86	6.60839	2.7243	0	0
CCL14	103250	214190	0.482051	-1.05274	0	0
CCL15	101347	204331	0.495992	-1.01161	0	0
CCL16	601.971	2517.93	0.239074	-2.06447	0	0
CCL19	120599	6103.74	19.7582	4.30438	0	0
CCL20	8694.56	831.281	10.4592	3.3867	0	0
CCL23	1314.72	11446.6	0.114857	-3.12209	0	0
CCL25	929.917	48.5995	19.1343	4.25809	0	0
CCL28	191409	5847.58	32.7331	5.03268	0	0
CCL5	258794	18614.5	13.9028	3.79731	0	0
CCL8	27452.7	5690.1	4.82465	2.27042	0	0
CCR1	81400.8	37410.5	2.17588	1.1216	0	0
CCR2	29494	4921.4	5.99301	2.58328	0	0
CCR3	1359	91.1234	14.9139	3.89858	0	0
CCR4	21373.4	1064.58	20.0767	4.32745	0	0
CCR5	70063.5	7684.37	9.11766	3.18866	0	0
CCR6	28741.8	1712.99	16.7787	4.06856	0	0
CCR7	46494.7	4850.65	9.58525	3.26082	0	0
CCR8	4082.53	33.3501	122.414	6.93563	0	0
CCRL2	20822	5415.61	3.8448	1.94291	0	0
CD163	293445	1.11968e+06	0.262079	-1.93193	0	0
CD180	49761.7	8462.87	5.88	2.55582	0	0
CD19	12841.3	1691.7	7.59079	2.92425	0	0
CD1A	10759	83.374	129.045	7.01173	0	0
CD1B	2896.36	59.2713	48.8662	5.61076	0	0
CD1C	12393.6	499.489	24.8126	4.633	0	0
CD2	94856.9	4593.71	20.6493	4.36802	0	0
CD209	27644.7	57121.4	0.483963	-1.04703	0	0
CD24	8.19925e+06	60658.7	135.17	7.07863	0	0
CD244	4935.98	1266.62	3.89698	1.96236	0	0
CD248	307817	112081	2.74639	1.45754	0	0
CD27	63130.6	20090.5	3.14231	1.65183	0	0
CD28	25022.4	1697.43	14.7414	3.8818	0	0
CD36	791187	166115	4.76288	2.25183	0	0
CD37	186230	69498.9	2.67961	1.42202	0	0
CD3D	37428.1	1974.97	18.9512	4.24422	0	0
CD3E	105455	7624.98	13.8302	3.78975	0	0
CD3G	25637.8	1511	16.9674	4.08469	0	0
CD4	375205	103035	3.64154	1.86455	0	0
CD44	2.97739e+06	217615	13.6819	3.7742	0	0
CD48	96286.1	6924.87	13.9044	3.79747	0	0
CD6	60518.7	5254.23	11.5181	3.52583	0	0
CD69	34831.6	6785.27	5.13341	2.35992	0	0
CD70	4654.13	200.485	23.2143	4.53694	0	0
CD74	1.15003e+07	3.94588e+06	2.91452	1.54326	0	0
CD79B	37966.2	6875.75	5.52175	2.46513	0	0
CD80	10303.2	1358.04	7.58682	2.92349	0	0
CD81	3.16463e+06	1.19878e+06	2.63989	1.40048	0	0
CD86	75736.1	20331.2	3.72512	1.89729	0	0
CD8A	78678.7	9511.85	8.27165	3.04817	0	0
CD8B	20673.9	1810.36	11.4198	3.51346	0	0
CD99	1.11648e+06	528277	2.11344	1.07959	0	0
CDH3	483615	3402.58	142.132	7.15109	0	0
CDH6	36429.8	4839.49	7.52761	2.91219	0	0
CDON	202045	21282.6	9.49341	3.24693	0	0
CEACAM5	361311	1707.35	211.621	7.72534	0	0
CEACAM6	1.32285e+06	1023.04	1293.05	10.3366	0	0
CHMP3	893751	409879	2.18053	1.12468	0	0
CLDN4	1.675e+06	4164.28	402.231	8.65188	0	0
CLDN6	16196.3	102.403	158.162	7.30526	0	0
CLIC6	577208	2089.55	276.236	8.10976	0	0
CNIH2	31518.7	13260.8	2.37683	1.24904	0	0
CNIH3	38478.2	6989.5	5.50515	2.46078	0	0
CNIH4	376303	141839	2.65304	1.40765	0	0
CNOT6	402860	104605	3.85125	1.94533	0	0
CNPY3	459439	143870	3.19343	1.67511	0	0
CNR1	19404.8	95655	0.202863	-2.30142	0	0
CNR2	3718.79	217.491	17.0986	4.0958	0	0
COMP	795582	2510.31	316.925	8.308	0	0
COPA	2.75857e+06	725893	3.80024	1.92609	0	0
COPB2	1.63046e+06	644047	2.53158	1.34004	0	0
COPG1	1.77035e+06	742509	2.38429	1.25356	0	0
COPZ1	1.27542e+06	469643	2.71571	1.44133	0	0
CR2	28854.3	374.675	77.0115	6.267	0	0
CRHBP	4209.11	70617	0.0596047	-4.06843	0	0
CRY1	162874	74136.5	2.19694	1.1355	0	0
CRYM	20387.6	936.504	21.7699	4.44426	0	0
CSF3R	168877	79899.2	2.11362	1.07972	0	0
CSN2	526527	13.6865	38470.5	15.2315	0	0
CSPG4	250050	50646.3	4.93719	2.30369	0	0
CTLA4	13108.9	790.078	16.5919	4.05241	0	0
CXCL5	13271.6	1218.4	10.8926	3.44528	0	0
CXCL6	3086.4	957.462	3.22352	1.68864	0	0
CXCL9	606975	2100.29	288.996	8.1749	0	0
CXCR3	27222.5	2175.62	12.5126	3.6453	0	0
CXCR6	25304.4	3264.94	7.75037	2.95426	0	0
DAB2	463847	1.44396e+06	0.321232	-1.63831	0	0
DACT2	4271.87	21704.7	0.196818	-2.34507	0	0
DAPK1	164495	80217.5	2.05061	1.03605	0	0
DAPK2	97466.8	27974.9	3.48407	1.80077	0	0
DCDC2	58700.2	10660.9	5.50612	2.46104	0	0
DCTN5	654753	237665	2.75494	1.46202	0	0
DDR1	2.40222e+06	623868	3.85052	1.94505	0	0
DDR2	373496	1.95036e+06	0.1915	-2.38458	0	0
DDX58	376854	72729.2	5.1816	2.3734	0	0
DLG1	463437	198957	2.32933	1.21991	0	0
DLG2	16318	227008	0.0718831	-3.7982	0	0
DLG4	92250.5	242616	0.380232	-1.39505	0	0
DLK1	156932	7.66329e+06	0.0204783	-5.60976	0	0
DLL3	4118.69	152.354	27.0336	4.75668	0	0
DLL4	82765.5	26431.8	3.13129	1.64675	0	0
DOCK3	19056.6	93979.6	0.202774	-2.30206	0	0
EDA	19025.2	119701	0.15894	-2.65344	0	0
EDAR	2937.65	129.943	22.6073	4.49871	0	0
EDN1	74385.2	13372.5	5.56255	2.47575	0	0
EDN2	44089	603.808	73.0182	6.19018	0	0
EDN3	16548	7203.08	2.29735	1.19997	0	0
EDNRA	191746	34841.7	5.50335	2.46031	0	0
EDNRB	69855.5	285386	0.244776	-2.03047	0	0
EFNA1	814528	132444	6.14999	2.62058	0	0
EFNA2	702.415	45.1905	15.5434	3.95823	0	0
EFNA3	155348	12890	12.0518	3.59118	0	0
EFNA4	151277	42557.2	3.55467	1.82972	0	0
EFNA5	152536	10066.1	15.1533	3.92156	0	0
EFNB2	252813	81118.7	3.11658	1.63996	0	0
EFNB3	40469	5661.49	7.14812	2.83756	0	0
EFR3A	752371	263190	2.85866	1.51534	0	0
EMSY	201059	84725.9	2.37306	1.24675	0	0
ENAH	1.70213e+06	492336	3.45726	1.78963	0	0
ENPP3	26360.7	55013.3	0.479171	-1.06139	0	0
ENPP4	184854	92046.7	2.00826	1.00595	0	0
ENY2	415859	183595	2.26509	1.17957	0	0
EPCAM	1.40589e+06	42938.8	32.7416	5.03305	0	0
EPGN	2119.3	180.982	11.71	3.54967	0	0
EPHA1	175173	35801.1	4.89295	2.29071	0	0
EPHA3	49205.8	5231.16	9.40629	3.23363	0	0
EPHA4	76527.3	25821	2.96376	1.56743	0	0
EPHA6	3591.15	201.478	17.824	4.15575	0	0
EPHA7	17106.2	1338.85	12.7768	3.67545	0	0
EPHB2	83052.9	29518.1	2.81363	1.49243	0	0
EPHB3	567145	10648.7	53.2597	5.73497	0	0
EPOR	40073.1	224697	0.178343	-2.48728	0	0
EPS8	340953	138647	2.45915	1.29816	0	0
ERBB2	5.42336e+06	104549	51.8739	5.69694	0	0
ERBB3	2.37388e+06	14858	159.771	7.31986	0	0
ERBB4	312713	2923.57	106.963	6.74096	0	0
ERBIN	694135	243011	2.85639	1.51419	0	0
ESPN	158195	35194.6	4.49487	2.16828	0	0
EVL	1.74215e+06	328421	5.30464	2.40725	0	0
FABP4	663878	119136	5.57245	2.47831	0	0
FADD	257609	99715.3	2.58344	1.3693	0	0
FAF1	351022	156292	2.24593	1.16732	0	0
FAP	337509	2565.91	131.536	7.03931	0	0
FBN1	1.83868e+06	312070	5.89187	2.55873	0	0
FCER2	7644.95	1180.71	6.47489	2.69486	0	0
FCHO1	36138.2	14898.1	2.42568	1.27839	0	0
FCRL1	5798.97	507.712	11.4218	3.51371	0	0
FCRL2	5632.09	512.572	10.9879	3.45784	0	0
FCRL3	15180.4	802.3	18.9211	4.24192	0	0
FCRL4	928.565	24.4141	38.034	5.24922	0	0
FCRL5	26293.9	2202.82	11.9364	3.5773	0	0
FEM1B	629476	222817	2.82509	1.4983	0	0
FFAR2	21827.2	1608.49	13.57	3.76235	0	0
FFAR4	9249.55	2747.68	3.36631	1.75117	0	0
FGF1	90676.2	7505.55	12.0812	3.59469	0	0
FGF10	113103	3103.62	36.4423	5.18754	0	0
FGF19	1344.63	17.0419	78.9014	6.30198	0	0
FGF2	99369.2	45164.8	2.20015	1.1376	0	0
FGF20	548.67	2189.06	0.250641	-1.9963	0	0
FGF4	7442.57	11.5706	643.231	9.32919	0	0
FGF5	1938.91	131.947	14.6946	3.87722	0	0
FGF7	62871.4	29472.7	2.13321	1.09302	0	0
FGF9	3800.13	53203.5	0.0714263	-3.8074	0	0
FGFR1	1.02613e+06	176814	5.80347	2.53692	0	0
FGFR3	200166	23901.5	8.37464	3.06603	0	0
FKBP3	425299	193538	2.1975	1.13586	0	0
FKBP4	2.44367e+06	458712	5.32724	2.41339	0	0
FLNA	5.57097e+06	2.74754e+06	2.02762	1.01979	0	0
FLRT3	60183.1	8801.34	6.83795	2.77356	0	0
FLT3	42207.9	2110.85	19.9957	4.32162	0	0
FOLH1	35950.3	2061.54	17.4386	4.12421	0	0
FOLR1	64066.9	5601.46	11.4375	3.5157	0	0
FPR3	173377	46959.4	3.69206	1.88443	0	0
FRS2	460805	123546	3.72983	1.89911	0	0
FSHB	18.4441	287.867	0.0640717	-3.96417	0	0
FSHR	24.6207	57.7576	0.426277	-1.23014	0	0
FUT3	39082.6	632.556	61.7852	5.94919	0	0
FXYD5	672366	98523	6.82446	2.77071	0	0
FYN	197186	62423.3	3.15885	1.6594	0	0
FZD1	419281	86494.9	4.84747	2.27723	0	0
FZD10	15788.6	1543.44	10.2295	3.35467	0	0
FZD2	46225	11298.1	4.09139	2.03259	0	0
FZD3	116322	51164.3	2.2735	1.18491	0	0
FZD5	49651.4	116026	0.427933	-1.22454	0	0
FZD6	340488	116096	2.9328	1.55228	0	0
FZD7	326566	20045.4	16.2914	4.02603	0	0
FZD8	139673	20103.7	6.94759	2.79651	0	0
FZD9	10475.3	2789.47	3.7553	1.90893	0	0
GAB2	339938	131999	2.5753	1.36474	0	0
GALR1	470.575	7903.31	0.0595416	-4.06996	0	0
GDF6	4803.54	913.977	5.25565	2.39387	0	0
GIPR	19120.4	4288.94	4.45808	2.15642	0	0
GLP1R	5172.93	355.794	14.5391	3.86187	0	0
GLRA2	725.263	68.3672	10.6083	3.40713	0	0
GLRA3	70748.8	3116.41	22.702	4.50475	0	0
GLRB	78328.5	31139	2.51545	1.33082	0	0
GNA13	596466	268432	2.22203	1.15188	0	0
GNA14	37910.4	17285	2.19325	1.13307	0	0
GNA15	74901.9	22223.2	3.37044	1.75294	0	0
GNAI1	92950.1	247968	0.374847	-1.41563	0	0
GNAI3	730036	235461	3.10046	1.63248	0	0
GNAT3	2716.18	16.4757	164.86	7.36509	0	0
GPC2	16864.4	4337.92	3.88766	1.9589	0	0
GPC3	197425	85494.2	2.30923	1.20741	0	0
GPER1	46823.9	97291.8	0.481273	-1.05507	0	0
GPNMB	1.49865e+06	124653	12.0225	3.58767	0	0
GPR12	17450.9	221.994	78.61	6.29664	0	0
GPR17	2444.82	10768.8	0.227029	-2.13905	0	0
GPR18	5998.61	658.524	9.10918	3.18732	0	0
GPR26	33101	166.126	199.252	7.63845	0	0
GPR31	893.508	39.0503	22.8809	4.51607	0	0
GPR35	13296.7	5783.44	2.29911	1.20107	0	0
GPR37	29374.3	898.45	32.6944	5.03097	0	0
GPR39	66089.3	3072.98	21.5066	4.42671	0	0
GPR55	6306.38	512.553	12.3039	3.62104	0	0
GPR6	767.706	96.2984	7.97216	2.99497	0	0
GPR61	949.502	3383.83	0.2806	-1.83341	0	0
GPR78	87330.8	13080.2	6.67657	2.73911	0	0
GPR87	14862.6	222.637	66.7571	6.06085	0	0
GRB2	1.42581e+06	615110	2.31797	1.21286	0	0
GREB1	689242	54235.4	12.7083	3.6677	0	0
GRHL2	581636	415.431	1400.08	10.4513	0	0
GRIA1	30982.7	6437.07	4.81316	2.26699	0	0
GRIA2	136172	14207.4	9.58458	3.26072	0	0
GRIA3	16827.2	122885	0.136934	-2.86845	0	0
GRID2	1210.77	11593.2	0.104438	-3.25928	0	0
GRIK1	8655.02	32962.7	0.26257	-1.92923	0	0
GRIK3	152265	13395.1	11.3672	3.5068	0	0
GRIK4	16333.1	32966.8	0.495442	-1.01321	0	0
GRIP1	58734.5	6926.48	8.47971	3.08401	0	0
GRIP2	15217.8	33682.3	0.451804	-1.14623	0	0
GRK6	260043	93070.2	2.79405	1.48236	0	0
GRM2	4095.99	1254.03	3.26626	1.70764	0	0
GRM3	756.968	10530	0.0718866	-3.79813	0	0
GRM4	56345.5	796.288	70.7602	6.14487	0	0
GRM7	1726.21	5827.59	0.296213	-1.75529	0	0
GRM8	4912.94	1280.19	3.83767	1.94023	0	0
GRP	29564.9	253.951	116.42	6.86319	0	0
GRPR	71299.3	570.449	124.988	6.96565	0	0
GULP1	55374.8	153281	0.361263	-1.46888	0	0
HCAR1	225086	1013.31	222.13	7.79526	0	0
HCAR2	21375.5	1118.66	19.1081	4.25612	0	0
HCAR3	10405.1	673.174	15.4567	3.95017	0	0
HCST	43961.4	11626.9	3.78099	1.91877	0	0
HELZ2	402710	125553	3.20748	1.68144	0	0
HGF	36614	157858	0.231943	-2.10816	0	0
HIP1	573154	199548	2.87226	1.52219	0	0
HMGB1	1.51503e+06	664650	2.27944	1.18868	0	0
HMGB2	790552	94999.5	8.32165	3.05687	0	0
HRH1	48215.2	12939.2	3.72628	1.89774	0	0
HYOU1	1.27172e+06	547287	2.32368	1.21641	0	0
IAPP	4077.77	47.8621	85.1983	6.41275	0	0
ICAM1	445900	171998	2.59246	1.37432	0	0
ICAM3	136929	36101.1	3.79293	1.92331	0	0
IFIH1	311546	79275.6	3.92991	1.9745	0	0
IGF1R	1.792e+06	432603	4.14235	2.05045	0	0
IGSF1	141522	23118.3	6.12164	2.61392	0	0
IL1B	28258.3	10220.6	2.76484	1.4672	0	0
IL1R1	472915	1.00071e+06	0.472581	-1.08137	0	0
IL1R2	11598.4	36541.2	0.317405	-1.6556	0	0
IL21R	41968	3463.86	12.1159	3.59883	0	0
IL2RB	135373	6200.48	21.8326	4.44841	0	0
IL2RG	177154	9708.94	18.2465	4.18955	0	0
IL3RA	52617.2	18636.1	2.8234	1.49743	0	0
IL5RA	2105.72	307.748	6.84235	2.77449	0	0
ILDR1	83154	7112.02	11.692	3.54745	0	0
IPO5	988242	424737	2.32672	1.2183	0	0
IPO7	1.09455e+06	440379	2.48546	1.31351	0	0
IPO9	786658	315325	2.49475	1.3189	0	0
IRF1	402452	139736	2.88009	1.52611	0	0
IRF7	265309	38589.7	6.87513	2.78139	0	0
IRS4	19668.5	84.3467	233.187	7.86534	0	0
ITK	36041.7	5879.94	6.1296	2.61579	0	0
JAG1	501776	106542	4.70965	2.23562	0	0
JAML	53089.2	24964.3	2.1266	1.08855	0	0
KAAG1	4584.4	1064.17	4.30795	2.107	0	0
KAT2A	358712	1.0192e+06	0.351956	-1.50653	0	0
KAT6A	654278	181986	3.59522	1.84608	0	0
KCNA1	3848.15	168.239	22.8732	4.51559	0	0
KCND2	50637.5	5392.58	9.39022	3.23116	0	0
KCNJ6	7087.18	1276.39	5.55254	2.47315	0	0
KCNK1	184709	18459.8	10.006	3.32279	0	0
KCNK2	70570.2	415132	0.169995	-2.55644	0	0
KCNQ1	68710.4	1.9654e+06	0.0349601	-4.83815	0	0
KCNQ2	3715.22	42321	0.0877869	-3.50985	0	0
KCNQ3	49892.9	12762.3	3.90939	1.96694	0	0
KCNQ4	19005.9	4716.08	4.03002	2.01079	0	0
KCNT2	5446.38	11488.9	0.474055	-1.07687	0	0
KCTD8	408.337	2003.64	0.203798	-2.29479	0	0
KISS1	2242.95	53.8932	41.6183	5.37915	0	0
KIT	268209	7223.91	37.1279	5.21443	0	0
KLK14	50023.3	1791.81	27.9177	4.80311	0	0
KLRB1	13980.8	1193.47	11.7144	3.55021	0	0
KLRD1	18706.6	5775.64	3.23888	1.6955	0	0
KLRF1	2604.69	539.914	4.82427	2.27031	0	0
KLRG2	38100	429.259	88.7577	6.4718	0	0
LAMP1	2.34045e+06	911047	2.56897	1.36119	0	0
LAMP2	1.55116e+06	603312	2.57107	1.36237	0	0
LAMP3	84947.6	6299.67	13.4844	3.75322	0	0
LCK	58049	5741.24	10.1109	3.33784	0	0
LDLR	392664	1.84031e+06	0.213369	-2.22858	0	0
LEP	115857	6501.16	17.821	4.15551	0	0
LGR6	73805.2	3107.88	23.7477	4.56972	0	0
LIN7A	117517	15160.5	7.75152	2.95448	0	0
LINGO1	148280	9153.19	16.1998	4.0179	0	0
LMTK3	76464.9	16428.8	4.65432	2.21857	0	0
LPAR2	134924	15390.5	8.76666	3.13203	0	0
LPAR3	26774.5	13053.9	2.05108	1.03638	0	0
LPAR4	3424.38	304.277	11.2541	3.49238	0	0
LPAR5	37207.8	16116	2.30875	1.20711	0	0
LRP1	2.42759e+06	1.15758e+06	2.09712	1.06841	0	0
LRRC15	813840	2151.15	378.327	8.56349	0	0
LRRC4	18562.4	46635.8	0.398029	-1.32905	0	0
LY6E	2.36809e+06	799753	2.96103	1.5661	0	0
LY6H	5281.21	1181.1	4.47145	2.16074	0	0
LY75	169517	21348.7	7.94038	2.98921	0	0
LY9	17624.5	1448.19	12.1701	3.60526	0	0
LYN	208565	89625.4	2.32708	1.21852	0	0
LYNX1	114993	343015	0.335242	-1.57673	0	0
LYPD1	49690.3	4190.15	11.8588	3.56789	0	0
LYPD3	316148	15435	20.4825	4.35632	0	0
LYPD6	113321	575.215	197.007	7.6221	0	0
MAML2	166227	57040.3	2.9142	1.5431	0	0
MASP1	5939.11	28661.2	0.207218	-2.27078	0	0
MCHR1	8461.44	1084.03	7.80551	2.96449	0	0
MED1	554785	119098	4.65823	2.21978	0	0
MED13	712866	239300	2.97897	1.57481	0	0
MED14	427642	180091	2.37459	1.24768	0	0
MED17	189105	94532.1	2.00043	1.00031	0	0
MERTK	64777.8	572783	0.113093	-3.14442	0	0
MET	207885	6722.62	30.9233	4.95062	0	0
MIB1	546185	138763	3.93609	1.97676	0	0
MIB2	126374	336968	0.375033	-1.41491	0	0
MRAP	31256	456240	0.0685078	-3.86759	0	0
MS4A1	57443.8	2422.47	23.7129	4.5676	0	0
MS4A7	351077	156267	2.24664	1.16777	0	0
MSLN	169160	717.553	235.745	7.88108	0	0
MSMB	138573	610.859	226.849	7.82559	0	0
MSRB3	252296	66483.3	3.79487	1.92405	0	0
MST1R	126193	2812.8	44.864	5.48749	0	0
MT1A	20726.7	61458.4	0.337247	-1.56812	0	0
MUC1	3.64175e+06	40150.9	90.7016	6.50306	0	0
MUC16	187165	426.263	439.084	8.77835	0	0
MUC4	30276.6	4513.16	6.70853	2.746	0	0
MUC5AC	123110	2742.38	44.8916	5.48837	0	0
MYD88	411716	183878	2.23907	1.1629	0	0
MYH14	769177	21742.1	35.3774	5.14475	0	0
MYLIP	293427	143432	2.04576	1.03264	0	0
MYO6	1.37198e+06	183837	7.46301	2.89976	0	0
MYO7A	54393.2	865476	0.0628478	-3.99199	0	0
NCAM1	39588.1	772709	0.0512328	-4.28679	0	0
NCK1	187515	93253.7	2.01081	1.00778	0	0
NCK2	311124	147962	2.10273	1.07226	0	0
NCL	4.02007e+06	1.80557e+06	2.22648	1.15476	0	0
NCOA2	533911	197731	2.70019	1.43306	0	0
NCOA4	1.36916e+06	578333	2.36742	1.24332	0	0
NCOA5	394720	166775	2.36678	1.24293	0	0
NCOA6	586314	231015	2.53799	1.34369	0	0
NCOR1	824621	379358	2.17373	1.12017	0	0
NECTIN4	513982	1129.84	454.916	8.82946	0	0
NENF	511766	152894	3.3472	1.74296	0	0
NET1	1.13625e+06	72892.9	15.5879	3.96235	0	0
NETO2	124504	51711.6	2.40766	1.26763	0	0
NLRC3	41722.3	14624.6	2.85289	1.51243	0	0
NLRP3	23846.5	10002.8	2.38399	1.25338	0	0
NLRP9	1313.87	2637.49	0.498152	-1.00534	0	0
NMU	13459.5	386.477	34.8262	5.1221	0	0
NOTCH3	1.51642e+06	152147	9.96679	3.31713	0	0
NOTUM	6731.47	1158.36	5.81118	2.53883	0	0
NOV	54676.7	4.1414e+06	0.0132025	-6.24305	0	0
NPTX1	36458.6	93860	0.388436	-1.36425	0	0
NPW	11016.9	1195.37	9.2163	3.20419	0	0
NPY	3466.67	69450.8	0.0499155	-4.32437	0	0
NPY1R	1.60179e+06	239411	6.69054	2.74212	0	0
NPY2R	10560.8	268.53	39.3282	5.29749	0	0
NR0B1	4189.33	211579	0.0198003	-5.65833	0	0
NR0B2	392.029	68750.7	0.00570219	-7.45427	0	0
NR1H4	620.929	162239	0.00382726	-8.02947	0	0
NR2E3	4395.72	1512.86	2.90556	1.53882	0	0
NR2F6	427041	162844	2.62239	1.39088	0	0
NR4A1	628420	2.72924e+06	0.230255	-2.1187	0	0
NR4A2	172320	401578	0.429108	-1.22059	0	0
NR5A2	24876.4	3641.84	6.83072	2.77204	0	0
NRBF2	136063	54622.4	2.49098	1.31671	0	0
NRG1	39079.4	7833.39	4.98882	2.3187	0	0
NRG2	11317.4	42060.3	0.269076	-1.89391	0	0
NRG4	13312.8	33207.5	0.400897	-1.3187	0	0
NRIP1	816491	217759	3.74951	1.9067	0	0
NSG1	18690.1	55778.1	0.33508	-1.57742	0	0
NT5E	118561	34515	3.43505	1.78033	0	0
NTRK1	4956.13	23210.3	0.213531	-2.22748	0	0
NTRK2	510053	25830.4	19.7462	4.30351	0	0
NXPH1	47561.2	161663	0.294199	-1.76514	0	0
NXPH2	608.301	25.005	24.3272	4.6045	0	0
NXPH4	44670.4	1478.18	30.2199	4.91743	0	0
OLR1	118536	6698.7	17.6954	4.1453	0	0
OTOF	4221.67	10912.7	0.386858	-1.37012	0	0
OXGR1	8487	309.581	27.4144	4.77686	0	0
P2RX2	5607.8	664.65	8.43723	3.07677	0	0
P2RX4	256709	89889.2	2.85584	1.51391	0	0
P2RX6	3486.77	46542.6	0.0749157	-3.73859	0	0
P2RY2	59813.8	28254.4	2.11698	1.082	0	0
P2RY6	33404.7	8153.71	4.09687	2.03452	0	0
PAGR1	374403	147215	2.54324	1.34667	0	0
PAK4	617550	166237	3.71488	1.89332	0	0
PAK5	3605.8	30300.3	0.119002	-3.07094	0	0
PAQR5	68866.6	240528	0.286314	-1.80433	0	0
PAQR6	39958.3	13653.9	2.92652	1.54919	0	0
PAQR7	109378	257453	0.424847	-1.23499	0	0
PAQR9	187.411	753.049	0.24887	-2.00654	0	0
PEA15	1.77179e+06	662678	2.67369	1.41883	0	0
PENK	11027.3	415630	0.0265315	-5.23615	0	0
PER1	253237	996675	0.254082	-1.97664	0	0
PER2	235503	32408.3	7.26676	2.86131	0	0
PILRB	356759	922289	0.386819	-1.37027	0	0
PLA1A	22097.9	3497.4	6.31836	2.65955	0	0
PLAC1	9380.41	52.0171	180.333	7.49452	0	0
PLCE1	106182	48989.8	2.16743	1.11598	0	0
PLCG2	174398	80675.9	2.16171	1.11217	0	0
PMEL	32338.7	8285.02	3.90328	1.96469	0	0
PNOC	4716.74	447.598	10.5379	3.39751	0	0
PODXL	789846	319509	2.47206	1.30572	0	0
PORCN	62714.9	387838	0.161704	-2.62857	0	0
PPARG	71756.6	22434.8	3.19844	1.67737	0	0
PRAME	178236	28151.2	6.33137	2.66252	0	0
PREX2	60126.3	28559.5	2.1053	1.07403	0	0
PRLHR	791.043	14334.2	0.0551859	-4.17956	0	0
PRLR	1.51866e+06	393709	3.8573	1.94759	0	0
PROK1	7143.97	42364.3	0.168632	-2.56805	0	0
PROM1	469039	1066.91	439.625	8.78013	0	0
PROX1	18795.9	164117	0.114528	-3.12623	0	0
PSCA	73041.4	2196.06	33.2602	5.05572	0	0
PTAFR	108670	28848.4	3.76694	1.91339	0	0
PTH1R	14104.8	277988	0.0507391	-4.30076	0	0
PTH2R	13086.8	2638.38	4.96017	2.31039	0	0
PTK7	924960	37067.8	24.9532	4.64115	0	0
PYY	6729.32	140.715	47.8222	5.57961	0	0
RAB26	64806.6	6520.17	9.93939	3.31316	0	0
RAB7B	61537.5	7471.15	8.23669	3.04206	0	0
RACK1	6.82432e+06	3.14507e+06	2.16984	1.11759	0	0
RAMP1	122833	54297.3	2.26222	1.17774	0	0
RAMP2	155278	53094.9	2.92454	1.54821	0	0
RAPSN	2770.87	9174.69	0.302012	-1.72732	0	0
RARA	795364	180347	4.41019	2.14084	0	0
RARG	355890	146823	2.42393	1.27735	0	0
RBAK	177424	77424.8	2.29156	1.19633	0	0
REEP1	133235	23904.6	5.57362	2.47861	0	0
REEP3	446473	197586	2.25964	1.17609	0	0
REEP4	176197	56417.2	3.12311	1.64298	0	0
REEP5	1.7134e+06	830054	2.0642	1.04559	0	0
REPS1	293801	104854	2.80201	1.48646	0	0
RET	419162	98750.7	4.24465	2.08565	0	0
RFFL	328763	125780	2.6138	1.38615	0	0
RGMB	195318	49602.9	3.93764	1.97733	0	0
RGS1	345502	135330	2.55304	1.35221	0	0
RGS2	218903	702841	0.311454	-1.68291	0	0
RGS20	2775.43	635.697	4.36597	2.1263	0	0
RHOC	1.87253e+06	734428	2.54965	1.3503	0	0
RHOD	183904	8775	20.9578	4.38941	0	0
RIC3	27239.6	164193	0.1659	-2.59162	0	0
RIPK2	196779	28682.9	6.86049	2.77831	0	0
RNF34	259443	92362.1	2.80898	1.49005	0	0
ROBO2	79220.9	5621.6	14.0923	3.81683	0	0
ROBO3	26291.2	145824	0.180294	-2.47158	0	0
ROR1	38533.2	11190.8	3.44329	1.78379	0	0
RORA	111920	835282	0.13399	-2.8998	0	0
RSPO1	17277.1	1167.39	14.7997	3.8875	0	0
RSPO3	27170	99518	0.273016	-1.87294	0	0
RSPO4	7745.19	2108.83	3.67275	1.87686	0	0
RTP3	1387.55	90.6209	15.3116	3.93656	0	0
RTP4	64840.7	11523.7	5.62671	2.49229	0	0
RXFP1	1459.29	34457.9	0.0423501	-4.56149	0	0
RXFP2	82.5518	2555.27	0.0323064	-4.95204	0	0
RYR1	96572.3	25839.8	3.73734	1.90201	0	0
RYR2	15489.3	6455.71	2.39931	1.26262	0	0
S1PR2	90432.1	29217.8	3.0951	1.62999	0	0
S1PR4	13099.1	4768.13	2.74722	1.45797	0	0
S1PR5	13005.2	2870.04	4.53136	2.17994	0	0
SAA1	486202	104001	4.67499	2.22496	0	0
SCTR	529.338	3855.13	0.137308	-2.86452	0	0
SDC1	2.36541e+06	180123	13.1322	3.71504	0	0
SFRP1	1.22651e+06	64269.5	19.0838	4.25428	0	0
SFRP2	2.82027e+06	31389.3	89.848	6.48941	0	0
SGK3	395466	51334.5	7.70371	2.94555	0	0
SHB	201249	64106.4	3.1393	1.65044	0	0
SHC2	126671	268480	0.471808	-1.08373	0	0
SHC3	19781.9	271234	0.072933	-3.77729	0	0
SHH	2691.24	110477	0.0243602	-5.35933	0	0
SIN3A	623229	247108	2.52209	1.33462	0	0
SKIL	586169	145605	4.02576	2.00926	0	0
SLAMF6	34037	4359.59	7.80737	2.96484	0	0
SLAMF7	114263	4286.67	26.6554	4.73635	0	0
SLC34A2	272890	1099.09	248.286	7.95586	0	0
SLC39A6	7.5023e+06	182679	41.0682	5.35995	0	0
SLC44A4	773415	77333.3	10.0011	3.32208	0	0
SLIT1	36776.1	3483.65	10.5568	3.4001	0	0
SLIT2	111885	308444	0.362741	-1.46299	0	0
SLITRK6	519054	1259.4	412.144	8.687	0	0
SMO	160682	76540.9	2.09929	1.0699	0	0
SNTB1	113377	1.11416e+06	0.10176	-3.29676	0	0
SNX27	465973	205077	2.27218	1.18408	0	0
SSR1	1.36938e+06	493557	2.7745	1.47223	0	0
SSR2	2.17629e+06	977303	2.22683	1.15499	0	0
SSR3	1.31954e+06	526636	2.50561	1.32516	0	0
SSTR2	115921	51407.3	2.25496	1.1731	0	0
STAB1	344553	2.20985e+06	0.155917	-2.68115	0	0
STAT1	2.25396e+06	538123	4.18856	2.06645	0	0
STEAP1	68343.5	9219.45	7.41297	2.89005	0	0
STK4	335434	145939	2.29845	1.20066	0	0
STRN	348348	127194	2.7387	1.45349	0	0
STYK1	33994.7	587.492	57.8641	5.8546	0	0
SYNE4	126081	3291.79	38.3017	5.25934	0	0
SYT1	221912	34876.4	6.36281	2.66966	0	0
SYTL1	186692	7215.96	25.8721	4.69332	0	0
TACSTD2	2.00049e+06	6922.59	288.979	8.17482	0	0
TDGF1	768.832	24416.7	0.031488	-4.98905	0	0
TFRC	975763	426540	2.28762	1.19385	0	0
TGFA	67310.8	2716.38	24.7796	4.63108	0	0
TGFB2	184807	12273.9	15.0569	3.91235	0	0
TLR1	61217.1	18292.6	3.34655	1.74267	0	0
TLR5	108581	18220.2	5.95935	2.57515	0	0
TLR7	55862.5	6530.57	8.554	3.0966	0	0
TLR8	17918.4	5742.29	3.12044	1.64175	0	0
TM4SF1	1.86569e+06	227578	8.19804	3.03528	0	0
TMED2	2.46979e+06	655611	3.76716	1.91348	0	0
TMED9	1.24827e+06	527905	2.36458	1.24158	0	0
TMEFF2	424.776	4842.74	0.087714	-3.51105	0	0
TMIE	1994.42	10785.1	0.184924	-2.43499	0	0
TNFRSF17	10240.7	309.76	33.0602	5.04702	0	0
TNFRSF8	8899.44	1390.55	6.39992	2.67805	0	0
TNFSF8	16190	3784.76	4.27767	2.09683	0	0
TPBG	488427	26602	18.3606	4.19854	0	0
TRAF2	189655	59255.6	3.20062	1.67835	0	0
TRAF4	616761	171755	3.59093	1.84436	0	0
TRAF5	259355	75423.6	3.43864	1.78184	0	0
TRAK1	500844	216522	2.31313	1.20985	0	0
TRH	168645	351.848	479.314	8.90483	0	0
TRIP4	176749	79130.3	2.23365	1.1594	0	0
TRPC3	2237.07	631.326	3.54345	1.82516	0	0
TRPC6	24815.9	2855.85	8.6895	3.11927	0	0
TRPC7	62.0567	545.197	0.113824	-3.13512	0	0
TWSG1	339067	120504	2.81375	1.49249	0	0
TXK	3873.51	7802.39	0.496451	-1.01028	0	0
UBE3A	667399	296152	2.25357	1.17221	0	0
UCN2	2067.82	432.001	4.7866	2.259	0	0
UCN3	32019.6	865.501	36.9955	5.20928	0	0
UNC5B	465956	116233	4.0088	2.00317	0	0
UTS2B	2166.61	5025.79	0.431099	-1.21391	0	0
VAMP8	808033	67697.3	11.936	3.57724	0	0
VASP	660092	220526	2.99326	1.58172	0	0
VEGFD	12878.2	70657.1	0.182263	-2.45591	0	0
VIP	801.517	8715.39	0.0919657	-3.44276	0	0
VIPR1	104984	27122.3	3.87078	1.95263	0	0
VIPR2	39759.1	6836.79	5.81546	2.53989	0	0
VPS4B	460031	156621	2.93722	1.55445	0	0
VTA1	337401	118305	2.85195	1.51195	0	0
WASF3	68781.7	253087	0.271771	-1.87954	0	0
WFS1	591461	239805	2.46642	1.30242	0	0
WHRN	123151	1.25033e+06	0.0984948	-3.34381	0	0
WIPF2	574959	168796	3.40624	1.76818	0	0
WIPI1	307043	146082	2.10186	1.07167	0	0
WNT11	42008.9	109921	0.382175	-1.3877	0	0
WNT2	61049.4	250.426	243.782	7.92945	0	0
WNT3	45202.5	4875.68	9.27102	3.21273	0	0
WNT3A	2069.62	45.4618	45.5243	5.50856	0	0
WNT5A	170871	14455.6	11.8204	3.56321	0	0
WNT5B	42692.8	6308.53	6.76747	2.75862	0	0
WNT6	11162.2	2741.1	4.07216	2.02579	0	0
WNT7A	1226.75	122.369	10.025	3.32553	0	0
WNT7B	138860	337.163	411.849	8.68597	0	0
WNT9A	69819.1	18602.5	3.7532	1.90812	0	0
XCL1	4407.46	288.503	15.277	3.93329	0	0
XCL2	3793.9	253.081	14.9908	3.90601	0	0
XCR1	7737.12	520.01	14.8788	3.89518	0	0
XIAP	492555	188830	2.60845	1.3832	0	0
XPR1	375994	176363	2.13193	1.09216	0	0
TAAR2	2.08429	5.96677	0.349315	-1.5174	1.76437e-261	2.21957e-261
NPS	12.8064	2.34469	5.46188	2.4494	1.72893e-181	2.17259e-181
TAAR3	29.1339	3.45725	8.42689	3.075	6.23481e-96	7.80892e-96
IL3	15.8759	6.46641	2.45514	1.2958	1.19362e-45	1.49169e-45
TAAR6	285.971	7.82375	36.5517	5.19186	5.86297e-39	7.31909e-39
CCL1	185.814	5.96393	31.1564	4.96146	2.95144e-37	3.68044e-37
FGF3	357.431	10.7874	33.1343	5.05025	1.29413e-33	1.61202e-33
TSHB	50.7798	296.536	0.171243	-2.54588	1.81794e-30	2.26202e-30
BMP10	23.8503	188.017	0.126852	-2.97879	4.03684e-28	5.01746e-28
GALP	22.634	11.1564	2.02878	1.02061	1.82252e-23	2.26032e-23
FFAR1	281.568	731.086	0.385137	-1.37656	1.65185e-17	2.04199e-17
GLRA1	220.014	591.986	0.371654	-1.42797	1.754e-17	2.16593e-17
HRG	265.424	658.202	0.403256	-1.31023	6.86032e-16	8.46229e-16
CASR	240.616	568.349	0.423359	-1.24005	1.31985e-14	1.6263e-14
KLRF2	114.828	10.2478	11.2052	3.48609	1.99572e-14	2.45644e-14
AIRE	291.489	657.012	0.443659	-1.17248	2.20384e-14	2.70968e-14
NPSR1	116.581	11.5958	10.0537	3.32965	2.29849e-13	2.82301e-13
NMBR	680.644	121.579	5.59836	2.485	2.96431e-12	3.63686e-12
BECN2	172.358	28.7645	5.99205	2.58305	7.52267e-11	9.21951e-11
GRM5	880.636	193.222	4.55765	2.18829	1.58091e-10	1.93128e-10
IL17C	516.561	99.1764	5.20851	2.38087	1.86053e-09	2.27044e-09
GLRA4	892.183	219.102	4.072	2.02574	1.56454e-08	1.90313e-08
CALCB	1037.47	232.432	4.46356	2.1582	2.49728e-08	3.0345e-08
PATE4	186.353	47.1844	3.94946	1.98166	1.89794e-06	2.28675e-06
TBL1Y	910.781	261.764	3.47939	1.79884	2.60894e-06	3.14009e-06
PDYN	385.558	91.3371	4.22126	2.07767	2.7722e-06	3.33306e-06
CCL27	2438.97	818.105	2.98124	1.57591	3.30588e-06	3.97054e-06
CCKAR	427.47	103.944	4.11252	2.04002	4.23377e-06	5.07964e-06
RTP1	272.151	69.1278	3.93692	1.97707	5.63268e-06	6.75094e-06
GIP	387.253	99.4077	3.8956	1.96185	1.93476e-05	2.30434e-05
FGF8	245.18	71.3536	3.43613	1.78078	3.34569e-05	3.9765e-05
GHSR	452.574	124.761	3.62751	1.85898	3.35605e-05	3.98465e-05
LIPI	513.339	146.611	3.50137	1.80792	3.77886e-05	4.482e-05
FFAR3	1258.31	393.857	3.19483	1.67574	7.46166e-05	8.81341e-05
MC5R	557.465	170.768	3.26446	1.70684	0.000105523	0.000124254
IL23A	6252.02	2509.41	2.49143	1.31698	0.000138477	0.000162554
FGF21	538.777	167.945	3.20806	1.6817	0.000179207	0.000209718
SCRT2	379.61	114.327	3.32039	1.73135	0.000424753	0.000495039
USH1C	5143.62	2072.78	2.48151	1.31122	0.000724077	0.000841315
MAL	9794.41	4345.35	2.254	1.17248	0.00151503	0.00175142
MC4R	350.677	118.258	2.96536	1.56821	0.00314057	0.00358697
CXCR1	4035.36	1725.54	2.3386	1.22565	0.0032179	0.00367162
FGF6	67.9096	19.6328	3.45899	1.79035	0.00576205	0.00653529
P2RY4	1237.74	502.401	2.46365	1.3008	0.0126456	0.0142294
GPR84	11721.6	5702.72	2.05545	1.03945	0.0259001	0.028775
CCR9	337.816	134.062	2.51985	1.33334	0.0281353	0.031228
CALCA	1957.81	898.074	2.18001	1.12433	0.0290577	0.032158
TLR9	8597.66	4147.93	2.07276	1.05155	0.0361317	0.0398707
LGI1	5526.4	2724.16	2.02866	1.02053	0.0648849	0.0707779
ADRB3	530.709	240.5	2.20669	1.14189	0.0793755	0.0862547

## Sheet: BRCA vs Bladder
HugoSymbol	meanBrca	meanNormal	foldChange	log2FC	pvalue	padj
AAGAB	490863	132113	3.71547	1.89354	0	0
ACE	342291	79123.7	4.32603	2.11304	0	0
ACVR1	264311	131613	2.00823	1.00593	0	0
ADM2	95553.7	1294.33	73.8249	6.20604	0	0
ADRB3	530.709	37367.4	0.0142025	-6.13771	0	0
AFP	18176.5	87.6553	207.363	7.69602	0	0
AGR3	694348	17879.5	38.8348	5.27928	0	0
AJUBA	143530	67548.8	2.12483	1.08735	0	0
AKAP5	63211.4	7240.95	8.72971	3.12593	0	0
ALCAM	1.41981e+06	271977	5.22034	2.38414	0	0
ANPEP	743915	121316	6.13203	2.61637	0	0
ANXA2	3.04317e+06	946708	3.21447	1.68458	0	0
AP2B1	2.41051e+06	760755	3.16857	1.66383	0	0
AP2S1	514014	149513	3.43792	1.78154	0	0
APH1A	1.84347e+06	418522	4.40472	2.13905	0	0
APOE	1.68712e+06	198736	8.48925	3.08564	0	0
ARC	19605.7	4096.83	4.78557	2.25869	0	0
ARRB1	279095	122737	2.27393	1.18519	0	0
ASTL	2156.01	8900.1	0.242245	-2.04546	0	0
ATAD2	538286	64197.5	8.38484	3.06778	0	0
AZIN2	61468	18592	3.30615	1.72515	0	0
B3GALT5	138978	30783.6	4.51467	2.17462	0	0
BCAM	2.23121e+06	436791	5.10818	2.35281	0	0
BCL10	140765	49616.9	2.83704	1.50439	0	0
BFAR	444142	185421	2.39532	1.26022	0	0
BIRC2	362856	170006	2.13438	1.09382	0	0
BIRC3	214008	56007.8	3.82105	1.93397	0	0
BMP3	4236.95	86455	0.0490076	-4.35085	0	0
BMP5	16902.2	118017	0.143218	-2.80371	0	0
BTK	54130.6	20585.1	2.6296	1.39485	0	0
C1QBP	523552	203593	2.57156	1.36264	0	0
C5AR2	127854	15659.4	8.16467	3.02939	0	0
CA6	11592.8	101.417	114.308	6.83678	0	0
CA9	52758.8	4435.35	11.8951	3.57229	0	0
CABP1	3454.28	24689.7	0.139908	-2.83745	0	0
CALR	5.99042e+06	908983	6.59024	2.72033	0	0
CASR	240.616	16023.4	0.0150165	-6.05731	0	0
CCKBR	7301.33	172.906	42.2272	5.4001	0	0
CCL14	103250	249369	0.414047	-1.27213	0	0
CCL15	101347	316069	0.320647	-1.64094	0	0
CCL19	120599	7895.07	15.2753	3.93313	0	0
CCL28	191409	13564.5	14.111	3.81875	0	0
CCL5	258794	41342.4	6.25979	2.64611	0	0
CCL8	27452.7	683.121	40.1872	5.32866	0	0
CCR1	81400.8	17400	4.67822	2.22596	0	0
CCR10	5894.29	13860.2	0.425267	-1.23356	0	0
CCR4	21373.4	2389.65	8.94415	3.16094	0	0
CCR5	70063.5	8762.95	7.99542	2.99917	0	0
CCR6	28741.8	2753.63	10.4378	3.38374	0	0
CCR7	46494.7	12902.5	3.60355	1.84942	0	0
CCR8	4082.53	71.2956	57.262	5.83951	0	0
CD163	293445	707683	0.414657	-1.27001	0	0
CD180	49761.7	6716.78	7.40856	2.88919	0	0
CD1A	10759	176.468	60.9685	5.92999	0	0
CD1C	12393.6	2121.87	5.84089	2.54619	0	0
CD2	94856.9	17356.9	5.4651	2.45025	0	0
CD22	62315.3	18073	3.44797	1.78575	0	0
CD24	8.19925e+06	351998	23.2935	4.54185	0	0
CD276	845353	221707	3.81294	1.9309	0	0
CD28	25022.4	4810.32	5.20181	2.37901	0	0
CD36	791187	124813	6.33896	2.66425	0	0
CD37	186230	77561.3	2.40107	1.26368	0	0
CD3D	37428.1	8290.66	4.51449	2.17456	0	0
CD3E	105455	32288.5	3.26603	1.70754	0	0
CD3G	25637.8	6160.47	4.16166	2.05716	0	0
CD4	375205	148632	2.52438	1.33593	0	0
CD44	2.97739e+06	976240	3.04985	1.60874	0	0
CD48	96286.1	18474	5.21198	2.38183	0	0
CD6	60518.7	18325.2	3.30249	1.72355	0	0
CD74	1.15003e+07	1.6255e+06	7.07494	2.82272	0	0
CD80	10303.2	738.072	13.9596	3.80318	0	0
CD86	75736.1	12382.6	6.11634	2.61267	0	0
CDH3	483615	60764.6	7.95884	2.99256	0	0
CDON	202045	61856	3.26637	1.70769	0	0
CEACAM5	361311	3970.46	90.9999	6.50779	0	0
CEACAM6	1.32285e+06	2310.79	572.465	9.16104	0	0
CHMP5	459585	222595	2.06467	1.04591	0	0
CLCN3	718366	331293	2.16837	1.11661	0	0
CLDN6	16196.3	89.1555	181.663	7.50512	0	0
CLIC6	577208	234915	2.45709	1.29695	0	0
CNIH2	31518.7	2865.84	10.998	3.45918	0	0
CNIH3	38478.2	9362.08	4.11001	2.03914	0	0
CNIH4	376303	132619	2.83747	1.50461	0	0
CNOT6	402860	150206	2.68205	1.42334	0	0
CNOT9	376544	148067	2.54306	1.34657	0	0
CNPY3	459439	166402	2.76101	1.4652	0	0
CNR1	19404.8	61823.4	0.313875	-1.67174	0	0
COMP	795582	11415	69.6964	6.12301	0	0
COPA	2.75857e+06	670560	4.11382	2.04048	0	0
COPB2	1.63046e+06	389001	4.19139	2.06743	0	0
COPE	850091	285611	2.97639	1.57356	0	0
COPG1	1.77035e+06	417787	4.23746	2.0832	0	0
COPG2	434035	127032	3.41674	1.77262	0	0
COPZ1	1.27542e+06	290064	4.39701	2.13652	0	0
CR2	28854.3	697.827	41.3488	5.36977	0	0
CREB3	397672	182909	2.17415	1.12045	0	0
CRYM	20387.6	52952.9	0.385013	-1.37702	0	0
CSF1R	354930	156677	2.26537	1.17975	0	0
CSN2	526527	105.836	4974.91	12.2805	0	0
CSPG4	250050	664665	0.376205	-1.41041	0	0
CXCL5	13271.6	833.278	15.9269	3.9934	0	0
CXCL9	606975	8366.53	72.548	6.18086	0	0
CXCR2	3167.98	21477.8	0.1475	-2.76121	0	0
CXCR3	27222.5	2392.5	11.3782	3.50821	0	0
CXCR4	542818	143939	3.77115	1.91501	0	0
DAXX	568770	202926	2.80284	1.48689	0	0
DCAF6	812235	319190	2.54468	1.34748	0	0
DCDC2	58700.2	10994.9	5.33885	2.41653	0	0
DCTN3	277625	136411	2.03521	1.02518	0	0
DCTN4	606955	255168	2.37865	1.25014	0	0
DCTN5	654753	285151	2.29616	1.19923	0	0
DDB1	2.07823e+06	834753	2.48963	1.31593	0	0
DDR1	2.40222e+06	794392	3.02397	1.59644	0	0
DDX58	376854	69060.4	5.45687	2.44807	0	0
DLG2	16318	34835.9	0.468425	-1.09411	0	0
DLK1	156932	5657.35	27.7394	4.79386	0	0
DLL1	40254	95921.4	0.419656	-1.25272	0	0
DOCK3	19056.6	68069.6	0.279958	-1.83672	0	0
DRD2	9610.94	1263.89	7.60423	2.9268	0	0
DTNA	142075	481955	0.294788	-1.76225	0	0
ECE2	91120	8651.83	10.5319	3.39669	0	0
EDAR	2937.65	25430.5	0.115517	-3.11382	0	0
EDF1	1.26648e+06	391344	3.23622	1.69431	0	0
EDN1	74385.2	22006.3	3.38018	1.7571	0	0
EDN2	44089	14038.1	3.14067	1.65107	0	0
EDN3	16548	1121.38	14.7569	3.88332	0	0
EDNRB	69855.5	154699	0.451557	-1.14702	0	0
EFNA1	814528	309929	2.62811	1.39402	0	0
EFNA3	155348	6721.97	23.1104	4.53047	0	0
EFNA4	151277	20791.4	7.27592	2.86313	0	0
EFNA5	152536	51933.1	2.93716	1.55442	0	0
EFNB2	252813	76401.3	3.30901	1.7264	0	0
EFNB3	40469	9469.01	4.27384	2.09553	0	0
EFR3A	752371	302500	2.48717	1.31451	0	0
EFR3B	66163.3	8971.63	7.37473	2.88259	0	0
ENAH	1.70213e+06	783262	2.17313	1.11978	0	0
ENPP3	26360.7	2959.34	8.90765	3.15504	0	0
ENPP4	184854	87855.5	2.10407	1.07318	0	0
ENY2	415859	143312	2.90178	1.53694	0	0
EPCAM	1.40589e+06	100448	13.9962	3.80696	0	0
EPHA2	102963	232331	0.443175	-1.17405	0	0
EPHA7	17106.2	161902	0.105658	-3.24253	0	0
EPHA8	7741.43	255.391	30.3121	4.92182	0	0
EPHB3	567145	54667.4	10.3745	3.37496	0	0
EPHB4	786070	246003	3.19537	1.67598	0	0
EPS8	340953	738645	0.461592	-1.11531	0	0
ERBB2	5.42336e+06	744896	7.28069	2.86408	0	0
ERBB3	2.37388e+06	446256	5.31954	2.4113	0	0
ERBB4	312713	8016.2	39.0101	5.28578	0	0
ESPN	158195	10173.4	15.5499	3.95883	0	0
EVL	1.74215e+06	357750	4.86976	2.28385	0	0
EYA4	8925.8	43414.3	0.205596	-2.28212	0	0
F3	162882	694148	0.234651	-2.09141	0	0
FADD	257609	67552.3	3.81347	1.93111	0	0
FAP	337509	11282.4	29.9147	4.90278	0	0
FBLN5	332149	830958	0.399718	-1.32294	0	0
FBN1	1.83868e+06	348782	5.27171	2.39827	0	0
FCRL3	15180.4	1559.34	9.73512	3.2832	0	0
FFAR2	21827.2	679.641	32.1157	5.00521	0	0
FFAR4	9249.55	1242.21	7.44607	2.89648	0	0
FGF1	90676.2	3315.61	27.3482	4.77338	0	0
FGF10	113103	27964.8	4.04447	2.01595	0	0
FGF4	7442.57	39.9525	186.285	7.54137	0	0
FGF7	62871.4	235958	0.266452	-1.90805	0	0
FGF9	3800.13	12831.9	0.296146	-1.75562	0	0
FGFR2	412072	203433	2.02559	1.01834	0	0
FGFR3	200166	652139	0.306938	-1.70398	0	0
FGFR4	122091	53013.2	2.30303	1.20353	0	0
FKBP3	425299	131727	3.22865	1.69093	0	0
FKBP4	2.44367e+06	397577	6.1464	2.61974	0	0
FKBP5	656524	1.43378e+06	0.457896	-1.12691	0	0
FLNA	5.57097e+06	3.62395e+07	0.153726	-2.70156	0	0
FLT3	42207.9	4821.03	8.75496	3.1301	0	0
FOLH1	35950.3	8043.25	4.46962	2.16015	0	0
FOLR1	64066.9	678.242	94.4602	6.56164	0	0
FPR3	173377	14932.7	11.6106	3.53736	0	0
FRS2	460805	109676	4.20153	2.07091	0	0
FSHR	24.6207	795.489	0.0309504	-5.0139	0	0
FXYD5	672366	203608	3.30225	1.72345	0	0
FZD1	419281	139714	3.00099	1.58544	0	0
FZD2	46225	14294.4	3.23379	1.69322	0	0
FZD8	139673	14958.8	9.33718	3.22299	0	0
GLP2R	2327.99	171407	0.0135817	-6.2022	0	0
GLRA3	70748.8	338.932	208.74	7.70556	0	0
GLRB	78328.5	10513.8	7.45003	2.89725	0	0
GNA13	596466	257165	2.31939	1.21375	0	0
GNAI1	92950.1	230058	0.404028	-1.30747	0	0
GNAI3	730036	233767	3.12292	1.6429	0	0
GNAT3	2716.18	5.98887	453.538	8.82508	0	0
GPC3	197425	94797	2.08261	1.05839	0	0
GPM6A	41607.6	9355.85	4.44723	2.15291	0	0
GPNMB	1.49865e+06	608365	2.4634	1.30065	0	0
GPR12	17450.9	912.334	19.1278	4.2576	0	0
GPR17	2444.82	45597.4	0.0536176	-4.22115	0	0
GPR26	33101	1812.86	18.259	4.19054	0	0
GPR84	11721.6	1684.16	6.95991	2.79907	0	0
GPR87	14862.6	47938.1	0.310038	-1.68948	0	0
GRASP	39445.7	96575.7	0.408443	-1.29179	0	0
GRB2	1.42581e+06	448120	3.18176	1.66982	0	0
GREB1	689242	23072.1	29.8734	4.90079	0	0
GRHL2	581636	139748	4.16204	2.05729	0	0
GRIA1	30982.7	1511.79	20.494	4.35713	0	0
GRIA2	136172	1032.78	131.85	7.04275	0	0
GRIA4	10282.9	1378.47	7.45966	2.89911	0	0
GRIK3	152265	19496	7.81005	2.96533	0	0
GRIK4	16333.1	1215.52	13.4371	3.74816	0	0
GRIK5	11559.7	60043.4	0.192523	-2.3769	0	0
GRK6	260043	121852	2.13409	1.09362	0	0
GRM4	56345.5	336.805	167.294	7.38624	0	0
GRP	29564.9	154.652	191.17	7.57872	0	0
GRPR	71299.3	582.524	122.397	6.93543	0	0
HCAR1	225086	36521.8	6.16305	2.62365	0	0
HCAR3	10405.1	24393.7	0.426547	-1.22922	0	0
HCK	110362	31819.1	3.4684	1.79427	0	0
HCST	43961.4	9768.66	4.50025	2.17	0	0
HEBP1	598885	166032	3.60705	1.85082	0	0
HELZ2	402710	127875	3.14926	1.65501	0	0
HGF	36614	81266	0.450545	-1.15026	0	0
HIP1	573154	185433	3.0909	1.62803	0	0
HMGB2	790552	202035	3.91296	1.96826	0	0
HMOX1	315396	147598	2.13686	1.09549	0	0
HPSE	33383	8729.3	3.82424	1.93517	0	0
HYOU1	1.27172e+06	316725	4.01522	2.00548	0	0
IAPP	4077.77	33.7345	120.878	6.91741	0	0
ICAM1	445900	97471.2	4.57468	2.19367	0	0
ICAM3	136929	36340.5	3.76794	1.91378	0	0
IFIH1	311546	44830.7	6.94939	2.79689	0	0
IGF1R	1.792e+06	426864	4.19805	2.06972	0	0
IGF2	1.15625e+06	249639	4.63167	2.21153	0	0
IGSF1	141522	3457.78	40.9284	5.35503	0	0
IHH	302.25	5680.54	0.053208	-4.23221	0	0
IL1B	28258.3	6074.3	4.65212	2.21789	0	0
IL1R2	11598.4	37477.3	0.309477	-1.6921	0	0
IL21R	41968	4156.17	10.0977	3.33596	0	0
IL2RA	24027.6	4271.97	5.62447	2.49172	0	0
IL2RB	135373	13911.6	9.73094	3.28258	0	0
IL2RG	177154	27248.7	6.50139	2.70075	0	0
IL33	84947.3	212715	0.399349	-1.32428	0	0
ILDR1	83154	29328.5	2.83527	1.50348	0	0
IPO4	449641	130779	3.43816	1.78164	0	0
IPO9	786658	296577	2.65245	1.40733	0	0
IRF1	402452	111649	3.6046	1.84984	0	0
IRF7	265309	56267.9	4.7151	2.23729	0	0
IRF9	582591	243824	2.38939	1.25664	0	0
IRS4	19668.5	642.815	30.5975	4.93534	0	0
ITGAV	1.06375e+06	431976	2.46253	1.30014	0	0
ITPR2	658055	104231	6.3134	2.65842	0	0
ITPR3	735312	365546	2.01154	1.0083	0	0
KAT6A	654278	283671	2.30647	1.20569	0	0
KCND2	50637.5	5911.87	8.56539	3.09852	0	0
KCNJ6	7087.18	357.195	19.8412	4.31043	0	0
KCNK1	184709	35018.8	5.27457	2.39905	0	0
KCNK2	70570.2	14379	4.90788	2.2951	0	0
KCNQ3	49892.9	7463.83	6.68462	2.74085	0	0
KCNQ4	19005.9	80357.9	0.236516	-2.07999	0	0
KCNT2	5446.38	19220.7	0.283361	-1.81929	0	0
KCP	112843	44271.1	2.5489	1.34988	0	0
KLK14	50023.3	1427.15	35.0512	5.13139	0	0
KLRG2	38100	970.633	39.2528	5.29472	0	0
LAIR1	168283	60105.8	2.79978	1.48531	0	0
LAMP1	2.34045e+06	1.0997e+06	2.12826	1.08967	0	0
LAMP2	1.55116e+06	352738	4.39748	2.13668	0	0
LAMP3	84947.6	6848.4	12.404	3.63273	0	0
LCK	58049	18971.7	3.05977	1.61342	0	0
LEP	115857	9275.91	12.4901	3.64271	0	0
LGR5	21585.5	2275.14	9.48753	3.24603	0	0
LGR6	73805.2	27706.4	2.66384	1.41351	0	0
LIMS2	120417	1.31469e+06	0.0915941	-3.4486	0	0
LIN7C	217383	75881.5	2.86477	1.51842	0	0
LINGO1	148280	13936	10.64	3.41143	0	0
LMTK3	76464.9	22369.7	3.41823	1.77325	0	0
LRRC15	813840	1823.25	446.369	8.80209	0	0
LRRC4	18562.4	2951.43	6.28929	2.6529	0	0
LY6E	2.36809e+06	316856	7.47371	2.90183	0	0
LY75	169517	77083.4	2.19914	1.13694	0	0
LYN	208565	95751.7	2.17819	1.12313	0	0
LYPD1	49690.3	18560.7	2.67718	1.42071	0	0
LYPD6	113321	35395	3.20161	1.6788	0	0
MAL	9794.41	37317.3	0.262463	-1.92981	0	0
MASP1	5939.11	130006	0.0456835	-4.45218	0	0
MED1	554785	152318	3.64227	1.86484	0	0
MED13	712866	254033	2.80619	1.48861	0	0
MED24	731812	307024	2.38357	1.25312	0	0
MERTK	64777.8	164606	0.393533	-1.34544	0	0
MIB1	546185	239903	2.27669	1.18694	0	0
MIB2	126374	388811	0.325027	-1.62137	0	0
MMRN1	44061.6	132314	0.333008	-1.58637	0	0
MS4A1	57443.8	10094.2	5.69076	2.50862	0	0
MS4A7	351077	66492.2	5.27997	2.40053	0	0
MSLN	169160	7657.6	22.0904	4.46535	0	0
MSMB	138573	14214.1	9.749	3.28525	0	0
MSRB3	252296	728678	0.346237	-1.53017	0	0
MUC1	3.64175e+06	355818	10.2349	3.35542	0	0
MUC16	187165	1803.85	103.759	6.69709	0	0
MUC4	30276.6	107563	0.281478	-1.82891	0	0
MUC5AC	123110	7297.89	16.8692	4.07632	0	0
MUSK	567.973	17265.2	0.032897	-4.9259	0	0
MYD88	411716	183834	2.23961	1.16325	0	0
MYH14	769177	355972	2.16078	1.11155	0	0
MYO6	1.37198e+06	367189	3.73644	1.90166	0	0
NCAM1	39588.1	544971	0.0726426	-3.78304	0	0
NCL	4.02007e+06	1.42057e+06	2.82989	1.50075	0	0
NCOA5	394720	183965	2.14563	1.1014	0	0
NCOA6	586314	271404	2.1603	1.11123	0	0
NCOA7	309869	146181	2.11976	1.0839	0	0
NECTIN4	513982	253325	2.02894	1.02073	0	0
NENF	511766	119935	4.26704	2.09323	0	0
NET1	1.13625e+06	437611	2.59648	1.37655	0	0
NETO2	124504	14992.3	8.30453	3.0539	0	0
NEU1	621428	173439	3.58297	1.84116	0	0
NEU2	9.15683	68.4438	0.133786	-2.902	0	0
NLGN2	194338	400699	0.484997	-1.04395	0	0
NMU	13459.5	758.594	17.7427	4.14915	0	0
NMUR1	5104.6	15086.1	0.338365	-1.56335	0	0
NOTCH3	1.51642e+06	679177	2.23273	1.15881	0	0
NOV	54676.7	10625.8	5.14564	2.36335	0	0
NPAS2	141462	368502	0.383884	-1.38126	0	0
NPW	11016.9	364.333	30.2385	4.91832	0	0
NPY1R	1.60179e+06	9156.46	174.935	7.45068	0	0
NPY2R	10560.8	501.018	21.0787	4.39771	0	0
NPY5R	24623.9	859.913	28.6353	4.83972	0	0
NR1H4	620.929	20626.2	0.0301039	-5.0539	0	0
NR2F6	427041	209790	2.03556	1.02543	0	0
NR4A1	628420	1.84359e+06	0.340868	-1.55272	0	0
NR4A2	172320	76277.1	2.25914	1.17577	0	0
NRBF2	136063	54400.7	2.50113	1.32258	0	0
NRG2	11317.4	36145.6	0.313107	-1.67527	0	0
NRG4	13312.8	29206.7	0.455813	-1.13349	0	0
NRIP1	816491	180869	4.51426	2.17449	0	0
NRP1	636231	219011	2.90501	1.53855	0	0
NRP2	357626	732065	0.488516	-1.03352	0	0
NSF	470635	159322	2.95399	1.56267	0	0
NSG1	18690.1	78255	0.238836	-2.06591	0	0
NTRK2	510053	64629.4	7.89195	2.98038	0	0
NXPH1	47561.2	88.9405	534.753	9.06273	0	0
NXPH4	44670.4	1022.38	43.6928	5.44932	0	0
OLR1	118536	4740.64	25.0043	4.6441	0	0
OXER1	8863.29	24025	0.368919	-1.43862	0	0
P2RX1	8856.98	689946	0.0128372	-6.28352	0	0
P2RX4	256709	94745.2	2.70947	1.43801	0	0
P2RX6	3486.77	12691.5	0.274734	-1.8639	0	0
P2RY1	18142.9	36299.7	0.499809	-1.00055	0	0
P2RY6	33404.7	4473.19	7.46775	2.90067	0	0
PAK4	617550	187261	3.2978	1.72151	0	0
PAQR5	68866.6	10480.6	6.57087	2.71609	0	0
PAQR8	65860.2	205514	0.320466	-1.64176	0	0
PEA15	1.77179e+06	720369	2.45956	1.2984	0	0
PENK	11027.3	930.755	11.8477	3.56653	0	0
PER1	253237	1.40858e+06	0.179781	-2.47568	0	0
PEX14	134858	280786	0.480286	-1.05803	0	0
PEX19	713572	346403	2.05995	1.04261	0	0
PLA1A	22097.9	4527.21	4.88112	2.28721	0	0
PLAC1	9380.41	494.052	18.9867	4.24692	0	0
PLCE1	106182	215336	0.493099	-1.02005	0	0
PLIN3	543487	248806	2.18438	1.12722	0	0
PNRC2	611234	301739	2.0257	1.01842	0	0
PODXL	789846	226136	3.49279	1.80438	0	0
PPARG	71756.6	251007	0.285874	-1.80655	0	0
PPID	245789	114136	2.15346	1.10666	0	0
PRAME	178236	787.119	226.441	7.82299	0	0
PRG4	91919.7	32056.9	2.86739	1.51974	0	0
PRLR	1.51866e+06	31249.8	48.5973	5.6028	0	0
PROK1	7143.97	25511.4	0.28003	-1.83635	0	0
PROM1	469039	56133.6	8.35577	3.06277	0	0
PRR7	22839.2	4688.33	4.87149	2.28436	0	0
PSCA	73041.4	3.21975e+06	0.0226855	-5.46209	0	0
PTAFR	108670	27609.9	3.93591	1.9767	0	0
PTH1R	14104.8	56866.9	0.248033	-2.0114	0	0
PTH2R	13086.8	242.038	54.0693	5.75674	0	0
PTK7	924960	290758	3.18121	1.66957	0	0
PYY	6729.32	175.833	38.2711	5.25818	0	0
RAB26	64806.6	11335.4	5.71718	2.5153	0	0
RACK1	6.82432e+06	2.93678e+06	2.32374	1.21645	0	0
RAMP1	122833	290211	0.423253	-1.24041	0	0
RAMP2	155278	52663.6	2.94849	1.55998	0	0
RAMP3	200601	65779.7	3.04959	1.60861	0	0
RAN	1.2979e+06	453120	2.86437	1.51822	0	0
RARA	795364	189071	4.20669	2.07268	0	0
REEP3	446473	214330	2.08311	1.05874	0	0
REEP5	1.7134e+06	472369	3.62725	1.85888	0	0
REEP6	431598	87929.1	4.90847	2.29527	0	0
RET	419162	5524.35	75.8753	6.24556	0	0
RGS17	9489.42	19835.5	0.478406	-1.06369	0	0
RGS2	218903	897211	0.243982	-2.03515	0	0
RHOA	3.46529e+06	1.57175e+06	2.20474	1.14061	0	0
RHOC	1.87253e+06	515801	3.63034	1.8601	0	0
RHOD	183904	26092.3	7.04822	2.81726	0	0
RIC3	27239.6	139791	0.19486	-2.35949	0	0
RIPK2	196779	44246.4	4.44734	2.15294	0	0
RNF34	259443	115842	2.23963	1.16326	0	0
RNF41	325803	160967	2.02403	1.01723	0	0
RNF43	227164	59483	3.81898	1.93319	0	0
ROBO2	79220.9	3075.48	25.7589	4.687	0	0
ROBO3	26291.2	73796.5	0.356266	-1.48897	0	0
RSPO2	488.286	14249.5	0.0342669	-4.86704	0	0
RTP4	64840.7	14648.8	4.42634	2.14612	0	0
RYR1	96572.3	14993.9	6.44079	2.68724	0	0
RYR2	15489.3	76194.1	0.203287	-2.29841	0	0
SAA1	486202	130249	3.73286	1.90028	0	0
SFRP1	1.22651e+06	155629	7.88097	2.97837	0	0
SFRP2	2.82027e+06	276615	10.1956	3.34988	0	0
SGK2	10927.6	45456.7	0.240396	-2.05651	0	0
SGK3	395466	35466.7	11.1503	3.47902	0	0
SHH	2691.24	172463	0.0156047	-6.00187	0	0
SKIL	586169	118763	4.93561	2.30323	0	0
SLAMF7	114263	38889.3	2.93815	1.55491	0	0
SLC34A2	272890	614.47	444.106	8.79476	0	0
SLC39A6	7.5023e+06	375104	20.0006	4.32197	0	0
SLC3A2	1.1837e+06	368073	3.21595	1.68524	0	0
SLC44A4	773415	197133	3.92331	1.97207	0	0
SLIT1	36776.1	3657.04	10.0563	3.33002	0	0
SMS	556256	172712	3.22071	1.68738	0	0
SNF8	367580	177910	2.0661	1.04691	0	0
SNTB1	113377	38065.5	2.97848	1.57458	0	0
SNX4	277423	84137	3.29728	1.72128	0	0
SNX6	472046	229717	2.0549	1.03907	0	0
SRA1	260363	126094	2.06483	1.04602	0	0
SSR1	1.36938e+06	311637	4.39413	2.13558	0	0
SSR2	2.17629e+06	453311	4.80088	2.2633	0	0
SSR3	1.31954e+06	247757	5.32596	2.41304	0	0
SSR4	1.21734e+06	322029	3.78023	1.91847	0	0
SSTR2	115921	10233.2	11.3279	3.50181	0	0
STAB1	344553	1.22718e+06	0.280768	-1.83255	0	0
STAT1	2.25396e+06	388567	5.80071	2.53623	0	0
STIP1	1.15493e+06	414883	2.78376	1.47703	0	0
STK3	242184	102600	2.36046	1.23907	0	0
STRN	348348	154409	2.25601	1.17377	0	0
SURF4	1.64976e+06	499720	3.30136	1.72306	0	0
SYNE4	126081	12366.5	10.1954	3.34985	0	0
SYT1	221912	20218.1	10.9759	3.45627	0	0
SYTL1	186692	435710	0.428478	-1.22271	0	0
TFRC	975763	240542	4.05651	2.02024	0	0
TGFB2	184807	35418.4	5.21783	2.38345	0	0
TLR1	61217.1	21716.4	2.81894	1.49515	0	0
TLR5	108581	38525.4	2.81842	1.49489	0	0
TLR7	55862.5	4829.21	11.5676	3.53202	0	0
TM4SF1	1.86569e+06	146620	12.7247	3.66956	0	0
TMC1	1173.47	9101.78	0.128928	-2.95536	0	0
TMED2	2.46979e+06	513643	4.80838	2.26555	0	0
TMED9	1.24827e+06	316574	3.94306	1.97931	0	0
TRAF2	189655	52218.9	3.63192	1.86073	0	0
TRAF4	616761	286443	2.15317	1.10646	0	0
TRH	168645	16.2109	10403.2	13.3447	0	0
TRPC1	28467.3	72949.3	0.390234	-1.35759	0	0
TRPC3	2237.07	18796.9	0.119013	-3.07081	0	0
TRPC4	3313.41	15732	0.210616	-2.24731	0	0
TUB	78999.1	198816	0.397347	-1.33153	0	0
TXK	3873.51	13417.1	0.288699	-1.79236	0	0
UBE3A	667399	315715	2.11393	1.07993	0	0
UCN3	32019.6	109.161	293.324	8.19635	0	0
UNC5A	52779.2	1469.47	35.9172	5.1666	0	0
VAMP7	329521	130980	2.5158	1.33102	0	0
VAMP8	808033	179451	4.5028	2.17082	0	0
VCAM1	241959	59299.4	4.08029	2.02867	0	0
VCP	2.4374e+06	1.0849e+06	2.24665	1.16778	0	0
VDR	294385	59653.7	4.9349	2.30302	0	0
VEGFD	12878.2	30688	0.419648	-1.25275	0	0
VIP	801.517	7992.13	0.100288	-3.31778	0	0
VIPR2	39759.1	94608.1	0.42025	-1.25068	0	0
VTA1	337401	111295	3.03159	1.60007	0	0
WIPF2	574959	227454	2.5278	1.33788	0	0
WIPI1	307043	109604	2.80137	1.48613	0	0
WNT2	61049.4	707.216	86.3235	6.43168	0	0
WNT3	45202.5	4748.41	9.51951	3.25089	0	0
WNT5A	170871	465194	0.367311	-1.44493	0	0
XIAP	492555	178215	2.76383	1.46667	0	0
XPR1	375994	148795	2.52693	1.33739	0	0
NMS	2.98053	24.1996	0.123164	-3.02135	4.10269e-167	7.17971e-167
TAAR8	4.14888	22.8711	0.181402	-2.46274	9.39322e-125	1.6413e-124
TAAR9	2.56211	15.4578	0.165749	-2.59293	2.14468e-90	3.74171e-90
BMP10	23.8503	142.088	0.167855	-2.57471	5.41726e-34	9.43679e-34
TMEFF2	424.776	2741.09	0.154966	-2.68998	2.33385e-28	4.05934e-28
GPHB5	9.49484	0	65535	65535	3.25141e-27	5.64666e-27
EPHA5	667.928	4192.21	0.159326	-2.64995	1.38448e-25	2.40075e-25
GHSR	452.574	0	65535	65535	4.81558e-23	8.33776e-23
TAAR5	5.13187	10.5218	0.487734	-1.03583	9.35019e-23	1.61645e-22
CCL23	1314.72	6162.39	0.213346	-2.22873	2.27972e-17	3.93519e-17
WNT8B	723.118	2994.46	0.241485	-2.04999	1.69719e-15	2.92522e-15
DLL3	4118.69	89.3919	46.0745	5.5259	3.25821e-15	5.60727e-15
CCL16	601.971	2435.37	0.247178	-2.01637	8.38442e-15	1.44076e-14
TBL1Y	910.781	2781.05	0.327495	-1.61045	5.15488e-11	8.83141e-11
CHST4	5086.7	250.503	20.306	4.34383	8.89747e-11	1.52204e-10
SCTR	529.338	1600.47	0.33074	-1.59623	1.19512e-10	2.04136e-10
GPR31	893.508	19.8739	44.9589	5.49054	2.65664e-10	4.53099e-10
TINAG	32.7888	100.011	0.327851	-1.60889	3.39473e-10	5.78117e-10
DRD3	34.6604	99.1612	0.349536	-1.51649	3.4732e-10	5.906e-10
FGF3	357.431	5.89523	60.6306	5.92197	4.69404e-10	7.97009e-10
UTS2B	2166.61	6308.53	0.343441	-1.54186	8.72372e-10	1.47901e-09
KCNT1	2824.58	8691.01	0.325001	-1.62148	1.16641e-09	1.9746e-09
NGF	3970.61	9789.35	0.405605	-1.30185	2.14893e-09	3.63249e-09
CCL1	185.814	0	65535	65535	2.25622e-09	3.8082e-09
FGF23	453.125	13.8805	32.6447	5.02878	3.13717e-09	5.28731e-09
FGF19	1344.63	31.4656	42.7333	5.41729	3.47903e-09	5.85483e-09
QRFPR	2391.64	64.0595	37.3347	5.22245	3.4882e-09	5.86162e-09
CLDN18	1595.57	4442.42	0.359166	-1.47728	5.947e-09	9.97872e-09
NR0B1	4189.33	226.747	18.4758	4.20757	6.60445e-09	1.10656e-08
CALCR	3948.32	188.962	20.8948	4.38507	6.78901e-09	1.13582e-08
CD70	4654.13	291.968	15.9405	3.99463	1.31463e-08	2.19618e-08
AIRE	291.489	864.581	0.337145	-1.56856	1.78731e-08	2.98147e-08
BECN2	172.358	0	65535	65535	1.83573e-08	3.05776e-08
GLP1R	5172.93	336.159	15.3883	3.94376	3.29573e-08	5.48168e-08
KCTD8	408.337	1017.08	0.401479	-1.31661	3.90564e-08	6.48666e-08
GRM7	1726.21	4378.72	0.394227	-1.3429	5.18176e-08	8.59358e-08
FGF21	538.777	23.0322	23.3923	4.54796	6.00987e-08	9.95249e-08
MC5R	557.465	22.8711	24.3741	4.60728	6.06717e-08	1.00328e-07
NXPH2	608.301	25.4545	23.8976	4.57879	1.68185e-07	2.77712e-07
DRD1	3544.04	7862.63	0.450744	-1.14962	3.5682e-07	5.8834e-07
LIPI	513.339	1176.11	0.436471	-1.19604	3.71256e-07	6.11259e-07
TSHB	50.7798	504.212	0.100711	-3.3117	5.15985e-07	8.48327e-07
GIP	387.253	20.8244	18.5961	4.21692	7.48754e-07	1.22925e-06
NLRP9	1313.87	3016.19	0.435606	-1.1989	1.25313e-06	2.0514e-06
CCL25	929.917	59.3663	15.6641	3.96939	1.3039e-06	2.13145e-06
ADAM2	2003.85	132.315	15.1446	3.92073	2.63645e-06	4.29742e-06
TAAR2	2.08429	0	65535	65535	3.24422e-06	5.28054e-06
NRG3	5136.35	518.751	9.90138	3.30763	3.54938e-06	5.76901e-06
KCNQ2	3715.22	332.448	11.1754	3.48225	7.56543e-06	1.2279e-05
PRLHR	791.043	1618.8	0.48866	-1.0331	8.19652e-06	1.32844e-05
GLRA2	725.263	55.462	13.0768	3.70893	1.56443e-05	2.53194e-05
KCNA1	3848.15	419.978	9.16276	3.19578	2.56779e-05	4.14406e-05
GPR6	767.706	65.5898	11.7047	3.54901	3.16376e-05	5.09867e-05
PDYN	385.558	35.1124	10.9807	3.4569	3.99757e-05	6.42426e-05
WNT1	218.537	514.23	0.42498	-1.23453	4.6165e-05	7.39807e-05
GPR32	15.7287	0	65535	65535	5.80248e-05	9.2856e-05
IL3	15.8759	33.3474	0.476077	-1.07073	8.47333e-05	0.000135218
RTP1	272.151	552.792	0.49232	-1.02233	9.46469e-05	0.000150617
FSHB	18.4441	41.5989	0.44338	-1.17338	0.000191675	0.000303752
SCRT2	379.61	43.1488	8.79769	3.13712	0.000238411	0.000376769
FGF5	1938.91	235.178	8.24445	3.04342	0.000273995	0.000431212
CAV3	1766.69	223.112	7.91839	2.98521	0.00045928	0.000720823
MCHR1	8461.44	1261.34	6.7083	2.74595	0.000508476	0.000795845
GPR18	5998.61	1105.49	5.4262	2.43994	0.000684795	0.00106742
RTP3	1387.55	178.707	7.76441	2.95688	0.000805353	0.00124513
RGS20	2775.43	328.423	8.45078	3.07909	0.000811761	0.00125334
EPGN	2119.3	316.81	6.6895	2.7419	0.00118236	0.00181327
XCL2	3793.9	663.758	5.71578	2.51495	0.0013696	0.0020976
GHRHR	722.322	108.833	6.63698	2.73053	0.00175081	0.00266713
CNR2	3718.79	675.236	5.50739	2.46137	0.0021106	0.00319813
GRIA3	16827.2	4005.28	4.20124	2.07082	0.00318177	0.00480211
CD1B	2896.36	444.815	6.51139	2.70296	0.00401344	0.00600963
GPR1	11523.5	2242.2	5.13938	2.36159	0.00512117	0.00765826
DRD5	110.974	242.783	0.45709	-1.12945	0.00541504	0.00807655
FZD9	10475.3	2045.98	5.11995	2.35613	0.00547036	0.00814841
PNOC	4716.74	1178.24	4.0032	2.00115	0.008868	0.0131579
LY6H	5281.21	1303.2	4.0525	2.01881	0.00907279	0.0134268
GRM5	880.636	184.406	4.77553	2.25566	0.00988035	0.014603
KAAG1	4584.4	1176.37	3.89707	1.96239	0.0101301	0.0149142
FCRL4	928.565	204.05	4.55067	2.18608	0.0120564	0.0176589
APOC3	3024.99	589.514	5.13133	2.35933	0.0142086	0.020758
NMBR	680.644	146.533	4.64498	2.21567	0.016059	0.0233419
RSPO4	7745.19	2000.46	3.87171	1.95297	0.0174251	0.025263
FGF6	67.9096	154.731	0.438888	-1.18807	0.0194886	0.0282189
TAAR6	285.971	53.4953	5.34572	2.41838	0.0214768	0.030824
TNFRSF17	10240.7	2465.93	4.15288	2.05411	0.0216445	0.0310255
BTLA	8269.18	2128.61	3.88478	1.95783	0.0226821	0.0324721
TNFSF8	16190	4793.9	3.3772	1.75583	0.0233234	0.0333484
GRID1	18826.8	5768.37	3.2638	1.70655	0.0238722	0.0340477
CCKAR	427.47	105.859	4.03811	2.01368	0.0247389	0.035152
CCR2	29494	10042.4	2.93694	1.55431	0.026963	0.0381697
P2RY2	59813.8	23424.3	2.5535	1.35247	0.0309968	0.0436634
FCRL1	5798.97	1745.85	3.32158	1.73187	0.0330467	0.0464936
TRPC7	62.0567	128.507	0.482905	-1.05019	0.0343529	0.0482124
NLRP3	23846.5	7818.13	3.05015	1.60888	0.0377688	0.0528763
GIPC3	35389.7	12264.1	2.88563	1.52888	0.0389494	0.0543292
CTLA4	13108.9	3730.71	3.51379	1.81303	0.0465328	0.0645912
LPAR4	3424.38	956.438	3.58035	1.8401	0.0519076	0.0716162
TYRO3	76582.8	32980.2	2.32208	1.21542	0.0526954	0.0726152
EPHB2	83052.9	36426.5	2.28001	1.18904	0.0550636	0.0756959
XCL1	4407.46	1442.61	3.05519	1.61126	0.059819	0.0821341
GPR34	47714.4	17783.1	2.68313	1.42392	0.060921	0.0833464
RBAK	177424	88068.1	2.01462	1.01051	0.0643755	0.0877568
FCHO1	36138.2	13090.6	2.76061	1.46499	0.0668191	0.0908708
RTP2	104.702	3.74256	27.9759	4.80611	0.0670273	0.0910454
CRY1	162874	79766.6	2.04188	1.0299	0.0672343	0.091218

## Sheet: BRCA vs Blood
HugoSymbol	meanBrca	meanNormal	foldChange	log2FC	pvalue	padj
AAGAB	490863	168529	2.91264	1.54233	0	0
ACE	342291	28205.2	12.1358	3.60119	0	0
ACHE	14616.9	53128.2	0.275125	-1.86184	0	0
ACKR1	153242	65152.4	2.35206	1.23392	0	0
ACKR2	32131.7	3024.69	10.6232	3.40914	0	0
ACKR3	194645	56960.4	3.4172	1.77281	0	0
ACKR4	17377.5	5187.62	3.3498	1.74407	0	0
ACVR1	264311	35269.2	7.4941	2.90575	0	0
ADA	53173.2	226306	0.234961	-2.0895	0	0
ADAM2	2003.85	100.181	20.0024	4.3221	0	0
ADAM9	773862	322613	2.39873	1.26227	0	0
ADCY2	61178.1	4276	14.3073	3.83868	0	0
ADCY6	556586	29598.2	18.8047	4.23302	0	0
ADCY9	309521	52558.5	5.88908	2.55804	0	0
ADM2	95553.7	22152.6	4.31343	2.10884	0	0
ADRB1	9985.87	3886.91	2.5691	1.36126	0	0
ADRB2	18839	65388	0.288112	-1.7953	0	0
AFP	18176.5	85.5073	212.572	7.73181	0	0
AGR3	694348	643.439	1079.12	10.0756	0	0
AGTR1	203756	2038.65	99.9464	6.64308	0	0
AHR	789403	288699	2.73435	1.4512	0	0
AHRR	35741.3	145357	0.245886	-2.02394	0	0
AIRE	291.489	2666.51	0.109315	-3.19344	0	0
AJUBA	143530	8456.74	16.9722	4.0851	0	0
AKAP5	63211.4	29492.3	2.14332	1.09985	0	0
ALCAM	1.41981e+06	239171	5.93639	2.56959	0	0
ANO2	23039.3	1843.85	12.4952	3.64331	0	0
ANPEP	743915	3.23862e+06	0.229701	-2.12217	0	0
ANXA1	1.01365e+06	2.63672e+06	0.384434	-1.37919	0	0
ANXA2	3.04317e+06	1.14575e+06	2.65605	1.40928	0	0
AP2B1	2.41051e+06	1.17305e+06	2.05491	1.03907	0	0
APOA1	7058.27	23106.5	0.305467	-1.71091	0	0
APOBR	114312	2.96143e+06	0.0386002	-4.69525	0	0
APOC3	3024.99	96848.8	0.0312342	-5.00073	0	0
APOE	1.68712e+06	88320.1	19.1023	4.25568	0	0
ARC	19605.7	4201.46	4.66639	2.22231	0	0
ARRB2	231209	9.82766e+06	0.0235264	-5.40958	0	0
ASGR1	6238.36	88897.3	0.0701749	-3.8329	0	0
ASTL	2156.01	11645	0.185144	-2.43328	0	0
ATAD2	538286	175095	3.07426	1.62024	0	0
AXL	337536	13127.4	25.7124	4.68439	0	0
AZIN2	61468	14791.9	4.15551	2.05502	0	0
B3GALT5	138978	743.006	187.048	7.54727	0	0
BANK1	23265.4	98658.9	0.235816	-2.08427	0	0
BCAM	2.23121e+06	50785.1	43.9343	5.45728	0	0
BCAR3	237562	11130.4	21.3435	4.41573	0	0
BEX3	431817	76240	5.66391	2.5018	0	0
BID	159677	695268	0.229663	-2.12241	0	0
BIRC3	214008	643114	0.332769	-1.58741	0	0
BLK	9230.36	348377	0.0264954	-5.23812	0	0
BMP10	23.8503	571.197	0.0417549	-4.58191	0	0
BMP5	16902.2	550.957	30.6779	4.93913	0	0
BMPR2	778265	150208	5.18126	2.3733	0	0
BMX	8576.77	235746	0.0363814	-4.78066	0	0
BOK	318725	31247.3	10.2001	3.35051	0	0
BTK	54130.6	686110	0.078895	-3.66392	0	0
BTLA	8269.18	111073	0.0744482	-3.74762	0	0
C5AR1	79361.3	4.90875e+06	0.0161673	-5.95078	0	0
C5AR2	127854	845388	0.151237	-2.72512	0	0
CA6	11592.8	2843.59	4.0768	2.02744	0	0
CA9	52758.8	2105.48	25.0579	4.64719	0	0
CABP1	3454.28	11936.5	0.289388	-1.78893	0	0
CALCA	1957.81	876.005	2.23493	1.16023	0	0
CALCR	3948.32	84.1798	46.9035	5.55162	0	0
CALR	5.99042e+06	2.53946e+06	2.35893	1.23813	0	0
CAPZB	1.52843e+06	3.35138e+06	0.456059	-1.13271	0	0
CASP4	219401	1.8951e+06	0.115773	-3.11063	0	0
CASP8	172028	859429	0.200165	-2.32074	0	0
CASR	240.616	3731.75	0.064478	-3.95505	0	0
CBLN1	6396.94	2391.09	2.67532	1.41971	0	0
CCKBR	7301.33	529.497	13.7892	3.78547	0	0
CCL13	10372.2	480.816	21.5721	4.4311	0	0
CCL14	103250	20440.3	5.05132	2.33666	0	0
CCL15	101347	21090.6	4.80529	2.26462	0	0
CCL19	120599	3233.46	37.2972	5.221	0	0
CCL21	80324.1	6972.56	11.52	3.52607	0	0
CCL23	1314.72	4464.69	0.294471	-1.7638	0	0
CCL25	929.917	4014.55	0.231636	-2.11007	0	0
CCL28	191409	30193.4	6.33944	2.66436	0	0
CCL5	258794	2.62532e+06	0.0985764	-3.34261	0	0
CCL8	27452.7	357.944	76.6955	6.26107	0	0
CCR1	81400.8	699603	0.116353	-3.10342	0	0
CCR10	5894.29	23758.4	0.248093	-2.01105	0	0
CCR2	29494	313264	0.0941507	-3.40888	0	0
CCR3	1359	44731.1	0.0303816	-5.04066	0	0
CCR6	28741.8	72301.1	0.397529	-1.33087	0	0
CCR7	46494.7	565927	0.0821568	-3.60548	0	0
CCR9	337.816	5376.16	0.062836	-3.99227	0	0
CCRL2	20822	86391.6	0.241018	-2.05279	0	0
CD163	293445	3.32301e+06	0.0883072	-3.50133	0	0
CD180	49761.7	125201	0.397453	-1.33114	0	0
CD19	12841.3	235591	0.0545069	-4.19742	0	0
CD1A	10759	4144.09	2.59622	1.37641	0	0
CD1B	2896.36	976.223	2.96691	1.56896	0	0
CD1C	12393.6	28215.4	0.43925	-1.18689	0	0
CD1D	11472.2	147783	0.0776286	-3.68727	0	0
CD2	94856.9	328264	0.288966	-1.79103	0	0
CD209	27644.7	8047.68	3.43511	1.78035	0	0
CD22	62315.3	871895	0.0714711	-3.8065	0	0
CD24	8.19925e+06	500661	16.3769	4.03359	0	0
CD244	4935.98	225425	0.0218964	-5.51316	0	0
CD248	307817	20705.1	14.8667	3.89401	0	0
CD27	63130.6	305672	0.206531	-2.27557	0	0
CD276	845353	13520.7	62.5229	5.96631	0	0
CD28	25022.4	123550	0.202529	-2.3038	0	0
CD33	21267.9	290253	0.0732737	-3.77056	0	0
CD37	186230	4.32601e+06	0.0430489	-4.53788	0	0
CD38	36864.4	224850	0.163951	-2.60866	0	0
CD3D	37428.1	159738	0.234309	-2.09351	0	0
CD3E	105455	986328	0.106917	-3.22544	0	0
CD3G	25637.8	85826	0.298718	-1.74314	0	0
CD48	96286.1	1.78637e+06	0.0539005	-4.21356	0	0
CD5L	297.809	12153.8	0.0245034	-5.35087	0	0
CD6	60518.7	506175	0.119561	-3.06418	0	0
CD69	34831.6	280179	0.124319	-3.00788	0	0
CD70	4654.13	253019	0.0183944	-5.76459	0	0
CD79B	37966.2	385433	0.0985027	-3.34369	0	0
CD80	10303.2	107421	0.0959141	-3.38211	0	0
CD81	3.16463e+06	819691	3.86077	1.94889	0	0
CD86	75736.1	222265	0.340746	-1.55323	0	0
CD8A	78678.7	612392	0.128478	-2.96041	0	0
CD8B	20673.9	150931	0.136976	-2.86801	0	0
CDH3	483615	2493.27	193.968	7.59968	0	0
CDH6	36429.8	3906.45	9.32556	3.22119	0	0
CDON	202045	4287.02	47.1294	5.55856	0	0
CEACAM5	361311	4433.68	81.4923	6.34859	0	0
CEACAM6	1.32285e+06	237198	5.57697	2.47948	0	0
CFLAR	599526	5.12058e+06	0.117082	-3.09441	0	0
CHST4	5086.7	1240.89	4.09924	2.03536	0	0
CIB2	36653.2	8596.04	4.26397	2.0922	0	0
CLCN3	718366	156884	4.57896	2.19502	0	0
CLDN4	1.675e+06	8015.38	208.974	7.70718	0	0
CLDN6	16196.3	421.442	38.4307	5.26419	0	0
CLIC6	577208	45669.8	12.6387	3.65978	0	0
CNIH2	31518.7	9753.58	3.23149	1.6922	0	0
CNIH3	38478.2	15493.1	2.48358	1.31242	0	0
CNOT6	402860	172599	2.33408	1.22286	0	0
CNPY3	459439	1.84687e+06	0.248765	-2.00714	0	0
CNR2	3718.79	62229.2	0.0597595	-4.06469	0	0
CNTFR	41802.9	4129.26	10.1236	3.33965	0	0
COMP	795582	4854.72	163.878	7.35648	0	0
COPB2	1.63046e+06	735233	2.2176	1.149	0	0
COPG1	1.77035e+06	821639	2.15466	1.10746	0	0
COPG2	434035	138061	3.14379	1.65251	0	0
CPEB3	62338.7	26915.2	2.31612	1.21171	0	0
CR1	12996.9	1.68841e+06	0.00769774	-7.02135	0	0
CR1L	1356.89	42771.8	0.031724	-4.97828	0	0
CR2	28854.3	210073	0.137353	-2.86403	0	0
CREB3	397672	187202	2.1243	1.08699	0	0
CRK	499303	195648	2.55205	1.35166	0	0
CRY1	162874	46515.2	3.50151	1.80798	0	0
CSF1	360771	151824	2.37625	1.24869	0	0
CSF1R	354930	712628	0.498058	-1.00561	0	0
CSF3R	168877	5.45824e+07	0.00309398	-8.33632	0	0
CSN2	526527	22.9469	22945.4	14.4859	0	0
CSPG4	250050	15894.8	15.7316	3.97559	0	0
CXCL3	3026.35	10755.4	0.281379	-1.82941	0	0
CXCL9	606975	7416.23	81.8441	6.35481	0	0
CXCR1	4035.36	9.8527e+06	0.000409569	-11.2536	0	0
CXCR2	3167.98	6.1137e+06	0.000518177	-10.9143	0	0
CXCR4	542818	6.16877e+06	0.0879945	-3.50644	0	0
CYR61	1.18662e+06	37937.7	31.278	4.96708	0	0
DAB2	463847	121735	3.8103	1.9299	0	0
DACT2	4271.87	1081.18	3.95114	1.98227	0	0
DAPK2	97466.8	582317	0.167377	-2.57882	0	0
DBNL	753721	2.9786e+06	0.253045	-1.98253	0	0
DCAF6	812235	394457	2.05912	1.04203	0	0
DCDC2	58700.2	730.035	80.4074	6.32926	0	0
DCTN4	606955	301937	2.0102	1.00734	0	0
DCTN6	164011	67156.6	2.44222	1.2882	0	0
DDB1	2.07823e+06	814014	2.55306	1.35223	0	0
DDR1	2.40222e+06	74958.5	32.0473	5.00213	0	0
DDR2	373496	30574.5	12.2159	3.61069	0	0
DDX58	376854	176960	2.1296	1.09058	0	0
DEDD2	188965	1.38706e+06	0.136234	-2.87584	0	0
DGKQ	136960	334015	0.410042	-1.28616	0	0
DHH	2618.74	482.205	5.43076	2.44115	0	0
DLG1	463437	152497	3.03898	1.60359	0	0
DLG2	16318	6036.35	2.7033	1.43472	0	0
DLK1	156932	5138.43	30.5408	4.93266	0	0
DLL1	40254	14717.2	2.73516	1.45163	0	0
DLL3	4118.69	1341.35	3.07056	1.6185	0	0
DLL4	82765.5	6059.05	13.6598	3.77187	0	0
DRD1	3544.04	467.609	7.57907	2.92202	0	0
DRD2	9610.94	1066.39	9.01263	3.17195	0	0
DRD3	34.6604	141.261	0.245364	-2.027	0	0
DRD5	110.974	1341.42	0.0827282	-3.59548	0	0
DTNA	142075	15726.4	9.03416	3.17539	0	0
ECE2	91120	26275.4	3.46788	1.79405	0	0
EDA	19025.2	8187.15	2.32379	1.21648	0	0
EDN1	74385.2	24780.8	3.00172	1.58579	0	0
EDN2	44089	777.962	56.6724	5.82458	0	0
EDN3	16548	1609.73	10.28	3.36177	0	0
EDNRA	191746	2759.8	69.4783	6.11849	0	0
EDNRB	69855.5	24767.2	2.82049	1.49595	0	0
EFNA1	814528	30518.8	26.6894	4.73819	0	0
EFNA2	702.415	106.565	6.59141	2.72059	0	0
EFNA3	155348	13135.3	11.8267	3.56398	0	0
EFNA4	151277	30259.7	4.99928	2.32172	0	0
EFNA5	152536	14915	10.227	3.35431	0	0
EFNB1	167421	25748.4	6.5022	2.70093	0	0
EFNB2	252813	6884.37	36.7227	5.1986	0	0
EFNB3	40469	1618.27	25.0077	4.6443	0	0
EFR3A	752371	254603	2.95507	1.56319	0	0
EFR3B	66163.3	20372.7	3.24765	1.6994	0	0
EGFR	527184	35342.1	14.9166	3.89885	0	0
ENAH	1.70213e+06	16468.5	103.357	6.69149	0	0
ENG	809410	241880	3.34633	1.74258	0	0
ENPP3	26360.7	2026.84	13.0058	3.70109	0	0
ENY2	415859	189207	2.19791	1.13613	0	0
EPCAM	1.40589e+06	12406	113.323	6.8243	0	0
EPGN	2119.3	502.186	4.22015	2.07729	0	0
EPHA1	175173	661295	0.264894	-1.91651	0	0
EPHA2	102963	6315.7	16.3027	4.02704	0	0
EPHA3	49205.8	1294.32	38.0166	5.24856	0	0
EPHA4	76527.3	18095.5	4.22909	2.08035	0	0
EPHA6	3591.15	229.615	15.6399	3.96716	0	0
EPHA7	17106.2	1039.39	16.4579	4.04071	0	0
EPHA8	7741.43	313.361	24.7045	4.6267	0	0
EPHB1	30865.1	74913.7	0.412008	-1.27926	0	0
EPHB2	83052.9	14216.1	5.84216	2.5465	0	0
EPHB3	567145	7413.6	76.5006	6.2574	0	0
EPHB4	786070	115761	6.79043	2.7635	0	0
EPOR	40073.1	122641	0.326751	-1.61374	0	0
EPS8	340953	45598.8	7.47724	2.90251	0	0
ERBB2	5.42336e+06	128538	42.1927	5.39892	0	0
ERBB3	2.37388e+06	8420.32	281.922	8.13915	0	0
ERBB4	312713	3289.23	95.0717	6.57094	0	0
EYA4	8925.8	1739.46	5.13135	2.35934	0	0
F3	162882	12721.2	12.804	3.67852	0	0
FABP4	663878	27542.8	24.1036	4.59117	0	0
FAP	337509	1821.81	185.261	7.53341	0	0
FBLN5	332149	28122.7	11.8107	3.56203	0	0
FBN1	1.83868e+06	71635	25.6673	4.68186	0	0
FCAR	884.301	1.38266e+06	0.000639565	-10.6106	0	0
FCER2	7644.95	684099	0.0111752	-6.48355	0	0
FCHO1	36138.2	521765	0.0692613	-3.85181	0	0
FCRL1	5798.97	94881.9	0.0611177	-4.03227	0	0
FCRL2	5632.09	44533	0.12647	-2.98313	0	0
FCRL3	15180.4	151432	0.100245	-3.31839	0	0
FCRL4	928.565	8993.07	0.103253	-3.27574	0	0
FCRL5	26293.9	373143	0.0704659	-3.82693	0	0
FEM1B	629476	181608	3.46612	1.79332	0	0
FER	116050	43410.9	2.67329	1.41862	0	0
FES	81099.9	1.84506e+06	0.0439551	-4.50783	0	0
FFAR1	281.568	4592.22	0.0613141	-4.02764	0	0
FFAR2	21827.2	2.31321e+06	0.00943586	-6.72763	0	0
FFAR3	1258.31	74322.4	0.0169304	-5.88424	0	0
FFAR4	9249.55	1470.98	6.28801	2.6526	0	0
FGF1	90676.2	7475.15	12.1304	3.60055	0	0
FGF10	113103	451.203	250.67	7.96964	0	0
FGF19	1344.63	75.8178	17.735	4.14853	0	0
FGF2	99369.2	15547.3	6.3914	2.67613	0	0
FGF20	548.67	84.3949	6.50121	2.70071	0	0
FGF3	357.431	26.7659	13.354	3.7392	0	0
FGF4	7442.57	71.3693	104.282	6.70435	0	0
FGF5	1938.91	606.272	3.19809	1.67721	0	0
FGF7	62871.4	3462.28	18.1589	4.18261	0	0
FGF8	245.18	3143.03	0.0780073	-3.68025	0	0
FGFR1	1.02613e+06	121264	8.46199	3.081	0	0
FGFR2	412072	4982.31	82.7069	6.36994	0	0
FGFR3	200166	10218.4	19.5888	4.29195	0	0
FGFR4	122091	14300.6	8.53748	3.09381	0	0
FGR	54011.4	9.32143e+06	0.00579432	-7.43115	0	0
FKBP3	425299	159508	2.66632	1.41485	0	0
FKBP4	2.44367e+06	896576	2.72556	1.44655	0	0
FKBP5	656524	4.47995e+06	0.146547	-2.77056	0	0
FLII	985560	2.15182e+06	0.458013	-1.12654	0	0
FLRT3	60183.1	2039.91	29.5028	4.88278	0	0
FLT3	42207.9	101492	0.415875	-1.26578	0	0
FOLH1	35950.3	877.267	40.9798	5.35684	0	0
FOLR1	64066.9	1478.84	43.3223	5.43704	0	0
FPR1	34461.4	1.66385e+07	0.00207118	-8.91533	0	0
FPR2	2499.18	1.62451e+06	0.00153842	-9.34433	0	0
FPR3	173377	21492.7	8.06678	3.01199	0	0
FRS2	460805	55302.8	8.33239	3.05873	0	0
FSHB	18.4441	186.442	0.098927	-3.33749	0	0
FSHR	24.6207	50.5082	0.48746	-1.03665	0	0
FUT3	39082.6	1899.65	20.5736	4.36272	0	0
FXYD5	672366	2.22268e+06	0.302503	-1.72498	0	0
FYN	197186	801849	0.245914	-2.02378	0	0
FZD1	419281	25380.3	16.5199	4.04613	0	0
FZD10	15788.6	1595.2	9.89762	3.30708	0	0
FZD3	116322	32473.8	3.58202	1.84077	0	0
FZD4	395622	14851.8	26.6379	4.73541	0	0
FZD5	49651.4	22178	2.23877	1.16271	0	0
FZD6	340488	21243	16.0283	4.00255	0	0
FZD7	326566	4917.54	66.4085	6.0533	0	0
FZD8	139673	2599.98	53.7207	5.74741	0	0
FZD9	10475.3	1836.22	5.70482	2.51218	0	0
GAB1	235046	88274.3	2.66268	1.41288	0	0
GAB2	339938	1.26942e+06	0.26779	-1.90083	0	0
GALR2	535.283	1680.53	0.31852	-1.65054	0	0
GAS6	623969	106867	5.83873	2.54565	0	0
GDF2	19.6432	91.4495	0.214798	-2.21895	0	0
GDF6	4803.54	248.16	19.3566	4.27476	0	0
GGA3	258126	678300	0.380549	-1.39385	0	0
GHRL	5126.6	26235.1	0.19541	-2.35543	0	0
GIP	387.253	9.61271	40.2855	5.33219	0	0
GIPC3	35389.7	16794	2.10728	1.07538	0	0
GIPR	19120.4	74636	0.256183	-1.96476	0	0
GLP1R	5172.93	795.753	6.50067	2.70059	0	0
GLP2R	2327.99	442.603	5.25978	2.395	0	0
GLRA3	70748.8	408.905	173.02	7.4348	0	0
GLRB	78328.5	1353.92	57.8532	5.85433	0	0
GNA11	515282	53833.7	9.57173	3.25878	0	0
GNA14	37910.4	1394.66	27.1825	4.76461	0	0
GNA15	74901.9	492102	0.152208	-2.71588	0	0
GNAI1	92950.1	6691.62	13.8905	3.79603	0	0
GNAI2	1.81791e+06	9.15203e+06	0.198635	-2.33181	0	0
GNAT3	2716.18	22.4288	121.102	6.92008	0	0
GPC1	525239	20187.2	26.0184	4.70146	0	0
GPC3	197425	5209.5	37.8972	5.24402	0	0
GPM6A	41607.6	20797.1	2.00064	1.00046	0	0
GPNMB	1.49865e+06	69087.9	21.6919	4.43908	0	0
GPR1	11523.5	466.509	24.7016	4.62653	0	0
GPR12	17450.9	743.8	23.4619	4.55225	0	0
GPR18	5998.61	36591.3	0.163936	-2.6088	0	0
GPR26	33101	210.467	157.274	7.29714	0	0
GPR32	15.7287	44.5633	0.352952	-1.50246	0	0
GPR34	47714.4	22116.6	2.1574	1.10929	0	0
GPR35	13296.7	79711.7	0.16681	-2.58372	0	0
GPR37	29374.3	1256.05	23.3863	4.54759	0	0
GPR39	66089.3	1328.72	49.7392	5.63631	0	0
GPR4	52625.7	5890.06	8.93467	3.15941	0	0
GPR52	170.758	676.045	0.252584	-1.98516	0	0
GPR55	6306.38	58876.5	0.107112	-3.22281	0	0
GPR61	949.502	3133.7	0.302997	-1.72262	0	0
GPR62	1434	371.233	3.8628	1.94965	0	0
GPR78	87330.8	1333.99	65.4658	6.03267	0	0
GPR84	11721.6	220040	0.0532703	-4.23052	0	0
GPR87	14862.6	808.686	18.3788	4.19997	0	0
GPSM1	111183	23667.2	4.69775	2.23197	0	0
GPX1	980604	3.69745e+06	0.265211	-1.91479	0	0
GRAP	33428.4	166824	0.200381	-2.31918	0	0
GRASP	39445.7	109745	0.359429	-1.47622	0	0
GRB2	1.42581e+06	2.98196e+06	0.478145	-1.06448	0	0
GREB1	689242	3797.9	181.479	7.50366	0	0
GRHL2	581636	1663.96	349.549	8.44935	0	0
GRIA1	30982.7	5676.28	5.45827	2.44844	0	0
GRIA2	136172	4259.78	31.9669	4.99851	0	0
GRIA3	16827.2	4783.99	3.51739	1.81451	0	0
GRIA4	10282.9	1798.72	5.7168	2.51521	0	0
GRID1	18826.8	2020.25	9.31903	3.22018	0	0
GRIK1	8655.02	2791.61	3.10037	1.63244	0	0
GRIK2	5241.27	1863.71	2.81229	1.49174	0	0
GRIK3	152265	2325.31	65.4815	6.03301	0	0
GRIP1	58734.5	5268.46	11.1483	3.47876	0	0
GRIP2	15217.8	80498.4	0.189045	-2.4032	0	0
GRK4	23961.4	9455.22	2.5342	1.34153	0	0
GRK5	85526.1	186099	0.459572	-1.12164	0	0
GRK6	260043	2.45297e+06	0.106011	-3.23771	0	0
GRM3	756.968	1998.9	0.378693	-1.4009	0	0
GRM4	56345.5	4326.53	13.0233	3.70302	0	0
GRM6	1713.84	200.758	8.53683	3.0937	0	0
GRM7	1726.21	496.717	3.47524	1.79711	0	0
GRM8	4912.94	1947.3	2.52296	1.33512	0	0
GRP	29564.9	125.207	236.129	7.88343	0	0
GRPR	71299.3	1938.58	36.7791	5.20081	0	0
GULP1	55374.8	2431.39	22.7749	4.50938	0	0
HAP1	8329.4	1937.02	4.3001	2.10437	0	0
HCAR1	225086	1382.54	162.806	7.34701	0	0
HCAR2	21375.5	1.50559e+06	0.0141974	-6.13823	0	0
HCAR3	10405.1	1.49836e+06	0.00694431	-7.16995	0	0
HCK	110362	6.64892e+06	0.0165984	-5.91281	0	0
HCST	43961.4	540759	0.0812957	-3.62068	0	0
HEBP1	598885	118829	5.03991	2.3334	0	0
HGF	36614	90487.1	0.404632	-1.30532	0	0
HMGB2	790552	1.75266e+06	0.45106	-1.14861	0	0
HMOX1	315396	1.42408e+06	0.221473	-2.1748	0	0
HPSE	33383	434788	0.07678	-3.70313	0	0
HRG	265.424	24705.7	0.0107434	-6.5404	0	0
HRH1	48215.2	2265.24	21.2848	4.41175	0	0
HRH2	28156	3.61624e+06	0.00778599	-7.0049	0	0
HRH4	534.493	10136.9	0.0527276	-4.2453	0	0
HYOU1	1.27172e+06	618925	2.05473	1.03895	0	0
IAPP	4077.77	115.449	35.3209	5.14245	0	0
ICAM3	136929	5.51002e+06	0.0248509	-5.33056	0	0
IFT43	129490	26165.8	4.94883	2.30709	0	0
IGF1R	1.792e+06	555061	3.22847	1.69085	0	0
IGF2	1.15625e+06	76810.3	15.0532	3.912	0	0
IGSF1	141522	1664.67	85.015	6.40965	0	0
IL17C	516.561	2111.32	0.244663	-2.03113	0	0
IL1B	28258.3	344676	0.0819853	-3.60849	0	0
IL1R2	11598.4	9.4783e+06	0.00122368	-9.67456	0	0
IL21R	41968	316545	0.132581	-2.91505	0	0
IL23A	6252.02	13238	0.472278	-1.08229	0	0
IL2RB	135373	1.31802e+06	0.102709	-3.28336	0	0
IL2RG	177154	3.85265e+06	0.0459825	-4.44277	0	0
IL33	84947.3	5081.65	16.7165	4.0632	0	0
IL3RA	52617.2	120277	0.437466	-1.19276	0	0
IL4	147.003	1245.08	0.118067	-3.08233	0	0
IL5RA	2105.72	12599.8	0.167123	-2.58102	0	0
ILDR1	83154	19785.8	4.20272	2.07132	0	0
INSL3	1091.04	50476.7	0.0216147	-5.53184	0	0
INSR	721155	153172	4.70813	2.23516	0	0
IPO4	449641	166077	2.70743	1.43692	0	0
IPO7	1.09455e+06	256632	4.26504	2.09256	0	0
IPO9	786658	286815	2.74273	1.45561	0	0
IRF1	402452	2.2893e+06	0.175797	-2.50802	0	0
IRF7	265309	1.17747e+06	0.225321	-2.14995	0	0
IRS4	19668.5	177.619	110.734	6.79096	0	0
ITGAV	1.06375e+06	68363.1	15.5603	3.9598	0	0
ITK	36041.7	368339	0.0978491	-3.3533	0	0
ITPR1	529034	221603	2.3873	1.25538	0	0
ITPR2	658055	307678	2.13878	1.09679	0	0
IVD	593065	232832	2.54718	1.3489	0	0
JAG1	501776	51110.3	9.81751	3.29536	0	0
JAK2	135706	321110	0.422616	-1.24258	0	0
JAK3	85174.1	4.00989e+06	0.021241	-5.557	0	0
JAML	53089.2	4.60485e+06	0.011529	-6.43859	0	0
KAAG1	4584.4	118.309	38.7492	5.2761	0	0
KCND2	50637.5	13589.7	3.72618	1.8977	0	0
KCNJ6	7087.18	1080.47	6.55936	2.71355	0	0
KCNK1	184709	18126.6	10.1899	3.34907	0	0
KCNK2	70570.2	1801.29	39.1775	5.29195	0	0
KCNQ1	68710.4	244043	0.28155	-1.82854	0	0
KCNQ2	3715.22	8462.32	0.439031	-1.1876	0	0
KCNQ3	49892.9	2893.43	17.2435	4.10798	0	0
KCNQ4	19005.9	6945	2.73663	1.4524	0	0
KCNT1	2824.58	5948.54	0.474837	-1.0745	0	0
KCNT2	5446.38	1162.53	4.68493	2.22803	0	0
KDR	258037	5800.28	44.487	5.47531	0	0
KISS1	2242.95	196.036	11.4415	3.5162	0	0
KIT	268209	8996.06	29.814	4.89792	0	0
KLK14	50023.3	2292.7	21.8185	4.44748	0	0
KLRB1	13980.8	183025	0.0763872	-3.71053	0	0
KLRD1	18706.6	467922	0.0399781	-4.64465	0	0
KLRF1	2604.69	76817.3	0.0339076	-4.88225	0	0
KLRG1	9932.35	58073.2	0.171032	-2.54767	0	0
KLRG2	38100	290.108	131.33	7.03706	0	0
KNG1	1072.27	7722.42	0.138852	-2.84838	0	0
L1CAM	74206.9	182787	0.405976	-1.30054	0	0
LAIR1	168283	929275	0.181091	-2.46521	0	0
LAMP3	84947.6	218830	0.38819	-1.36516	0	0
LAT	50052.9	366134	0.136707	-2.87085	0	0
LCK	58049	814755	0.0712471	-3.81102	0	0
LEP	115857	39764.8	2.91356	1.54278	0	0
LEPR	100217	25713.3	3.89747	1.96254	0	0
LGI1	5526.4	1341.12	4.12074	2.0429	0	0
LGR4	212344	9072.03	23.4064	4.54883	0	0
LGR5	21585.5	1055.38	20.4528	4.35423	0	0
LIFR	244780	11421	21.4323	4.42172	0	0
LIME1	57496.6	432266	0.133012	-2.91037	0	0
LIMS2	120417	44812.8	2.68712	1.42606	0	0
LIN7A	117517	391512	0.300163	-1.73618	0	0
LIN7C	217383	73753.1	2.94744	1.55946	0	0
LINGO1	148280	3077.23	48.1862	5.59055	0	0
LMTK3	76464.9	21630.2	3.5351	1.82175	0	0
LPAR1	136418	18531.6	7.36136	2.87997	0	0
LPAR2	134924	1.77445e+06	0.0760369	-3.71716	0	0
LPAR3	26774.5	1647.18	16.2548	4.02279	0	0
LPAR4	3424.38	493.875	6.93369	2.79362	0	0
LRP1	2.42759e+06	836361	2.90256	1.53733	0	0
LRRC15	813840	397.803	2045.84	10.9985	0	0
LRRC4	18562.4	265696	0.0698635	-3.83932	0	0
LRRK2	77954.1	1.49941e+06	0.0519897	-4.26563	0	0
LTK	4369.93	41124.2	0.106262	-3.23431	0	0
LY6H	5281.21	1209.45	4.36664	2.12652	0	0
LY75	169517	566682	0.299139	-1.74111	0	0
LY9	17624.5	310423	0.0567758	-4.13858	0	0
LYN	208565	3.83746e+06	0.0543497	-4.20158	0	0
LYNX1	114993	18951.2	6.06785	2.60119	0	0
LYPD1	49690.3	1643.69	30.231	4.91796	0	0
LYPD3	316148	14337.9	22.0498	4.46269	0	0
LYPD6	113321	561.93	201.664	7.65581	0	0
MAGI2	89050.8	4952.05	17.9826	4.16853	0	0
MAL	9794.41	116802	0.0838549	-3.57596	0	0
MARCO	41344.5	246038	0.168041	-2.57311	0	0
MC3R	46.937	16.5265	2.8401	1.50594	0	0
MCHR1	8461.44	923.815	9.15923	3.19523	0	0
MED1	554785	185024	2.99845	1.58421	0	0
MED13	712866	348366	2.04632	1.03303	0	0
MED16	334984	673131	0.49765	-1.0068	0	0
MED24	731812	313414	2.33497	1.2234	0	0
MET	207885	3765.58	55.2066	5.78677	0	0
MIB1	546185	169551	3.22137	1.68767	0	0
MIB2	126374	504352	0.250567	-1.99673	0	0
MPDZ	237537	6973.38	34.0634	5.09015	0	0
MRAP	31256	8534.75	3.66221	1.87271	0	0
MRAP2	11617.7	1588.62	7.31309	2.87048	0	0
MS4A1	57443.8	1.41262e+06	0.0406647	-4.62008	0	0
MS4A3	128.368	164890	0.000778509	-10.327	0	0
MSLN	169160	7858	21.5271	4.42808	0	0
MSMB	138573	3444.14	40.2344	5.33036	0	0
MSRB3	252296	42879.5	5.88383	2.55676	0	0
MST1R	126193	6014	20.9833	4.39117	0	0
MT1A	20726.7	6233.71	3.32494	1.73333	0	0
MTX3	189286	67594.5	2.80031	1.48559	0	0
MUC1	3.64175e+06	28672.6	127.012	6.98882	0	0
MUC16	187165	3947.91	47.4086	5.56708	0	0
MUC4	30276.6	8682.84	3.48695	1.80197	0	0
MUC5AC	123110	9401.13	13.0952	3.71097	0	0
MYD88	411716	2.92918e+06	0.140557	-2.83078	0	0
MYH14	769177	17441.4	44.1007	5.46273	0	0
MYO6	1.37198e+06	108470	12.6485	3.66089	0	0
NCAM1	39588.1	98536.4	0.401761	-1.31559	0	0
NCOA5	394720	166204	2.37492	1.24788	0	0
NECTIN4	513982	4037.98	127.287	6.99194	0	0
NENF	511766	81909.6	6.24794	2.64338	0	0
NET1	1.13625e+06	68856.4	16.5017	4.04454	0	0
NEU2	9.15683	30.436	0.300855	-1.73286	0	0
NGF	3970.61	421.4	9.42242	3.2361	0	0
NLGN2	194338	29122.4	6.67314	2.73837	0	0
NLRC3	41722.3	209819	0.198849	-2.33026	0	0
NLRP3	23846.5	827147	0.0288298	-5.11629	0	0
NMB	35500.2	10412	3.40954	1.76958	0	0
NMBR	680.644	63.8504	10.66	3.41413	0	0
NMS	2.98053	13.1014	0.227498	-2.13608	0	0
NMU	13459.5	1591.51	8.45708	3.08016	0	0
NMUR1	5104.6	80821	0.0631593	-3.98486	0	0
NMUR2	399.068	1139.54	0.350201	-1.51375	0	0
NOS3	82952.4	17216.1	4.81829	2.26852	0	0
NOTCH3	1.51642e+06	32144.7	47.1747	5.55994	0	0
NOTUM	6731.47	650.973	10.3406	3.37025	0	0
NOV	54676.7	17454.6	3.13252	1.64732	0	0
NPAS2	141462	9830.12	14.3907	3.84706	0	0
NPB	14991.1	6001.24	2.498	1.32078	0	0
NPFF	5191.7	22428.9	0.231473	-2.11108	0	0
NPTX1	36458.6	7549.94	4.829	2.27172	0	0
NPTXR	194418	33135.3	5.86739	2.55272	0	0
NPW	11016.9	1141.74	9.64917	3.27041	0	0
NPY	3466.67	738.875	4.69182	2.23015	0	0
NPY1R	1.60179e+06	1949.32	821.716	9.6825	0	0
NPY2R	10560.8	94.7968	111.405	6.79967	0	0
NPY4R	585.857	41.8519	13.9984	3.80718	0	0
NPY5R	24623.9	213.026	115.591	6.85288	0	0
NR0B1	4189.33	192.545	21.7577	4.44345	0	0
NR1H2	400190	935230	0.427905	-1.22464	0	0
NR2E3	4395.72	219.564	20.0202	4.32339	0	0
NR2F6	427041	23489.1	18.1804	4.18431	0	0
NR5A2	24876.4	1232.12	20.1899	4.33556	0	0
NRBF2	136063	479637	0.283679	-1.81767	0	0
NRG2	11317.4	3845.98	2.94267	1.55712	0	0
NRG3	5136.35	592.847	8.66387	3.11501	0	0
NRIP1	816491	77934.4	10.4766	3.3891	0	0
NRP1	636231	20813.9	30.5676	4.93393	0	0
NRP2	357626	18503.5	19.3275	4.27258	0	0
NRROS	38023.8	246942	0.153979	-2.6992	0	0
NSF	470635	230842	2.03878	1.0277	0	0
NSG1	18690.1	39094.4	0.478076	-1.06469	0	0
NT5E	118561	35059.1	3.38175	1.75777	0	0
NTRK2	510053	44063	11.5755	3.53301	0	0
NXPH1	47561.2	669.744	71.014	6.15003	0	0
NXPH2	608.301	42.46	14.3264	3.84061	0	0
NXPH4	44670.4	6023.45	7.41609	2.89066	0	0
OPHN1	104796	5691.82	18.4116	4.20255	0	0
OSMR	421588	23557.7	17.8959	4.16156	0	0
OTOF	4221.67	14193.7	0.297434	-1.74936	0	0
OXER1	8863.29	174930	0.0506676	-4.30279	0	0
OXGR1	8487	396.042	21.4295	4.42153	0	0
P2RX1	8856.98	948193	0.00934091	-6.74222	0	0
P2RX2	5607.8	300.016	18.6917	4.22432	0	0
P2RY6	33404.7	7146.66	4.67417	2.22471	0	0
P2RY8	43025.7	578616	0.0743596	-3.74934	0	0
PAGR1	374403	165154	2.26699	1.18078	0	0
PAK4	617550	62575.4	9.8689	3.30289	0	0
PAK5	3605.8	539.202	6.68729	2.74142	0	0
PALM	211255	14160.2	14.919	3.89907	0	0
PAQR5	68866.6	3885.57	17.7237	4.1476	0	0
PAQR6	39958.3	136670	0.292371	-1.77413	0	0
PAQR9	187.411	3321.78	0.056419	-4.14767	0	0
PDGFC	190116	37610.2	5.0549	2.33768	0	0
PEA15	1.77179e+06	455320	3.89131	1.96026	0	0
PENK	11027.3	2841.68	3.88056	1.95626	0	0
PER1	253237	2.38505e+06	0.106177	-3.23546	0	0
PER2	235503	73084.7	3.22233	1.68811	0	0
PER3	225844	26585.7	8.49493	3.0866	0	0
PEX19	713572	302308	2.36041	1.23904	0	0
PEX5	315430	120584	2.61586	1.38729	0	0
PIDD1	104890	227186	0.46169	-1.115	0	0
PILRA	71396.9	1.11609e+06	0.0639708	-3.96644	0	0
PILRB	356759	844275	0.422563	-1.24276	0	0
PLA1A	22097.9	70150.6	0.315006	-1.66655	0	0
PLAC1	9380.41	187.004	50.1617	5.64851	0	0
PLCB1	122124	25416.6	4.80488	2.2645	0	0
PLCB2	88313.5	2.42578e+06	0.0364063	-4.77967	0	0
PLCE1	106182	11783.8	9.01082	3.17166	0	0
PLCG2	174398	1.62584e+06	0.107267	-3.22072	0	0
PLCL1	84209.4	27124.5	3.10455	1.63438	0	0
PLIN3	543487	1.26189e+06	0.430694	-1.21527	0	0
PMEL	32338.7	15316.4	2.11138	1.07819	0	0
PNOC	4716.74	54355.2	0.0867762	-3.52656	0	0
PODXL	789846	20075.3	39.3441	5.29808	0	0
PRAME	178236	8794.96	20.2657	4.34097	0	0
PREX2	60126.3	3309.52	18.1677	4.1833	0	0
PRLR	1.51866e+06	13332.4	113.907	6.83172	0	0
PROK1	7143.97	483.124	14.787	3.88626	0	0
PROK2	563.305	1.844e+06	0.000305481	-11.6766	0	0
PROM1	469039	22327.5	21.0072	4.39281	0	0
PROX1	18795.9	2548.82	7.37435	2.88252	0	0
PRR7	22839.2	60925.2	0.374873	-1.41553	0	0
PSCA	73041.4	4258.55	17.1517	4.10028	0	0
PTAFR	108670	1.74697e+06	0.0622048	-4.00683	0	0
PTH1R	14104.8	2077.53	6.78924	2.76325	0	0
PTH2R	13086.8	2553.23	5.1256	2.35772	0	0
PTK7	924960	16595.7	55.735	5.80051	0	0
PVR	159589	55690.3	2.86566	1.51887	0	0
PYY	6729.32	288.421	23.3316	4.54421	0	0
QRFPR	2391.64	65.6128	36.4509	5.18788	0	0
RAB26	64806.6	2928.21	22.1318	4.46805	0	0
RAB7B	61537.5	5590.7	11.0071	3.46037	0	0
RAF1	649753	2.25351e+06	0.28833	-1.79421	0	0
RAMP1	122833	21055.1	5.83387	2.54445	0	0
RAMP2	155278	5753.95	26.9864	4.75416	0	0
RAMP3	200601	8144.87	24.6291	4.62229	0	0
RAPSN	2770.87	9496.16	0.291788	-1.77701	0	0
RARA	795364	1.90061e+06	0.418479	-1.25677	0	0
RARB	48494.8	2164.74	22.4021	4.48556	0	0
RARG	355890	69087.5	5.1513	2.36494	0	0
RBAK	177424	72821.4	2.43642	1.28477	0	0
REEP1	133235	4727.59	28.1825	4.81673	0	0
REEP2	33697.3	10172.9	3.31247	1.72791	0	0
REEP3	446473	88374.7	5.05205	2.33687	0	0
REEP5	1.7134e+06	498413	3.43772	1.78145	0	0
REEP6	431598	13886.3	31.0808	4.95795	0	0
RELN	26222.9	5220.25	5.0233	2.32864	0	0
RET	419162	4364.15	96.0467	6.58566	0	0
RGMB	195318	20945.7	9.32501	3.22111	0	0
RGS1	345502	730361	0.473056	-1.07992	0	0
RGS2	218903	2.90692e+06	0.0753041	-3.73113	0	0
RGS20	2775.43	11439.4	0.24262	-2.04323	0	0
RHOC	1.87253e+06	593297	3.15614	1.65816	0	0
RHOD	183904	4077.54	45.1018	5.49511	0	0
RNF43	227164	82629.2	2.7492	1.45901	0	0
ROBO1	233950	22734.9	10.2904	3.36322	0	0
ROBO2	79220.9	1054.56	75.1226	6.23117	0	0
ROBO4	132227	8007.72	16.5125	4.04548	0	0
ROR1	38533.2	2349.89	16.3978	4.03543	0	0
ROR2	138856	2506.27	55.4033	5.7919	0	0
RORA	111920	257116	0.435289	-1.19995	0	0
RSPO1	17277.1	815.334	21.1902	4.40533	0	0
RSPO3	27170	1409.44	19.2771	4.26882	0	0
RSPO4	7745.19	1518.33	5.10114	2.35082	0	0
RTP3	1387.55	460.909	3.01047	1.58999	0	0
RTP4	64840.7	24301.7	2.66816	1.41584	0	0
RXFP2	82.5518	1743.62	0.047345	-4.40064	0	0
RXRG	3169.49	1115.43	2.84151	1.50666	0	0
S1PR3	316243	40226.3	7.8616	2.97482	0	0
S1PR4	13099.1	2.66004e+06	0.0049244	-7.66584	0	0
S1PR5	13005.2	351147	0.0370363	-4.75492	0	0
SAA1	486202	125501	3.87409	1.95386	0	0
SCRT2	379.61	1423.2	0.26673	-1.90655	0	0
SDC1	2.36541e+06	37357.5	63.3182	5.98455	0	0
SFRP1	1.22651e+06	10052.7	122.008	6.93083	0	0
SFRP2	2.82027e+06	26406.2	106.803	6.73881	0	0
SGK2	10927.6	3275.25	3.33642	1.7383	0	0
SGK3	395466	63497.2	6.22809	2.63879	0	0
SHB	201249	33131.5	6.07426	2.60271	0	0
SHC1	1.0388e+06	495201	2.09773	1.06883	0	0
SHC2	126671	9125.61	13.8808	3.79502	0	0
SHC3	19781.9	4000.85	4.94442	2.3058	0	0
SHH	2691.24	713.534	3.7717	1.91522	0	0
SKIL	586169	135125	4.33798	2.11702	0	0
SLAMF6	34037	404890	0.0840648	-3.57235	0	0
SLAMF7	114263	837315	0.136463	-2.87341	0	0
SLC34A2	272890	13662.6	19.9735	4.32002	0	0
SLC39A6	7.5023e+06	131080	57.2347	5.83882	0	0
SLC44A4	773415	5015.31	154.211	7.26876	0	0
SLIT1	36776.1	17385	2.11539	1.08092	0	0
SLIT2	111885	4040.11	27.6936	4.79148	0	0
SLIT3	357173	12100.5	29.5171	4.88348	0	0
SLITRK6	519054	318.157	1631.44	10.6719	0	0
SMO	160682	18230.9	8.8137	3.13975	0	0
SMS	556256	214148	2.59754	1.37714	0	0
SNTA1	134814	37548.9	3.59036	1.84413	0	0
SNX3	804285	1.72336e+06	0.466697	-1.09944	0	0
SNX4	277423	126324	2.19612	1.13496	0	0
SOCS3	422202	1.79882e+06	0.23471	-2.09105	0	0
SP100	410190	1.0909e+06	0.37601	-1.41116	0	0
SRA1	260363	626657	0.41548	-1.26715	0	0
SRR	224909	90253.5	2.49197	1.31729	0	0
SSR3	1.31954e+06	534099	2.4706	1.30486	0	0
SSTR2	115921	27918.1	4.15218	2.05387	0	0
STAB1	344553	1.88249e+06	0.18303	-2.44985	0	0
STEAP1	68343.5	7412.93	9.21951	3.20469	0	0
STK3	242184	83459.9	2.9018	1.53695	0	0
STK4	335434	1.5369e+06	0.218254	-2.19592	0	0
STX4	275230	581873	0.473007	-1.08007	0	0
STYK1	33994.7	6968.42	4.8784	2.28641	0	0
SYNE4	126081	9689.16	13.0126	3.70184	0	0
SYT1	221912	9663.54	22.9638	4.52129	0	0
SYTL1	186692	1.24261e+06	0.150242	-2.73464	0	0
TAAR1	67.3089	488.286	0.137847	-2.85886	0	0
TAAR2	2.08429	19.9743	0.104349	-3.26052	0	0
TAAR3	29.1339	124.756	0.233527	-2.09834	0	0
TAAR5	5.13187	48.4443	0.105933	-3.23877	0	0
TAAR8	4.14888	49.0195	0.0846373	-3.56256	0	0
TACSTD2	2.00049e+06	29338.5	68.1864	6.09141	0	0
TAF4	173942	78989.3	2.2021	1.13888	0	0
TARM1	25.6631	11034.5	0.00232572	-8.7481	0	0
TEC	13248.1	93534	0.141639	-2.81971	0	0
TEK	80155.9	5614.74	14.276	3.83552	0	0
TGFA	67310.8	194830	0.345484	-1.53331	0	0
TGFB1	442071	4.03977e+06	0.10943	-3.19192	0	0
TGFB2	184807	2533.51	72.9451	6.18874	0	0
TINAG	32.7888	2284.96	0.0143498	-6.12282	0	0
TLR1	61217.1	714481	0.0856805	-3.54489	0	0
TLR2	114395	4.24944e+06	0.0269201	-5.21517	0	0
TLR3	71337.5	3539.05	20.1572	4.33323	0	0
TLR4	106783	1.32245e+06	0.0807463	-3.63046	0	0
TLR5	108581	654192	0.165977	-2.59095	0	0
TLR7	55862.5	119213	0.468593	-1.09359	0	0
TLR8	17918.4	1.21648e+06	0.0147298	-6.08512	0	0
TLR9	8597.66	175025	0.0491226	-4.34747	0	0
TM4SF1	1.86569e+06	19395.1	96.1941	6.58788	0	0
TMC1	1173.47	264.272	4.4404	2.15069	0	0
TMC8	81633.4	1.63078e+06	0.0500578	-4.32026	0	0
TMED2	2.46979e+06	636366	3.88108	1.95646	0	0
TNFRSF17	10240.7	71422.7	0.143382	-2.80206	0	0
TNFRSF8	8899.44	223936	0.0397409	-4.65323	0	0
TNFSF8	16190	110044	0.147123	-2.76491	0	0
TPBG	488427	13373.1	36.5232	5.19074	0	0
TRADD	106507	279979	0.380409	-1.39438	0	0
TRAF4	616761	264764	2.32947	1.22	0	0
TRH	168645	1578.91	106.811	6.73892	0	0
TRIO	711019	315695	2.25223	1.17136	0	0
TRIP6	408050	132065	3.08977	1.6275	0	0
TRPC1	28467.3	6529.92	4.35952	2.12417	0	0
TRPC3	2237.07	848.37	2.63691	1.39885	0	0
TRPC4	3313.41	327.276	10.1242	3.33974	0	0
TRPC5	200.152	1100.86	0.181814	-2.45946	0	0
TRPC6	24815.9	2072.45	11.9742	3.58186	0	0
TRPV1	64469.3	32177.5	2.00355	1.00256	0	0
TSHB	50.7798	630.508	0.080538	-3.63419	0	0
TUB	78999.1	8516.69	9.2758	3.21347	0	0
TULP3	215366	40979.7	5.25544	2.39381	0	0
TWSG1	339067	111093	3.0521	1.6098	0	0
TXK	3873.51	87899.5	0.0440674	-4.50414	0	0
TYRO3	76582.8	8480.17	9.0308	3.17485	0	0
UBE3A	667399	219976	3.03396	1.6012	0	0
UCN3	32019.6	1671.01	19.1618	4.26016	0	0
UFL1	307734	132494	2.32263	1.21576	0	0
UNC5B	465956	6288.44	74.0972	6.21135	0	0
UNC5C	84586.8	1498.12	56.4618	5.8192	0	0
USH1C	5143.62	575.816	8.93275	3.15911	0	0
UTS2	37852.2	10045.1	3.76822	1.91388	0	0
UTS2B	2166.61	8376.46	0.258655	-1.9509	0	0
VAMP8	808033	401670	2.01169	1.0084	0	0
VASP	660092	5.67677e+06	0.116279	-3.10433	0	0
VCAM1	241959	13502.1	17.92	4.1635	0	0
VEGFC	60999.3	2894.23	21.0762	4.39754	0	0
VEGFD	12878.2	1330.55	9.67884	3.27483	0	0
VIPR2	39759.1	7249.95	5.48405	2.45524	0	0
VTA1	337401	167221	2.01769	1.01271	0	0
WASF1	66351.4	24969.7	2.65728	1.40995	0	0
WASF2	1.0283e+06	2.06825e+06	0.497184	-1.00815	0	0
WASF3	68781.7	9174.28	7.49723	2.90636	0	0
WASH1	78917.6	254939	0.309555	-1.69173	0	0
WBP2	922643	3.51324e+06	0.262619	-1.92896	0	0
WDR19	166619	55649.2	2.9941	1.58212	0	0
WDR35	173710	45364	3.82925	1.93706	0	0
WFS1	591461	32144.9	18.3999	4.20162	0	0
WHRN	123151	60040.3	2.05114	1.03643	0	0
WISP2	178741	12323.6	14.504	3.85838	0	0
WNT1	218.537	3191.92	0.0684657	-3.86847	0	0
WNT11	42008.9	10702.6	3.9251	1.97273	0	0
WNT16	837.662	3044.48	0.275141	-1.86176	0	0
WNT2	61049.4	1318.85	46.2897	5.53262	0	0
WNT2B	56479.3	25475.6	2.21699	1.1486	0	0
WNT3	45202.5	2053.1	22.0168	4.46053	0	0
WNT3A	2069.62	514.279	4.0243	2.00874	0	0
WNT4	69995.3	7107.71	9.8478	3.2998	0	0
WNT5A	170871	4359.58	39.1943	5.29257	0	0
WNT5B	42692.8	18019.2	2.3693	1.24446	0	0
WNT6	11162.2	2334.66	4.78107	2.25733	0	0
WNT7A	1226.75	7807.86	0.157117	-2.67009	0	0
WNT7B	138860	2160.86	64.2615	6.00588	0	0
WNT9A	69819.1	1672.41	41.7476	5.38362	0	0
WNT9B	1020.11	190.248	5.362	2.42277	0	0
WWP2	386622	798793	0.484008	-1.0469	0	0
XCL1	4407.46	25995	0.16955	-2.56021	0	0
XCL2	3793.9	35394.4	0.107189	-3.22177	0	0
XIAP	492555	211288	2.3312	1.22108	0	0
XK	17740.1	97664.6	0.181643	-2.46082	0	0
XPR1	375994	130555	2.87997	1.52605	0	0
NPS	12.8064	3.5335	3.62429	1.8577	1.24665e-271	1.4619e-271
TAAR9	2.56211	13.4873	0.189964	-2.3962	1.14909e-38	1.34473e-38
GPR31	893.508	160.358	5.57198	2.47819	2.43485e-08	2.84357e-08
AGRP	358.495	849.799	0.421859	-1.24517	3.44952e-08	4.02444e-08
BECN2	172.358	16.2241	10.6236	3.4092	8.74623e-08	1.01935e-07
MC5R	557.465	1519.33	0.366915	-1.44648	2.82351e-07	3.28738e-07
GPR6	767.706	166.445	4.61236	2.2055	3.7324e-07	4.34115e-07
CCKAR	427.47	90.1114	4.7438	2.24604	5.11357e-07	5.94153e-07
TMEFF2	424.776	867.564	0.489619	-1.03027	1.9175e-06	2.2257e-06
GLRA4	892.183	216.766	4.11587	2.0412	5.53088e-06	6.40683e-06
MC4R	350.677	62.3854	5.62114	2.49086	5.62339e-06	6.50739e-06
TDGF1	768.832	217.407	3.53638	1.82227	1.19882e-05	1.38587e-05
RXFP1	1459.29	447.314	3.26235	1.70591	2.65007e-05	3.06046e-05
PDYN	385.558	983.188	0.392151	-1.35052	2.77117e-05	3.19707e-05
NR0B2	392.029	865.203	0.453107	-1.14208	7.05104e-05	8.1265e-05
ADRB3	530.709	142.327	3.72881	1.89872	0.000109779	0.000126395
SNTG2	2872.42	1251.5	2.29519	1.19862	0.000196157	0.00022562
MUSK	567.973	190.41	2.9829	1.57672	0.000196843	0.000226182
CXCL6	3086.4	6193.62	0.498319	-1.00486	0.000529088	0.000604899
RTP1	272.151	68.9996	3.94423	1.97975	0.00063099	0.00072068
CCL27	2438.97	965.436	2.52629	1.33702	0.00129017	0.00147061
INSL5	156.776	20.7978	7.53813	2.91421	0.00146249	0.00166537
UCN2	2067.82	836.509	2.47196	1.30566	0.00164957	0.00187653
GRID2	1210.77	538.163	2.24982	1.16981	0.0020023	0.00227553
P2RY4	1237.74	435.765	2.84038	1.50609	0.00581565	0.00657647
NPSR1	116.581	37.0144	3.1496	1.65517	0.00768853	0.0086515
PRLHR	791.043	299.935	2.63738	1.39911	0.00894394	0.0100542
FGF23	453.125	979.355	0.462677	-1.11192	0.0277696	0.0309123
CGB3	403.02	131.719	3.05969	1.61338	0.0280532	0.0311976
RTP2	104.702	49.3364	2.1222	1.08556	0.0296654	0.0329584
AGTR2	217.86	494.739	0.440354	-1.18326	0.0729405	0.0799473
TAAR6	285.971	109.973	2.60038	1.37872	0.0854266	0.093543

## Sheet: BRCA vs BloodVessel
HugoSymbol	meanBrca	meanNormal	foldChange	log2FC	pvalue	padj
AAGAB	490863	98825.5	4.96697	2.31237	0	0
ACE	342291	54698.1	6.25783	2.64566	0	0
ACKR1	153242	344432	0.444912	-1.16841	0	0
ACKR2	32131.7	14353.6	2.23858	1.16258	0	0
ACKR3	194645	514032	0.378663	-1.40101	0	0
ACKR4	17377.5	37865.6	0.458925	-1.12367	0	0
ADAM2	2003.85	41.2354	48.5954	5.60275	0	0
ADM2	95553.7	1478.97	64.6083	6.01365	0	0
ADRB1	9985.87	3237.3	3.08463	1.6251	0	0
AFP	18176.5	402.304	45.181	5.49765	0	0
AGR3	694348	98.1042	7077.66	12.7891	0	0
AGTR1	203756	57408.2	3.54925	1.82751	0	0
AGTR2	217.86	685.795	0.317675	-1.65437	0	0
AHR	789403	367999	2.14512	1.10106	0	0
AHRR	35741.3	16569.9	2.157	1.10903	0	0
AIRE	291.489	792.296	0.367904	-1.4426	0	0
AKAP5	63211.4	17410.6	3.63063	1.86022	0	0
ANPEP	743915	138200	5.3829	2.42838	0	0
AP2B1	2.41051e+06	667684	3.61025	1.8521	0	0
AP2S1	514014	219418	2.34262	1.22812	0	0
APH1A	1.84347e+06	279280	6.6008	2.72264	0	0
APOB	8064.05	54843.6	0.147037	-2.76575	0	0
APOBR	114312	15874.2	7.20112	2.84822	0	0
APOE	1.68712e+06	411809	4.09686	2.03452	0	0
ARRB1	279095	48438.4	5.76184	2.52653	0	0
ASXL2	324150	144300	2.24636	1.16759	0	0
ATAD2	538286	102702	5.24125	2.38991	0	0
AXL	337536	868228	0.388765	-1.36303	0	0
AZIN2	61468	19081.7	3.22131	1.68765	0	0
B3GALT5	138978	1130.18	122.97	6.94216	0	0
BANK1	23265.4	8896.37	2.61515	1.38689	0	0
BCAR3	237562	110346	2.15289	1.10628	0	0
BCL10	140765	39682.3	3.54731	1.82672	0	0
BFAR	444142	188854	2.35177	1.23375	0	0
BID	159677	35478.9	4.50063	2.17013	0	0
BIRC2	362856	148839	2.43792	1.28565	0	0
BIRC3	214008	70441.9	3.03808	1.60316	0	0
BLK	9230.36	1684.42	5.47985	2.45414	0	0
BMP5	16902.2	3164.78	5.34072	2.41703	0	0
BMX	8576.77	32985.4	0.260017	-1.94332	0	0
BOK	318725	70849.5	4.49862	2.16948	0	0
BTK	54130.6	18990.6	2.85039	1.51116	0	0
BTLA	8269.18	1979.32	4.17778	2.06274	0	0
C1QBP	523552	167338	3.12871	1.64557	0	0
C5AR2	127854	24132.6	5.29796	2.40544	0	0
CA6	11592.8	301.648	38.4314	5.26421	0	0
CA9	52758.8	15638.9	3.37357	1.75427	0	0
CABP1	3454.28	41546.4	0.0831428	-3.58826	0	0
CALCA	1957.81	4497.66	0.435294	-1.19994	0	0
CALCR	3948.32	504.733	7.8226	2.96765	0	0
CALR	5.99042e+06	1.62648e+06	3.68305	1.8809	0	0
CASP8	172028	50682.9	3.3942	1.76307	0	0
CAV3	1766.69	6960.61	0.253812	-1.97817	0	0
CCKBR	7301.33	220.704	33.0821	5.04798	0	0
CCL14	103250	219579	0.47022	-1.08859	0	0
CCL15	101347	206197	0.491503	-1.02473	0	0
CCL16	601.971	2034.26	0.295917	-1.75674	0	0
CCL20	8694.56	2527.28	3.44028	1.78253	0	0
CCL23	1314.72	4651.61	0.282638	-1.82297	0	0
CCL25	929.917	55.6674	16.7049	4.0622	0	0
CCL28	191409	17744.3	10.7871	3.43123	0	0
CCL5	258794	25010.4	10.3475	3.37121	0	0
CCL8	27452.7	5502.21	4.9894	2.31887	0	0
CCR1	81400.8	23934.2	3.40102	1.76597	0	0
CCR10	5894.29	19410	0.303673	-1.71941	0	0
CCR2	29494	9514.23	3.09999	1.63226	0	0
CCR3	1359	162.487	8.36376	3.06415	0	0
CCR4	21373.4	1950.69	10.9568	3.45376	0	0
CCR5	70063.5	6315.27	11.0943	3.47175	0	0
CCR6	28741.8	1711.42	16.7941	4.06989	0	0
CCR7	46494.7	11775.4	3.94844	1.98128	0	0
CCR8	4082.53	34.7216	117.579	6.87749	0	0
CCRL2	20822	7107.7	2.92949	1.55065	0	0
CD163	293445	857084	0.342377	-1.54634	0	0
CD180	49761.7	7718.94	6.4467	2.68856	0	0
CD19	12841.3	1641.99	7.82055	2.96727	0	0
CD1A	10759	180.988	59.4459	5.89351	0	0
CD1B	2896.36	255.132	11.3524	3.50493	0	0
CD1C	12393.6	3592.88	3.44949	1.78638	0	0
CD2	94856.9	6691.14	14.1765	3.82543	0	0
CD22	62315.3	7250.28	8.59488	3.10348	0	0
CD24	8.19925e+06	10665.2	768.784	9.58643	0	0
CD27	63130.6	23979.2	2.63273	1.39656	0	0
CD276	845353	327098	2.5844	1.36983	0	0
CD36	791187	286499	2.76157	1.46549	0	0
CD37	186230	89642.6	2.07747	1.05483	0	0
CD3D	37428.1	3149.6	11.8835	3.57088	0	0
CD3E	105455	11234.9	9.38634	3.23056	0	0
CD3G	25637.8	1942.17	13.2006	3.72253	0	0
CD4	375205	93665.1	4.00581	2.0021	0	0
CD44	2.97739e+06	1.01739e+06	2.92649	1.54917	0	0
CD46	2.31045e+06	951064	2.42933	1.28056	0	0
CD48	96286.1	10456.1	9.20858	3.20298	0	0
CD5L	297.809	831.199	0.358289	-1.48081	0	0
CD6	60518.7	7448.91	8.12451	3.02228	0	0
CD70	4654.13	757.015	6.148	2.62012	0	0
CD74	1.15003e+07	2.85231e+06	4.03193	2.01147	0	0
CD79B	37966.2	11125	3.41268	1.7709	0	0
CD80	10303.2	2464.82	4.18009	2.06353	0	0
CD86	75736.1	23148.3	3.27178	1.71007	0	0
CD8A	78678.7	11441.6	6.87656	2.78169	0	0
CD8B	20673.9	2698.32	7.66178	2.93768	0	0
CDH3	483615	2703.5	178.885	7.48289	0	0
CDH6	36429.8	141499	0.257457	-1.9576	0	0
CDON	202045	44905.8	4.49931	2.1697	0	0
CEACAM5	361311	1147.89	314.76	8.29811	0	0
CEACAM6	1.32285e+06	1238.84	1067.81	10.0604	0	0
CHST4	5086.7	99.9857	50.8743	5.66886	0	0
CLCN3	718366	110530	6.49927	2.70028	0	0
CLDN18	1595.57	5335.53	0.299045	-1.74156	0	0
CLDN4	1.675e+06	4263.59	392.862	8.61788	0	0
CLDN6	16196.3	150.264	107.786	6.75202	0	0
CLIC6	577208	25967.1	22.2285	4.47434	0	0
CNIH2	31518.7	3183.43	9.90085	3.30755	0	0
CNIH3	38478.2	8476.61	4.53934	2.18248	0	0
CNIH4	376303	179493	2.09647	1.06797	0	0
CNOT1	1.21242e+06	575254	2.10762	1.07562	0	0
CNOT6	402860	118078	3.41181	1.77054	0	0
CNOT9	376544	144430	2.60711	1.38245	0	0
CNPY3	459439	177361	2.59042	1.37318	0	0
CNR1	19404.8	185092	0.104839	-3.25376	0	0
CNR2	3718.79	391.26	9.50465	3.24863	0	0
COPA	2.75857e+06	826656	3.33702	1.73856	0	0
COPB2	1.63046e+06	483980	3.36885	1.75225	0	0
COPE	850091	366211	2.32131	1.21494	0	0
COPG1	1.77035e+06	540538	3.27517	1.71157	0	0
COPG2	434035	90859	4.77701	2.25611	0	0
COPZ1	1.27542e+06	274139	4.65245	2.21799	0	0
CORT	4691.37	1325.69	3.53882	1.82327	0	0
CR2	28854.3	872.101	33.086	5.04815	0	0
CRHBP	4209.11	8676.21	0.485132	-1.04355	0	0
CRYM	20387.6	3850.26	5.29511	2.40466	0	0
CSN2	526527	19.7094	26714.6	14.7053	0	0
CSPG4	250050	2.7079e+06	0.0923412	-3.43688	0	0
CTLA4	13108.9	2348.31	5.58229	2.48086	0	0
CXCL2	18524.5	53192.7	0.348253	-1.52179	0	0
CXCL3	3026.35	9624.78	0.314433	-1.66918	0	0
CXCL5	13271.6	1547.14	8.57813	3.10066	0	0
CXCL9	606975	16167.6	37.5427	5.23046	0	0
CXCR3	27222.5	1198.09	22.7216	4.50599	0	0
CXCR4	542818	130999	4.14369	2.05092	0	0
CXCR6	25304.4	6359.35	3.97909	1.99244	0	0
CYR61	1.18662e+06	3.66117e+06	0.324108	-1.62545	0	0
DAPK2	97466.8	37224.8	2.61833	1.38865	0	0
DAXX	568770	224654	2.53176	1.34014	0	0
DCAF6	812235	369754	2.19669	1.13533	0	0
DCDC2	58700.2	379.506	154.675	7.2731	0	0
DCTN4	606955	240272	2.52612	1.33692	0	0
DCTN5	654753	255697	2.56066	1.35651	0	0
DDB1	2.07823e+06	757590	2.74321	1.45587	0	0
DDR1	2.40222e+06	189897	12.6501	3.66108	0	0
DDR2	373496	947014	0.394393	-1.34229	0	0
DDX58	376854	73706	5.11293	2.35415	0	0
DHX58	155608	67745.3	2.29695	1.19972	0	0
DLG2	16318	50666.4	0.322068	-1.63456	0	0
DLK1	156932	3163.95	49.5998	5.63226	0	0
DLL3	4118.69	100.615	40.9351	5.35527	0	0
DOCK3	19056.6	45059	0.422926	-1.24152	0	0
DRD2	9610.94	2325.72	4.13246	2.047	0	0
DTNA	142075	366673	0.38747	-1.36784	0	0
ECE2	91120	8958.18	10.1717	3.34649	0	0
EDA	19025.2	40647.8	0.468051	-1.09526	0	0
EDAR	2937.65	112.809	26.0409	4.70271	0	0
EDF1	1.26648e+06	557102	2.27333	1.18481	0	0
EDN2	44089	8755.73	5.03544	2.33212	0	0
EDN3	16548	330.269	50.1047	5.64687	0	0
EFNA1	814528	72513.1	11.2328	3.48965	0	0
EFNA2	702.415	118.604	5.92237	2.56617	0	0
EFNA3	155348	6260.81	24.8127	4.63301	0	0
EFNA4	151277	9745.16	15.5233	3.95636	0	0
EFNB3	40469	1767.98	22.89	4.51665	0	0
EFR3B	66163.3	9587.13	6.90126	2.78686	0	0
ENG	809410	2.02745e+06	0.399227	-1.32472	0	0
ENPP3	26360.7	3122.91	8.44107	3.07743	0	0
ENY2	415859	205533	2.02332	1.01673	0	0
EPCAM	1.40589e+06	1566.93	897.221	9.80932	0	0
EPHA3	49205.8	100956	0.487399	-1.03682	0	0
EPHA5	667.928	2548.62	0.262075	-1.93195	0	0
EPHA7	17106.2	5459.84	3.1331	1.64759	0	0
EPHA8	7741.43	1278.73	6.054	2.59789	0	0
EPHB2	83052.9	22686.2	3.66094	1.87221	0	0
EPHB3	567145	23510.8	24.1228	4.59232	0	0
EPHB4	786070	107073	7.34144	2.87606	0	0
EPOR	40073.1	84898.9	0.47201	-1.08311	0	0
EPS8	340953	1.05766e+06	0.322364	-1.63324	0	0
ERBB2	5.42336e+06	655944	8.26801	3.04754	0	0
ERBB3	2.37388e+06	28230.8	84.0881	6.39383	0	0
ERBB4	312713	84182.6	3.7147	1.89324	0	0
ERBIN	694135	265881	2.6107	1.38444	0	0
ESPN	158195	5032.51	31.4346	4.97428	0	0
EVL	1.74215e+06	271559	6.41539	2.68154	0	0
FADD	257609	54496.1	4.72711	2.24096	0	0
FAP	337509	129244	2.6114	1.38483	0	0
FBLN5	332149	2.81794e+06	0.11787	-3.08473	0	0
FCAR	884.301	3539.29	0.249852	-2.00085	0	0
FCER2	7644.95	1856.19	4.11863	2.04217	0	0
FCHO1	36138.2	8569.64	4.217	2.07622	0	0
FCRL1	5798.97	802.713	7.2242	2.85284	0	0
FCRL2	5632.09	873.868	6.44501	2.68818	0	0
FCRL3	15180.4	1352.47	11.2242	3.48854	0	0
FCRL4	928.565	26.5211	35.0123	5.12979	0	0
FCRL5	26293.9	3605.39	7.29292	2.8665	0	0
FFAR2	21827.2	2269.39	9.61809	3.26575	0	0
FFAR4	9249.55	1664.7	5.55628	2.47412	0	0
FGF1	90676.2	200908	0.451332	-1.14774	0	0
FGF10	113103	17518.1	6.45635	2.69072	0	0
FGF19	1344.63	21.0577	63.8547	5.99672	0	0
FGF2	99369.2	224869	0.441899	-1.17821	0	0
FGF21	538.777	23.2434	23.1798	4.53479	0	0
FGF3	357.431	8.79166	40.6557	5.34539	0	0
FGF4	7442.57	71.0677	104.725	6.71046	0	0
FGF5	1938.91	501.336	3.86749	1.9514	0	0
FGF7	62871.4	181783	0.34586	-1.53174	0	0
FGFR2	412072	91840.6	4.48682	2.16569	0	0
FGFR3	200166	18776.3	10.6606	3.41422	0	0
FGFR4	122091	3744.89	32.602	5.02689	0	0
FKBP3	425299	134315	3.16644	1.66286	0	0
FKBP4	2.44367e+06	401587	6.08503	2.60526	0	0
FKBP5	656524	1.77857e+06	0.36913	-1.4378	0	0
FLNA	5.57097e+06	5.6288e+07	0.0989726	-3.33683	0	0
FLRT3	60183.1	3205.23	18.7765	4.23086	0	0
FLT3	42207.9	3552.64	11.8807	3.57055	0	0
FOLH1	35950.3	3336.25	10.7757	3.4297	0	0
FOLR1	64066.9	361.524	177.213	7.46934	0	0
FPR3	173377	35676.5	4.8597	2.28087	0	0
FRS2	460805	119986	3.84048	1.94129	0	0
FSHR	24.6207	375.59	0.0655522	-3.93121	0	0
FUT3	39082.6	632.845	61.7571	5.94853	0	0
FXYD5	672366	329572	2.04012	1.02866	0	0
FZD10	15788.6	4271.95	3.69588	1.88592	0	0
FZD6	340488	145089	2.34676	1.23067	0	0
FZD7	326566	135159	2.41616	1.27271	0	0
FZD9	10475.3	1031.15	10.1589	3.34467	0	0
GAS6	623969	4.15639e+06	0.150123	-2.73579	0	0
GDF6	4803.54	11157.4	0.430525	-1.21583	0	0
GGA2	756686	280575	2.69692	1.43131	0	0
GHSR	452.574	19.7414	22.9251	4.51885	0	0
GIP	387.253	5.00698	77.3425	6.27319	0	0
GIPR	19120.4	3455.47	5.53338	2.46816	0	0
GLP1R	5172.93	1135.51	4.55561	2.18764	0	0
GLP2R	2327.99	6991.57	0.332971	-1.58653	0	0
GLRA2	725.263	116.4	6.23078	2.63941	0	0
GLRA3	70748.8	111.371	635.255	9.31119	0	0
GNA13	596466	247822	2.40684	1.26714	0	0
GNA14	37910.4	12042.9	3.14795	1.65441	0	0
GNA15	74901.9	22047.9	3.39724	1.76436	0	0
GNAI3	730036	286461	2.54847	1.34963	0	0
GNAT3	2716.18	14.9165	182.092	7.50852	0	0
GPC2	16864.4	4419.94	3.81552	1.93188	0	0
GPHA2	428.716	1252.58	0.342267	-1.54681	0	0
GPM6A	41607.6	15816.8	2.63059	1.39539	0	0
GPR1	11523.5	2867.54	4.01861	2.0067	0	0
GPR12	17450.9	502.611	34.7206	5.11772	0	0
GPR17	2444.82	82345.9	0.0296897	-5.07389	0	0
GPR18	5998.61	656.606	9.13579	3.19153	0	0
GPR26	33101	6271.8	5.27775	2.39992	0	0
GPR31	893.508	25.6557	34.8269	5.12213	0	0
GPR37	29374.3	4607.56	6.37525	2.67248	0	0
GPR39	66089.3	2924.43	22.599	4.49819	0	0
GPR55	6306.38	462.482	13.6359	3.76934	0	0
GPR6	767.706	38.9421	19.7141	4.30115	0	0
GPR63	9779	33469.9	0.292173	-1.77511	0	0
GPR78	87330.8	13787.8	6.3339	2.6631	0	0
GPR84	11721.6	4605.56	2.5451	1.34772	0	0
GPR87	14862.6	320.538	46.3678	5.53505	0	0
GRAP	33428.4	8926.1	3.74502	1.90497	0	0
GRASP	39445.7	114904	0.343294	-1.54248	0	0
GRB2	1.42581e+06	509138	2.80043	1.48565	0	0
GREB1	689242	14344.8	48.0484	5.58642	0	0
GRHL2	581636	1116.16	521.104	9.02543	0	0
GRIA1	30982.7	84205.1	0.367943	-1.44245	0	0
GRIA4	10282.9	3075.66	3.34332	1.74128	0	0
GRIK1	8655.02	1142.52	7.57537	2.92132	0	0
GRIK3	152265	10456.6	14.5615	3.86409	0	0
GRIK4	16333.1	485.242	33.6598	5.07296	0	0
GRIK5	11559.7	140443	0.0823088	-3.60281	0	0
GRIP1	58734.5	1794.44	32.7314	5.0326	0	0
GRIP2	15217.8	39885.4	0.381539	-1.3901	0	0
GRK5	85526.1	519889	0.164508	-2.60377	0	0
GRK6	260043	112787	2.3056	1.20514	0	0
GRM4	56345.5	916.104	61.5056	5.94265	0	0
GRM5	880.636	5275.25	0.166937	-2.58262	0	0
GRM7	1726.21	3594.63	0.480219	-1.05823	0	0
GRM8	4912.94	460.804	10.6617	3.41436	0	0
GRP	29564.9	289.537	102.111	6.67399	0	0
GRPR	71299.3	309.981	230.012	7.84556	0	0
GSAP	120600	56665.2	2.12829	1.08969	0	0
GULP1	55374.8	227851	0.243031	-2.04079	0	0
HAP1	8329.4	724.246	11.5008	3.52366	0	0
HCAR1	225086	2735.5	82.2832	6.36253	0	0
HCAR2	21375.5	4019.24	5.3183	2.41096	0	0
HCAR3	10405.1	2107.34	4.93754	2.30379	0	0
HCK	110362	44570.8	2.4761	1.30807	0	0
HCST	43961.4	17196.7	2.55638	1.3541	0	0
HEBP1	598885	217239	2.7568	1.46299	0	0
HELZ2	402710	76076.7	5.29347	2.40421	0	0
HGF	36614	106679	0.343217	-1.54281	0	0
HMGB2	790552	267032	2.96052	1.56585	0	0
HMOX1	315396	120203	2.62386	1.39169	0	0
HRH1	48215.2	118328	0.407472	-1.29523	0	0
HRH2	28156	95123.4	0.295994	-1.75636	0	0
HRH3	1581.57	314.772	5.02449	2.32898	0	0
HYOU1	1.27172e+06	519327	2.44879	1.29207	0	0
IAPP	4077.77	55.2622	73.7896	6.20534	0	0
ICAM1	445900	196172	2.273	1.1846	0	0
ICAM3	136929	35249.9	3.88452	1.95773	0	0
IFIH1	311546	55325.3	5.63118	2.49344	0	0
IGF1R	1.792e+06	653115	2.74377	1.45616	0	0
IGF2	1.15625e+06	456225	2.53438	1.34163	0	0
IGSF1	141522	15358.7	9.21443	3.20389	0	0
IL1B	28258.3	9051.45	3.12197	1.64246	0	0
IL1R2	11598.4	24464.7	0.474087	-1.07678	0	0
IL21R	41968	3991.78	10.5136	3.39419	0	0
IL23A	6252.02	1320.05	4.73619	2.24373	0	0
IL2RA	24027.6	7748.87	3.10078	1.63263	0	0
IL2RB	135373	11473.1	11.7992	3.56061	0	0
IL2RG	177154	17465.7	10.143	3.34241	0	0
IL3	15.8759	39.582	0.401089	-1.31801	0	0
IL33	84947.3	254189	0.33419	-1.58126	0	0
ILDR1	83154	188.965	440.051	8.78153	0	0
IPO4	449641	106651	4.21602	2.07588	0	0
IPO9	786658	355804	2.21093	1.14465	0	0
IRF1	402452	104107	3.86574	1.95074	0	0
IRF7	265309	61147.2	4.33885	2.11731	0	0
IRF9	582591	217513	2.67841	1.42138	0	0
IRS4	19668.5	193.889	101.442	6.66451	0	0
ITK	36041.7	11931.6	3.02069	1.59488	0	0
ITPR1	529034	1.10656e+06	0.478088	-1.06465	0	0
ITPR2	658055	119827	5.49172	2.45726	0	0
ITPR3	735312	217889	3.37472	1.75477	0	0
IVD	593065	238722	2.48433	1.31286	0	0
JAG1	501776	1.67766e+06	0.299093	-1.74133	0	0
JAK2	135706	488188	0.277979	-1.84695	0	0
KAAG1	4584.4	48.189	95.1337	6.57188	0	0
KAT6A	654278	265413	2.46513	1.30166	0	0
KCNA1	3848.15	974.507	3.94882	1.98142	0	0
KCNA2	4916.35	21753	0.226008	-2.14556	0	0
KCND2	50637.5	2818.92	17.9635	4.16699	0	0
KCNJ6	7087.18	1167.53	6.07022	2.60175	0	0
KCNK1	184709	15036.3	12.2842	3.61874	0	0
KCNK2	70570.2	11793.7	5.98374	2.58105	0	0
KCNQ1	68710.4	18102.3	3.79567	1.92436	0	0
KCNQ2	3715.22	1241.56	2.99238	1.58129	0	0
KCNQ3	49892.9	15836.1	3.15057	1.65562	0	0
KCNQ4	19005.9	117652	0.161543	-2.63001	0	0
KCNT1	2824.58	9814.74	0.28779	-1.79691	0	0
KCNT2	5446.38	98715.8	0.0551723	-4.17991	0	0
KCP	112843	41962.6	2.68913	1.42714	0	0
KCTD8	408.337	2550.7	0.160089	-2.64306	0	0
KISS1	2242.95	70.111	31.9914	4.99961	0	0
KIT	268209	55125.6	4.86541	2.28256	0	0
KLK14	50023.3	1293.02	38.6872	5.27378	0	0
KLRB1	13980.8	4048	3.45375	1.78816	0	0
KLRG1	9932.35	4124.66	2.40804	1.26786	0	0
KLRG2	38100	572.044	66.6033	6.05752	0	0
LAIR1	168283	81129.8	2.07425	1.05259	0	0
LAMP2	1.55116e+06	402485	3.85395	1.94634	0	0
LAMP3	84947.6	1419.17	59.8573	5.90346	0	0
LAT	50052.9	152227	0.328805	-1.6047	0	0
LCK	58049	7554.36	7.68416	2.94189	0	0
LEP	115857	39611.2	2.92486	1.54837	0	0
LGI1	5526.4	17977.4	0.307408	-1.70177	0	0
LGR6	73805.2	478840	0.154133	-2.69775	0	0
LIMS2	120417	1.65466e+06	0.0727745	-3.78042	0	0
LIN7A	117517	36031	3.26156	1.70556	0	0
LIN7C	217383	92889	2.34024	1.22666	0	0
LINGO1	148280	42332.4	3.50275	1.80849	0	0
LMTK3	76464.9	8405.44	9.09707	3.1854	0	0
LPAR1	136418	397979	0.342776	-1.54466	0	0
LPAR2	134924	19999.9	6.7462	2.75408	0	0
LPAR3	26774.5	628.669	42.5892	5.41242	0	0
LPAR5	37207.8	8772.45	4.24143	2.08455	0	0
LRP1	2.42759e+06	5.28976e+06	0.458923	-1.12368	0	0
LRRC15	813840	8456.22	96.2416	6.58859	0	0
LRRC4	18562.4	5620.78	3.30247	1.72354	0	0
LRRK2	77954.1	203659	0.382767	-1.38546	0	0
LY6E	2.36809e+06	293709	8.06271	3.01127	0	0
LY6H	5281.21	1761.18	2.99868	1.58433	0	0
LY75	169517	70693.1	2.39793	1.26179	0	0
LY9	17624.5	3447.08	5.11288	2.35413	0	0
LYN	208565	67160.9	3.10545	1.6348	0	0
LYNX1	114993	309415	0.371646	-1.428	0	0
LYPD1	49690.3	2677.79	18.5565	4.21385	0	0
LYPD3	316148	11830.9	26.7221	4.73996	0	0
LYPD6	113321	4696.02	24.1313	4.59284	0	0
MAGI2	89050.8	188878	0.471473	-1.08475	0	0
MASP1	5939.11	76482.8	0.0776529	-3.68682	0	0
MED1	554785	116098	4.77859	2.25659	0	0
MED13	712866	288423	2.4716	1.30545	0	0
MED24	731812	296452	2.46857	1.30367	0	0
MERTK	64777.8	269730	0.240158	-2.05794	0	0
MET	207885	55891.8	3.71942	1.89508	0	0
MIB2	126374	351176	0.35986	-1.47449	0	0
MMRN1	44061.6	118086	0.373131	-1.42225	0	0
MPDZ	237537	510684	0.465134	-1.10428	0	0
MRAP2	11617.7	331752	0.0350193	-4.83571	0	0
MS4A1	57443.8	5449.24	10.5416	3.39802	0	0
MS4A7	351077	91500.1	3.8369	1.93994	0	0
MSLN	169160	5982.96	28.2735	4.82138	0	0
MSMB	138573	715.44	193.689	7.5976	0	0
MSRB3	252296	1.82906e+06	0.137937	-2.85791	0	0
MST1R	126193	10940.4	11.5347	3.5279	0	0
MT1A	20726.7	82069.4	0.252551	-1.98536	0	0
MUC1	3.64175e+06	122443	29.7424	4.89445	0	0
MUC16	187165	2703.31	69.2357	6.11344	0	0
MUC4	30276.6	4249.51	7.12473	2.83284	0	0
MUC5AC	123110	1704.82	72.2127	6.17418	0	0
MUSK	567.973	3839.14	0.147943	-2.75689	0	0
MYD88	411716	118050	3.48763	1.80225	0	0
MYH14	769177	56999.7	13.4944	3.75429	0	0
MYO6	1.37198e+06	175042	7.83801	2.97049	0	0
NCAM1	39588.1	101685	0.389321	-1.36097	0	0
NCL	4.02007e+06	1.57347e+06	2.5549	1.35327	0	0
NCOA2	533911	220029	2.42655	1.27891	0	0
NCOA4	1.36916e+06	590671	2.31797	1.21286	0	0
NCOA5	394720	143293	2.75464	1.46186	0	0
NCOA6	586314	241967	2.42312	1.27686	0	0
NECTIN4	513982	2603.92	197.387	7.62489	0	0
NENF	511766	243816	2.09898	1.06969	0	0
NETO2	124504	6571.35	18.9465	4.24386	0	0
NEU1	621428	127333	4.88033	2.28698	0	0
NGF	3970.61	40296.8	0.098534	-3.34323	0	0
NLRC3	41722.3	16624.5	2.50969	1.32751	0	0
NLRP9	1313.87	2794.78	0.470116	-1.08891	0	0
NMU	13459.5	475.265	28.32	4.82375	0	0
NOTCH3	1.51642e+06	4.12019e+06	0.368046	-1.44204	0	0
NOTUM	6731.47	185.811	36.2275	5.17901	0	0
NOV	54676.7	2.79576e+06	0.019557	-5.67617	0	0
NPFF	5191.7	16370.2	0.317144	-1.65679	0	0
NPS	12.8064	1.4492	8.8369	3.14354	0	0
NPTX1	36458.6	7496.79	4.86323	2.28192	0	0
NPW	11016.9	359.362	30.6568	4.93814	0	0
NPY	3466.67	610.066	5.68245	2.50651	0	0
NPY1R	1.60179e+06	241362	6.63646	2.73041	0	0
NPY2R	10560.8	4035.13	2.61722	1.38803	0	0
NR0B1	4189.33	522.392	8.01952	3.00352	0	0
NR2F6	427041	105615	4.04339	2.01556	0	0
NR4A1	628420	5.08729e+06	0.123528	-3.0171	0	0
NR4A2	172320	411831	0.418425	-1.25696	0	0
NR5A2	24876.4	9386.25	2.6503	1.40616	0	0
NRBF2	136063	51642.2	2.63473	1.39765	0	0
NRG1	39079.4	8118	4.81392	2.26721	0	0
NRIP1	816491	108031	7.55791	2.91799	0	0
NRIP2	25749.6	105565	0.243921	-2.03551	0	0
NSF	470635	133357	3.52913	1.81931	0	0
NSG1	18690.1	3490.57	5.35446	2.42074	0	0
NT5E	118561	298384	0.397343	-1.33154	0	0
NXPH1	47561.2	108.737	437.398	8.7728	0	0
NXPH4	44670.4	8654.15	5.16174	2.36786	0	0
OLR1	118536	24682.4	4.80246	2.26377	0	0
OPHN1	104796	48477.1	2.16176	1.11221	0	0
OTOF	4221.67	964.845	4.37549	2.12944	0	0
OXGR1	8487	1919.28	4.42196	2.14469	0	0
P2RX1	8856.98	923206	0.00959372	-6.70369	0	0
P2RX2	5607.8	409.684	13.6881	3.77485	0	0
P2RX4	256709	79299	3.23723	1.69476	0	0
P2RX6	3486.77	7941.64	0.43905	-1.18754	0	0
P2RX7	52392.2	25348.6	2.06687	1.04744	0	0
P2RY2	59813.8	13719.8	4.35968	2.12422	0	0
P2RY8	43025.7	16555.4	2.59889	1.3779	0	0
PAK4	617550	83815.9	7.36794	2.88126	0	0
PAQR5	68866.6	15607.7	4.41235	2.14155	0	0
PAQR6	39958.3	9413.02	4.24501	2.08577	0	0
PAQR8	65860.2	31784.6	2.07208	1.05108	0	0
PER1	253237	2.0862e+06	0.121386	-3.04232	0	0
PEX19	713572	314121	2.27165	1.18374	0	0
PHB2	1.11854e+06	544972	2.05247	1.03736	0	0
PLAC1	9380.41	166.8	56.2376	5.81346	0	0
PLCB1	122124	40369.9	3.02512	1.59699	0	0
PLCE1	106182	329424	0.322325	-1.63341	0	0
PLCG2	174398	53877.6	3.23693	1.69463	0	0
PMEL	32338.7	10668.5	3.03123	1.5999	0	0
PNOC	4716.74	332.147	14.2008	3.8279	0	0
PODXL	789846	215962	3.65733	1.87079	0	0
PPID	245789	108464	2.26609	1.1802	0	0
PRAME	178236	1126.06	158.282	7.30635	0	0
PRG4	91919.7	371551	0.247394	-2.01512	0	0
PRLHR	791.043	98.1269	8.06143	3.01104	0	0
PRLR	1.51866e+06	3942.77	385.175	8.58937	0	0
PROK1	7143.97	2738.27	2.60894	1.38346	0	0
PROK2	563.305	2959.76	0.190321	-2.39349	0	0
PROM1	469039	32692.9	14.3468	3.84266	0	0
PRR7	22839.2	5093.77	4.48375	2.1647	0	0
PSCA	73041.4	2862.76	25.5143	4.67323	0	0
PTAFR	108670	23719.1	4.58154	2.19583	0	0
PTH1R	14104.8	82116.5	0.171766	-2.54148	0	0
PTH2R	13086.8	370.524	35.3198	5.1424	0	0
PTK7	924960	29419.9	31.44	4.97453	0	0
PYY	6729.32	201.975	33.3176	5.05821	0	0
QRFPR	2391.64	433.042	5.5229	2.46542	0	0
RAB26	64806.6	1330.63	48.7036	5.60596	0	0
RACK1	6.82432e+06	2.69415e+06	2.53301	1.34085	0	0
RAMP1	122833	731456	0.167929	-2.57408	0	0
RAMP2	155278	72115.8	2.15318	1.10647	0	0
RAMP3	200601	89589.2	2.23912	1.16293	0	0
RAN	1.2979e+06	529959	2.44907	1.29223	0	0
RAPSN	2770.87	799.701	3.46488	1.79281	0	0
RARA	795364	381750	2.08347	1.05899	0	0
RBAK	177424	77935	2.27656	1.18686	0	0
REEP4	176197	51833.6	3.39928	1.76523	0	0
REEP5	1.7134e+06	782184	2.19053	1.13128	0	0
REEP6	431598	7333.77	58.8508	5.87899	0	0
REPS1	293801	114171	2.57335	1.36365	0	0
RET	419162	3372.79	124.278	6.95742	0	0
RFFL	328763	162132	2.02775	1.01988	0	0
RGMB	195318	85957.3	2.27227	1.18414	0	0
RGS17	9489.42	19863.1	0.477741	-1.0657	0	0
RGS20	2775.43	793.511	3.49766	1.80639	0	0
RHOD	183904	77854.8	2.36215	1.2401	0	0
RIC3	27239.6	55267.6	0.492868	-1.02073	0	0
RIPK2	196779	59745.3	3.29362	1.71968	0	0
RNF34	259443	99101.3	2.61796	1.38844	0	0
RNF43	227164	7221.78	31.4554	4.97524	0	0
ROBO2	79220.9	24872.4	3.1851	1.67134	0	0
ROBO3	26291.2	80602.5	0.326183	-1.61625	0	0
ROR1	38533.2	146020	0.263889	-1.922	0	0
ROR2	138856	15729.7	8.82761	3.14202	0	0
RSPO2	488.286	6213.49	0.0785848	-3.66961	0	0
RTP1	272.151	874.288	0.311282	-1.6837	0	0
RTP3	1387.55	34.54	40.1723	5.32813	0	0
RTP4	64840.7	4125.87	15.7156	3.97413	0	0
RXFP1	1459.29	4445.39	0.328272	-1.60704	0	0
RXFP2	82.5518	509.461	0.162038	-2.6256	0	0
RYR1	96572.3	37231.1	2.59386	1.3751	0	0
RYR2	15489.3	423203	0.0366	-4.77201	0	0
S1PR2	90432.1	29737.9	3.04097	1.60453	0	0
S1PR3	316243	653817	0.483687	-1.04785	0	0
S1PR4	13099.1	4811.37	2.72253	1.44495	0	0
S1PR5	13005.2	2859.26	4.54845	2.18537	0	0
SAA1	486202	182366	2.66607	1.41471	0	0
SDC1	2.36541e+06	13943	169.648	7.4064	0	0
SFRP1	1.22651e+06	429726	2.85416	1.51307	0	0
SFRP2	2.82027e+06	1.22254e+06	2.30689	1.20595	0	0
SGK3	395466	62670.8	6.31022	2.65769	0	0
SHB	201249	94920.3	2.12019	1.08419	0	0
SHH	2691.24	537.297	5.00884	2.32448	0	0
SKIL	586169	234652	2.49804	1.3208	0	0
SLAMF6	34037	5590.44	6.08842	2.60607	0	0
SLAMF7	114263	6790.08	16.8279	4.07278	0	0
SLC34A2	272890	1828.79	149.219	7.22129	0	0
SLC39A6	7.5023e+06	206916	36.2578	5.18022	0	0
SLC3A2	1.1837e+06	486783	2.43169	1.28196	0	0
SLC44A4	773415	1239.06	624.197	9.28586	0	0
SLIT1	36776.1	3330.3	11.0429	3.46504	0	0
SLIT3	357173	1.39756e+06	0.255568	-1.96822	0	0
SLITRK6	519054	2659.61	195.162	7.60853	0	0
SMO	160682	73859.2	2.17551	1.12136	0	0
SMS	556256	186060	2.98966	1.57998	0	0
SNTA1	134814	448610	0.300515	-1.73449	0	0
SNX27	465973	193390	2.4095	1.26873	0	0
SNX4	277423	98751.1	2.80932	1.49022	0	0
SRR	224909	88174.6	2.55072	1.35091	0	0
SSR1	1.36938e+06	430020	3.18445	1.67104	0	0
SSR2	2.17629e+06	474435	4.58711	2.19759	0	0
SSR3	1.31954e+06	413146	3.1939	1.67532	0	0
SSR4	1.21734e+06	454206	2.68016	1.42232	0	0
SSTR2	115921	15430.9	7.5123	2.90925	0	0
STAB1	344553	1.04155e+06	0.330807	-1.59594	0	0
STAB2	5004.2	11254.8	0.444627	-1.16933	0	0
STAT1	2.25396e+06	429980	5.24201	2.39012	0	0
STIP1	1.15493e+06	377930	3.05595	1.61162	0	0
STK4	335434	151435	2.21503	1.14733	0	0
STRN	348348	163711	2.12782	1.08937	0	0
STYK1	33994.7	979.309	34.713	5.1174	0	0
SURF4	1.64976e+06	614152	2.68623	1.42558	0	0
SYNE4	126081	5405.48	23.3247	4.54379	0	0
SYT1	221912	6987.5	31.7584	4.98907	0	0
SYTL1	186692	11672.2	15.9946	3.99951	0	0
TAAR3	29.1339	5.06225	5.75513	2.52485	0	0
TAAR6	285.971	5.47048	52.2753	5.70806	0	0
TACSTD2	2.00049e+06	24201.8	82.6585	6.36909	0	0
TAF10	945339	2.24535e+06	0.421021	-1.24804	0	0
TBK1	229762	110296	2.08314	1.05876	0	0
TFRC	975763	357036	2.73295	1.45046	0	0
TGFA	67310.8	4247.99	15.8453	3.98598	0	0
TGFB2	184807	91552.2	2.0186	1.01336	0	0
TLR1	61217.1	18758.5	3.26343	1.70639	0	0
TLR3	71337.5	17721.3	4.02552	2.00917	0	0
TLR5	108581	20656.8	5.25642	2.39408	0	0
TLR7	55862.5	6814.56	8.19752	3.03519	0	0
TLR8	17918.4	7787.26	2.30099	1.20226	0	0
TM4SF1	1.86569e+06	825452	2.26021	1.17645	0	0
TMC8	81633.4	36520.1	2.2353	1.16047	0	0
TMED2	2.46979e+06	635256	3.88786	1.95898	0	0
TMED9	1.24827e+06	398541	3.1321	1.64713	0	0
TMEFF2	424.776	3546.55	0.119772	-3.06164	0	0
TMIE	1994.42	5860.56	0.340312	-1.55507	0	0
TNFRSF17	10240.7	409.559	25.0043	4.6441	0	0
TNFSF8	16190	5822.1	2.78078	1.47549	0	0
TPBG	488427	132042	3.69902	1.88714	0	0
TRAF2	189655	62064.6	3.05576	1.61153	0	0
TRAF4	616761	59527.3	10.361	3.37309	0	0
TRH	168645	290.888	579.761	9.17932	0	0
TRPC1	28467.3	128637	0.221299	-2.17593	0	0
TRPC4	3313.41	33148.5	0.0999564	-3.32256	0	0
TRRAP	604147	269939	2.23809	1.16227	0	0
TSHB	50.7798	971.72	0.0522577	-4.25821	0	0
TSHR	3139.37	943.344	3.32792	1.73462	0	0
TYRO3	76582.8	33644.9	2.27621	1.18663	0	0
UBE3A	667399	322930	2.0667	1.04733	0	0
UCN3	32019.6	227.728	140.605	7.1355	0	0
UNC5A	52779.2	1248.82	42.2632	5.40133	0	0
UNC5B	465956	187512	2.48494	1.31321	0	0
USH1C	5143.62	1220.94	4.21284	2.07479	0	0
UTS2B	2166.61	5605.57	0.38651	-1.37142	0	0
VAMP8	808033	46732.1	17.2907	4.11193	0	0
VCP	2.4374e+06	1.12374e+06	2.169	1.11703	0	0
VDR	294385	36728.3	8.01521	3.00274	0	0
VEGFC	60999.3	28510.8	2.13951	1.09728	0	0
VIP	801.517	2927.27	0.273811	-1.86875	0	0
VIPR2	39759.1	120933	0.328769	-1.60486	0	0
VPS4B	460031	204806	2.24619	1.16748	0	0
VPS52	496189	241942	2.05086	1.03623	0	0
VPS53	305640	149309	2.04703	1.03353	0	0
VTA1	337401	109642	3.0773	1.62167	0	0
WASF3	68781.7	176718	0.389218	-1.36135	0	0
WHRN	123151	20393.2	6.03883	2.59427	0	0
WIPF2	574959	200555	2.86684	1.51946	0	0
WIPI1	307043	137341	2.23562	1.16068	0	0
WISP2	178741	2.82034e+06	0.0633759	-3.97992	0	0
WNT2	61049.4	2647.27	23.0613	4.5274	0	0
WNT3	45202.5	4258.99	10.6134	3.40782	0	0
WNT3A	2069.62	76.1285	27.1858	4.76478	0	0
WNT4	69995.3	1719.54	40.7057	5.34716	0	0
WNT5A	170871	9938.34	17.1931	4.10376	0	0
WNT5B	42692.8	19476.1	2.19206	1.13229	0	0
WNT7A	1226.75	144.356	8.49807	3.08714	0	0
WNT7B	138860	509.913	272.322	8.08917	0	0
WNT9A	69819.1	13378.2	5.21886	2.38374	0	0
WWP2	386622	878677	0.440005	-1.18441	0	0
XCL1	4407.46	1100.6	4.00461	2.00166	0	0
XCL2	3793.9	690.415	5.4951	2.45815	0	0
XCR1	7737.12	708.304	10.9234	3.44936	0	0
XIAP	492555	174136	2.82857	1.50007	0	0
XPR1	375994	144675	2.5989	1.3779	0	0
MC3R	46.937	8.40592	5.5838	2.48125	2.98775e-132	3.81749e-132
GALP	22.634	9.13028	2.479	1.30976	2.35264e-52	2.99594e-52
GPHB5	9.49484	4.49032	2.11451	1.08033	4.24231e-39	5.38428e-39
FSHB	18.4441	283.956	0.0649543	-3.94443	1.07084e-22	1.35759e-22
BMP10	23.8503	262.376	0.0909012	-3.45956	7.74796e-20	9.81179e-20
BECN2	172.358	8.64021	19.9484	4.3182	4.09277e-16	5.17722e-16
CCL1	185.814	10.37	17.9185	4.16338	1.18335e-14	1.49359e-14
NPY4R	585.857	84.1283	6.96385	2.79988	1.89206e-13	2.38545e-13
NPSR1	116.581	9.28973	12.5494	3.64955	1.00834e-12	1.26988e-12
FGF8	245.18	529.503	0.463038	-1.1108	4.6859e-11	5.89483e-11
CCKAR	427.47	66.5704	6.42133	2.68287	1.15174e-10	1.44729e-10
IL4	147.003	316.182	0.464931	-1.10491	2.3379e-09	2.9346e-09
SNTG1	726.507	126.299	5.75229	2.52414	2.62144e-09	3.28688e-09
DRD5	110.974	488.872	0.226999	-2.13924	5.16114e-09	6.45709e-09
NXPH2	608.301	106.652	5.7036	2.51187	2.64699e-08	3.30801e-08
IL17C	516.561	104.199	4.95745	2.3096	4.89241e-08	6.10081e-08
ADRB3	530.709	118.328	4.48507	2.16513	9.61224e-08	1.19603e-07
TAAR1	67.3089	8.12631	8.28284	3.05012	1.35065e-07	1.67875e-07
SCRT2	379.61	83.868	4.52628	2.17832	1.77642e-06	2.20315e-06
PDYN	385.558	114.952	3.35409	1.74592	3.3574e-05	4.13693e-05
CGB3	403.02	150.241	2.6825	1.42358	3.65924e-05	4.50398e-05
FGF23	453.125	99.408	4.55824	2.18848	5.75323e-05	7.07374e-05
KLRF2	114.828	28.129	4.08222	2.02935	0.000248973	0.000303827
RTP2	104.702	21.7291	4.8185	2.26858	0.000375686	0.000456019
CR1L	1356.89	359.282	3.77668	1.91712	0.000929236	0.00111724
NMBR	680.644	229.353	2.96768	1.56933	0.00113976	0.00136603
TMC1	1173.47	372.974	3.14626	1.65364	0.00115997	0.0013888
AGRP	358.495	124.757	2.87355	1.52283	0.00148487	0.00177221
MC4R	350.677	81.3688	4.30973	2.1076	0.00300241	0.00356478
CALCB	1037.47	380.063	2.72974	1.44876	0.00797715	0.00939312
IL5RA	2105.72	622.976	3.3801	1.75707	0.0102143	0.0119534
PATE4	186.353	73.2362	2.54455	1.34741	0.0137118	0.0159808
CXCL6	3086.4	1487.37	2.07508	1.05316	0.0153993	0.0178927
INSL3	1091.04	449.612	2.42663	1.27895	0.019098	0.0221452
WNT8B	723.118	276.068	2.61934	1.3892	0.0255943	0.0294981
MCHR2	64.4339	20.9093	3.08159	1.62368	0.0288833	0.0331548
MCHR1	8461.44	2820.79	2.99967	1.58481	0.0480532	0.0547193
FFAR1	281.568	97.0501	2.90126	1.53668	0.0484282	0.0550913
ASTL	2156.01	635.43	3.39299	1.76256	0.0486238	0.0552587
NR0B2	392.029	189.444	2.06937	1.04919	0.070209	0.0790024
WNT6	11162.2	5045.07	2.2125	1.14567	0.0747043	0.0838952
NR2E3	4395.72	2014.45	2.18209	1.12571	0.0819317	0.091741

## Sheet: BRCA vs BoneMarrow
HugoSymbol	meanBrca	meanNormal	foldChange	log2FC	pvalue	padj
ABCA1	263761	2739.38	96.2851	6.58924	0	0
ACE	342291	22529.9	15.1927	3.92531	0	0
ACKR1	153242	2933.6	52.237	5.707	0	0
ACKR2	32131.7	4087.5	7.86098	2.97471	0	0
ACKR3	194645	1644.71	118.346	6.88687	0	0
ACKR4	17377.5	4988.48	3.48352	1.80054	0	0
ADAM2	2003.85	60.4997	33.1217	5.04971	0	0
ADAM9	773862	366331	2.11246	1.07893	0	0
ADCY2	61178.1	1320.85	46.3173	5.53348	0	0
ADCY6	556586	19768.1	28.1558	4.81536	0	0
ADCY9	309521	4245.51	72.9057	6.18796	0	0
ADM2	95553.7	40848.8	2.33921	1.22602	0	0
ADRB1	9985.87	662.966	15.0624	3.91288	0	0
ADRB2	18839	1278.17	14.739	3.88157	0	0
AGR3	694348	67.2281	10328.2	13.3343	0	0
AGTR1	203756	538.283	378.53	8.56426	0	0
AHR	789403	3333.36	236.819	7.88764	0	0
AJUBA	143530	30089.7	4.77006	2.25401	0	0
AKAP5	63211.4	5536.39	11.4174	3.51317	0	0
ALCAM	1.41981e+06	5931.27	239.377	7.90314	0	0
AMHR2	783.328	133706	0.00585859	-7.41523	0	0
ANO2	23039.3	186.521	123.521	6.94862	0	0
ANPEP	743915	40588.6	18.3282	4.19599	0	0
ANXA1	1.01365e+06	2.9523e+06	0.343341	-1.54228	0	0
ANXA2	3.04317e+06	1.16837e+06	2.60462	1.38107	0	0
AP2A2	506845	240787	2.10495	1.07379	0	0
APH1A	1.84347e+06	465217	3.9626	1.98645	0	0
APOA1	7058.27	1254.16	5.62789	2.49259	0	0
APOB	8064.05	956.208	8.43336	3.07611	0	0
APOC3	3024.99	591.737	5.11206	2.3539	0	0
APOE	1.68712e+06	611782	2.75772	1.46348	0	0
ARC	19605.7	1722.65	11.3811	3.50857	0	0
ARRB2	231209	58892.4	3.92596	1.97305	0	0
ASTL	2156.01	49.5007	43.5551	5.44477	0	0
AXL	337536	51776.3	6.51912	2.70468	0	0
AZIN2	61468	4815.16	12.7655	3.67418	0	0
B3GALT5	138978	319.487	435.003	8.76488	0	0
BAD	254535	59513.8	4.2769	2.09657	0	0
BAG3	554805	248882	2.22919	1.15652	0	0
BANK1	23265.4	287.33	80.971	6.33933	0	0
BCAM	2.23121e+06	20738.4	107.588	6.74938	0	0
BCAR3	237562	9552.82	24.8682	4.63623	0	0
BEX3	431817	2959.4	145.913	7.18897	0	0
BIRC3	214008	8809.57	24.2927	4.60245	0	0
BLK	9230.36	201.285	45.8572	5.51908	0	0
BMP10	23.8503	4729.16	0.00504324	-7.63143	0	0
BMP3	4236.95	553.026	7.66139	2.93761	0	0
BMP5	16902.2	157.407	107.379	6.74657	0	0
BMP6	27209.4	2749.98	9.89438	3.30661	0	0
BMPR2	778265	79662.7	9.7695	3.28828	0	0
BOK	318725	29919.7	10.6527	3.41314	0	0
BTK	54130.6	468780	0.115471	-3.11439	0	0
BTLA	8269.18	319.066	25.9169	4.69582	0	0
C5AR1	79361.3	4827.79	16.4384	4.039	0	0
C5AR2	127854	5503.91	23.2296	4.53789	0	0
CA6	11592.8	145.516	79.6665	6.3159	0	0
CABP1	3454.28	764.464	4.51857	2.17586	0	0
CALCA	1957.81	299.128	6.54505	2.7104	0	0
CALCB	1037.47	90.1532	11.5079	3.52455	0	0
CALCR	3948.32	674.882	5.85039	2.54853	0	0
CASP4	219401	7204.62	30.4529	4.92851	0	0
CAV3	1766.69	200.857	8.79574	3.1368	0	0
CBLN1	6396.94	1000.22	6.39553	2.67706	0	0
CCKBR	7301.33	146.028	49.9995	5.64384	0	0
CCL13	10372.2	90.5514	114.545	6.83977	0	0
CCL14	103250	1273.67	81.0651	6.34101	0	0
CCL15	101347	1233.18	82.1831	6.36077	0	0
CCL19	120599	273.503	440.942	8.78445	0	0
CCL20	8694.56	103.481	84.0208	6.39267	0	0
CCL21	80324.1	1062.92	75.569	6.23972	0	0
CCL23	1314.72	47.1315	27.8947	4.80192	0	0
CCL28	191409	415.947	460.178	8.84605	0	0
CCL5	258794	5243.17	49.3584	5.62522	0	0
CCL8	27452.7	70.6309	388.679	8.60243	0	0
CCR1	81400.8	855.704	95.1273	6.57179	0	0
CCR10	5894.29	26536.3	0.222122	-2.17058	0	0
CCR2	29494	211.498	139.453	7.12364	0	0
CCR3	1359	86.9899	15.6225	3.96556	0	0
CCR4	21373.4	1455.3	14.6865	3.87642	0	0
CCR5	70063.5	105.975	661.131	9.36879	0	0
CCR6	28741.8	618.105	46.4998	5.53915	0	0
CCR7	46494.7	3412.14	13.6263	3.76832	0	0
CCR8	4082.53	123.161	33.148	5.05085	0	0
CD163	293445	4881.63	60.1122	5.90959	0	0
CD180	49761.7	1459.91	34.0854	5.09108	0	0
CD1A	10759	35.6548	301.754	8.23723	0	0
CD1B	2896.36	14.6443	197.781	7.62776	0	0
CD1C	12393.6	66.3384	186.824	7.54554	0	0
CD1D	11472.2	851.578	13.4717	3.75186	0	0
CD2	94856.9	349.477	271.426	8.08441	0	0
CD209	27644.7	337.586	81.8892	6.3556	0	0
CD24	8.19925e+06	975385	8.40617	3.07145	0	0
CD244	4935.98	460.922	10.7089	3.42074	0	0
CD248	307817	2577.92	119.405	6.89972	0	0
CD27	63130.6	663.028	95.2156	6.57313	0	0
CD276	845353	80455.6	10.5071	3.39329	0	0
CD28	25022.4	94.616	264.463	8.04692	0	0
CD33	21267.9	194533	0.109328	-3.19326	0	0
CD36	791187	7975.07	99.2074	6.63238	0	0
CD38	36864.4	1142.35	32.2706	5.01215	0	0
CD3D	37428.1	181816	0.205857	-2.28029	0	0
CD3E	105455	2222.41	47.4508	5.56836	0	0
CD4	375205	5101.03	73.5548	6.20075	0	0
CD44	2.97739e+06	120163	24.778	4.63099	0	0
CD48	96286.1	7061.49	13.6354	3.76928	0	0
CD6	60518.7	328.976	183.961	7.52325	0	0
CD69	34831.6	162990	0.213704	-2.22631	0	0
CD74	1.15003e+07	29436.8	390.679	8.60984	0	0
CD79B	37966.2	1443.19	26.3072	4.71738	0	0
CD80	10303.2	46241.9	0.22281	-2.16611	0	0
CD81	3.16463e+06	720657	4.39132	2.13465	0	0
CD86	75736.1	680.692	111.263	6.79783	0	0
CD8A	78678.7	307.823	255.597	7.99773	0	0
CD8B	20673.9	130.881	157.96	7.30341	0	0
CD99	1.11648e+06	214258	5.21092	2.38154	0	0
CDH3	483615	448.299	1078.78	10.0752	0	0
CDH6	36429.8	586.707	62.092	5.95634	0	0
CDON	202045	3020.76	66.8854	6.06362	0	0
CEACAM5	361311	690.998	522.883	9.03034	0	0
CEACAM6	1.32285e+06	1073.97	1231.74	10.2665	0	0
CHMP3	893751	228569	3.91021	1.96725	0	0
CHMP6	149321	69905	2.13605	1.09495	0	0
CHST4	5086.7	72.2819	70.3731	6.13695	0	0
CIB2	36653.2	98666.1	0.371488	-1.42861	0	0
CLDN4	1.675e+06	3760.2	445.456	8.79914	0	0
CLDN6	16196.3	1979.48	8.18211	3.03247	0	0
CLIC6	577208	593.832	972.004	9.92482	0	0
CLN5	269506	83600.7	3.22373	1.68873	0	0
CNIH2	31518.7	4521.73	6.97049	2.80126	0	0
CNIH3	38478.2	5378.03	7.15471	2.83889	0	0
CNPY3	459439	193972	2.36858	1.24402	0	0
CNR2	3718.79	225.058	16.5237	4.04647	0	0
CNTFR	41802.9	1132.4	36.9153	5.20615	0	0
COMP	795582	2159.61	368.392	8.5251	0	0
CPEB3	62338.7	21250	2.93358	1.55266	0	0
CR1L	1356.89	82210.4	0.0165051	-5.92094	0	0
CR2	28854.3	8016.52	3.59936	1.84774	0	0
CRADD	48033.4	98680	0.486759	-1.03872	0	0
CREB3	397672	115998	3.42826	1.77748	0	0
CRHBP	4209.11	241.147	17.4545	4.12553	0	0
CRK	499303	232607	2.14655	1.10202	0	0
CRY1	162874	328809	0.495344	-1.0135	0	0
CRYM	20387.6	5679.65	3.58958	1.84381	0	0
CSF1	360771	107558	3.3542	1.74597	0	0
CSF1R	354930	1780.14	199.383	7.6394	0	0
CSF3R	168877	37290.8	4.52864	2.17908	0	0
CSN2	526527	11.7249	44906.6	15.4546	0	0
CSPG4	250050	9555.6	26.168	4.70973	0	0
CTLA4	13108.9	604.64	21.6806	4.43833	0	0
CXCL3	3026.35	50550.5	0.0598678	-4.06207	0	0
CXCL5	13271.6	302.41	43.886	5.45569	0	0
CXCL6	3086.4	74.4638	41.4483	5.37324	0	0
CXCL9	606975	126.513	4797.71	12.2281	0	0
CXCR3	27222.5	185.955	146.393	7.1937	0	0
CXCR4	542818	2831.83	191.684	7.58259	0	0
CXCR5	284756	43942.6	6.48019	2.69604	0	0
CXCR6	25304.4	5049.84	5.01095	2.32508	0	0
CYR61	1.18662e+06	26023	45.5987	5.51092	0	0
DACT2	4271.87	250.643	17.0436	4.09116	0	0
DAPK1	164495	420329	0.391348	-1.35348	0	0
DAPK2	97466.8	38144.4	2.5552	1.35344	0	0
DBNL	753721	258320	2.91778	1.54487	0	0
DCDC2	58700.2	196.117	299.312	8.22551	0	0
DCTN1	1.27159e+06	577370	2.20239	1.13907	0	0
DCTN3	277625	129739	2.13987	1.09752	0	0
DDR1	2.40222e+06	296342	8.10624	3.01903	0	0
DDR2	373496	23577.7	15.841	3.9856	0	0
DDX58	376854	11224.7	33.5737	5.06926	0	0
DHH	2618.74	9981.31	0.262364	-1.93036	0	0
DHX58	155608	28913.8	5.38178	2.42808	0	0
DLK1	156932	1.0486e+06	0.149658	-2.74026	0	0
DLL1	40254	703.943	57.1836	5.83753	0	0
DLL4	82765.5	6758.91	12.2454	3.61417	0	0
DMXL2	184376	802652	0.229709	-2.12212	0	0
DOCK3	19056.6	4846.22	3.93226	1.97536	0	0
DRD1	3544.04	164.874	21.4954	4.42596	0	0
DRD2	9610.94	301.702	31.8557	4.99348	0	0
DTNA	142075	5289.56	26.8594	4.74736	0	0
ECE1	1.62791e+06	340059	4.78715	2.25917	0	0
EDA	19025.2	1886.49	10.085	3.33414	0	0
EDAR	2937.65	74.3704	39.5003	5.30379	0	0
EDF1	1.26648e+06	544421	2.32629	1.21803	0	0
EDN1	74385.2	670.863	110.88	6.79285	0	0
EDN2	44089	146.921	300.086	8.22923	0	0
EDN3	16548	196.895	84.0449	6.39309	0	0
EDNRA	191746	638.746	300.191	8.22974	0	0
EDNRB	69855.5	1561.78	44.7282	5.48311	0	0
EFNA1	814528	22535	36.145	5.17572	0	0
EFNA3	155348	49828.3	3.11766	1.64046	0	0
EFNA4	151277	29548.9	5.11954	2.35601	0	0
EFNA5	152536	783.044	194.798	7.60584	0	0
EFNB1	167421	12296.8	13.6151	3.76713	0	0
EFNB2	252813	4754.55	53.1729	5.73262	0	0
EFNB3	40469	407.172	99.3904	6.63504	0	0
EFR3A	752371	245132	3.06925	1.61789	0	0
EFR3B	66163.3	1136	58.2424	5.864	0	0
EGFR	527184	3500.28	150.612	7.23469	0	0
ENAH	1.70213e+06	8380.58	203.104	7.66608	0	0
ENG	809410	16407.1	49.3328	5.62448	0	0
ENPP3	26360.7	221495	0.119013	-3.07081	0	0
ENPP4	184854	1014.82	182.155	7.50903	0	0
EPCAM	1.40589e+06	305558	4.60105	2.20196	0	0
EPHA1	175173	60314.6	2.90432	1.5382	0	0
EPHA2	102963	3774.81	27.2764	4.76958	0	0
EPHA3	49205.8	381.782	128.885	7.00994	0	0
EPHA4	76527.3	1089.09	70.2675	6.13479	0	0
EPHA6	3591.15	65.5575	54.7786	5.77554	0	0
EPHA7	17106.2	358.955	47.6556	5.57457	0	0
EPHA8	7741.43	135.32	57.2084	5.83815	0	0
EPHB1	30865.1	421.145	73.2885	6.19551	0	0
EPHB2	83052.9	855.77	97.0506	6.60066	0	0
EPHB3	567145	839.819	675.318	9.39942	0	0
EPS8	340953	4158.4	81.9915	6.3574	0	0
ERBB2	5.42336e+06	91416.9	59.3256	5.89058	0	0
ERBB3	2.37388e+06	52485.4	45.2293	5.49919	0	0
ERBB4	312713	1464	213.602	7.73878	0	0
ESPN	158195	12155.6	13.0141	3.70201	0	0
EVL	1.74215e+06	182611	9.54026	3.25403	0	0
EYA4	8925.8	697.178	12.8027	3.67838	0	0
F3	162882	2479.08	65.7027	6.03788	0	0
FABP4	663878	8199.94	80.9614	6.33916	0	0
FAF1	351022	960039	0.365633	-1.45153	0	0
FAP	337509	415.524	812.25	9.66578	0	0
FBLN5	332149	4952.5	67.0669	6.06753	0	0
FBN1	1.83868e+06	10274.7	178.952	7.48343	0	0
FCER2	7644.95	329.15	23.2264	4.53769	0	0
FCHO1	36138.2	300579	0.120229	-3.05615	0	0
FCRL1	5798.97	128.351	45.1805	5.49763	0	0
FCRL2	5632.09	107.137	52.569	5.71614	0	0
FCRL3	15180.4	110.559	137.306	7.10125	0	0
FCRL4	928.565	18.8604	49.2335	5.62157	0	0
FCRL5	26293.9	232.067	113.303	6.82404	0	0
FES	81099.9	6774.81	11.9708	3.58145	0	0
FFAR2	21827.2	991.701	22.0098	4.46008	0	0
FFAR3	1258.31	158.4	7.94387	2.98984	0	0
FFAR4	9249.55	103.917	89.0087	6.47587	0	0
FGF1	90676.2	2164.8	41.8867	5.38842	0	0
FGF10	113103	154.452	732.284	9.51626	0	0
FGF19	1344.63	16.0373	83.8441	6.38964	0	0
FGF4	7442.57	25.9004	287.353	8.16668	0	0
FGF5	1938.91	33429.6	0.0579999	-4.10781	0	0
FGF7	62871.4	1149.48	54.6953	5.77334	0	0
FGF8	245.18	1163.38	0.210749	-2.24641	0	0
FGF9	3800.13	197.333	19.2574	4.26734	0	0
FGFR1	1.02613e+06	8107.66	126.564	6.98372	0	0
FGFR2	412072	1433.93	287.372	8.16677	0	0
FGFR3	200166	405687	0.4934	-1.01917	0	0
FGR	54011.4	5206.13	10.3746	3.37498	0	0
FKBP4	2.44367e+06	721918	3.38497	1.75914	0	0
FLRT3	60183.1	341.603	176.178	7.46089	0	0
FLT3	42207.9	190.765	221.256	7.78957	0	0
FOLH1	35950.3	174.706	205.776	7.68493	0	0
FOLR1	64066.9	7957.89	8.05074	3.00912	0	0
FOLR2	64107	609.951	105.102	6.71564	0	0
FPR1	34461.4	4681.33	7.36144	2.87999	0	0
FPR3	173377	33647.2	5.15279	2.36535	0	0
FRS2	460805	80915.2	5.69491	2.50967	0	0
FUT3	39082.6	507.463	77.0157	6.26708	0	0
FYN	197186	59076.9	3.33778	1.73889	0	0
FZD1	419281	43983.4	9.53273	3.25289	0	0
FZD10	15788.6	346.534	45.5615	5.50974	0	0
FZD2	46225	19108.1	2.41913	1.27449	0	0
FZD3	116322	3416.39	34.0482	5.08951	0	0
FZD4	395622	186250	2.12414	1.08688	0	0
FZD5	49651.4	116559	0.425977	-1.23115	0	0
FZD6	340488	987.655	344.744	8.42938	0	0
FZD7	326566	25106.5	13.0072	3.70124	0	0
FZD8	139673	6554.74	21.3086	4.41337	0	0
FZD9	10475.3	3522.45	2.97386	1.57234	0	0
GAB1	235046	75451	3.11522	1.63933	0	0
GALP	22.634	62.6924	0.361032	-1.4698	0	0
GAS6	623969	125978	4.95299	2.3083	0	0
GDF2	19.6432	4388.43	0.00447612	-7.80353	0	0
GDF6	4803.54	88.8305	54.0754	5.7569	0	0
GHSR	452.574	5.75426	78.6502	6.29738	0	0
GIPR	19120.4	198900	0.096131	-3.37885	0	0
GLP1R	5172.93	32.5874	158.74	7.31052	0	0
GLP2R	2327.99	99.4736	23.4032	4.54863	0	0
GLRA3	70748.8	936.667	75.5325	6.23903	0	0
GLRA4	892.183	53.0036	16.8325	4.07318	0	0
GLRB	78328.5	378.303	207.052	7.69385	0	0
GNA11	515282	205357	2.5092	1.32723	0	0
GNA14	37910.4	258.962	146.393	7.19371	0	0
GNA15	74901.9	3909.48	19.159	4.25995	0	0
GNAI1	92950.1	1490.26	62.3717	5.96282	0	0
GNAI2	1.81791e+06	475870	3.82018	1.93364	0	0
GNAQ	625395	189051	3.30807	1.72599	0	0
GNAT3	2716.18	7.61581	356.65	8.47837	0	0
GNB5	136923	7542.75	18.1529	4.18213	0	0
GPC1	525239	11395	46.0936	5.5265	0	0
GPC3	197425	1485.68	132.885	7.05404	0	0
GPER1	46823.9	1809.79	25.8725	4.69335	0	0
GPM6A	41607.6	4432.21	9.38754	3.23075	0	0
GPNMB	1.49865e+06	7281.52	205.815	7.6852	0	0
GPR1	11523.5	205.406	56.101	5.80996	0	0
GPR12	17450.9	216.861	80.4706	6.33039	0	0
GPR17	2444.82	432.602	5.65144	2.49862	0	0
GPR18	5998.61	953.903	6.28849	2.65271	0	0
GPR26	33101	82.9958	398.828	8.63962	0	0
GPR3	5573.78	84701.9	0.0658047	-3.92567	0	0
GPR31	893.508	36.7678	24.3014	4.60297	0	0
GPR32	15.7287	69.3055	0.226948	-2.13957	0	0
GPR34	47714.4	503.068	94.8468	6.56753	0	0
GPR35	13296.7	2972.18	4.47373	2.16148	0	0
GPR37	29374.3	706.022	41.6054	5.3787	0	0
GPR39	66089.3	179.573	368.036	8.5237	0	0
GPR4	52625.7	1983.63	26.53	4.72955	0	0
GPR6	767.706	40.4693	18.9701	4.24565	0	0
GPR61	949.502	4867.18	0.195082	-2.35784	0	0
GPR62	1434	142.719	10.0477	3.3288	0	0
GPR63	9779	56023.5	0.174552	-2.51827	0	0
GPR84	11721.6	772.047	15.1825	3.92434	0	0
GPR87	14862.6	149.563	99.374	6.6348	0	0
GPX1	980604	3687.46	265.929	8.0549	0	0
GRAP	33428.4	940.985	35.5249	5.15076	0	0
GRASP	39445.7	10571.6	3.73127	1.89967	0	0
GREB1	689242	2423.06	284.451	8.15204	0	0
GRHL2	581636	482.519	1205.42	10.2353	0	0
GRIA1	30982.7	931.356	33.2662	5.05599	0	0
GRIA2	136172	1500.45	90.7541	6.50389	0	0
GRIA3	16827.2	1659.47	10.1401	3.342	0	0
GRIA4	10282.9	1016.97	10.1113	3.3379	0	0
GRID1	18826.8	40429.2	0.465672	-1.10261	0	0
GRIK1	8655.02	21361.4	0.405172	-1.3034	0	0
GRIK2	5241.27	688.984	7.60725	2.92738	0	0
GRIK3	152265	477.468	318.9	8.31696	0	0
GRIK4	16333.1	264.503	61.7502	5.94837	0	0
GRIK5	11559.7	3837.23	3.01252	1.59097	0	0
GRIP1	58734.5	2616.55	22.4473	4.48847	0	0
GRK5	85526.1	8717.28	9.8111	3.29441	0	0
GRM2	4095.99	298.003	13.7448	3.78082	0	0
GRM4	56345.5	2544.43	22.1446	4.46888	0	0
GRM6	1713.84	76.3022	22.4612	4.48936	0	0
GRM8	4912.94	330.404	14.8695	3.89429	0	0
GRP	29564.9	33.7634	875.649	9.77421	0	0
GRPR	71299.3	9672.14	7.37161	2.88198	0	0
GSAP	120600	1048.67	115.003	6.84553	0	0
HAP1	8329.4	710.398	11.725	3.55151	0	0
HCAR1	225086	121.432	1853.59	10.8561	0	0
HCAR2	21375.5	475.513	44.9525	5.49033	0	0
HCAR3	10405.1	385.679	26.9786	4.75375	0	0
HCK	110362	10536.5	10.4742	3.38877	0	0
HCST	43961.4	6017.8	7.30522	2.86893	0	0
HEBP1	598885	46532	12.8704	3.68598	0	0
HELZ2	402710	118478	3.39902	1.76512	0	0
HGF	36614	428.231	85.5006	6.41786	0	0
HMGB2	790552	2.84501e+06	0.277873	-1.8475	0	0
HMOX1	315396	2268.65	139.024	7.11919	0	0
HPSE	33383	1209.85	27.5926	4.78621	0	0
HRH1	48215.2	942.226	51.1716	5.67727	0	0
HRH2	28156	2120.56	13.2776	3.73092	0	0
IAPP	4077.77	207.798	19.6237	4.29453	0	0
IFIH1	311546	29732.5	10.4783	3.38933	0	0
IFT43	129490	20477.4	6.32356	2.66074	0	0
IGF1R	1.792e+06	63774	28.0992	4.81246	0	0
IGF2	1.15625e+06	4083.05	283.182	8.14558	0	0
IGSF1	141522	16276.5	8.69487	3.12016	0	0
IL1B	28258.3	927.554	30.4654	4.9291	0	0
IL1R1	472915	59907.3	7.89413	2.98078	0	0
IL1R2	11598.4	2357.48	4.91983	2.29861	0	0
IL21R	41968	7698.17	5.45169	2.4467	0	0
IL23A	6252.02	78339.1	0.0798071	-3.64734	0	0
IL2RA	24027.6	270.488	88.8303	6.47298	0	0
IL2RB	135373	16126.8	8.39429	3.06941	0	0
IL3	15.8759	915.531	0.0173407	-5.8497	0	0
IL33	84947.3	927.862	91.5516	6.51651	0	0
IL3RA	52617.2	1269.65	41.4423	5.37303	0	0
ILDR1	83154	165.077	503.729	8.9765	0	0
INSL3	1091.04	80.5767	13.5404	3.7592	0	0
INSR	721155	11090.5	65.0248	6.02292	0	0
IRF1	402452	60579.5	6.64336	2.73191	0	0
IRF7	265309	41796.1	6.34769	2.66623	0	0
IRF9	582591	46756.6	12.4601	3.63924	0	0
IRS4	19668.5	62.7807	313.289	8.29135	0	0
ITGAV	1.06375e+06	332123	3.20288	1.67937	0	0
ITK	36041.7	411.516	87.5828	6.45258	0	0
ITPR2	658055	39722.9	16.5661	4.05016	0	0
IVD	593065	20287.5	29.233	4.86952	0	0
JAG1	501776	6823.35	73.5381	6.20042	0	0
JAK2	135706	302695	0.448327	-1.15738	0	0
JAK3	85174.1	6308.41	13.5017	3.75507	0	0
JAML	53089.2	5135.24	10.3382	3.36991	0	0
KAAG1	4584.4	28.5647	160.492	7.32636	0	0
KCNA1	3848.15	365.138	10.5389	3.39765	0	0
KCNA2	4916.35	974.934	5.04275	2.33421	0	0
KCND2	50637.5	661.372	76.5644	6.2586	0	0
KCNJ6	7087.18	1402.62	5.05283	2.33709	0	0
KCNK1	184709	74821	2.46868	1.30374	0	0
KCNK2	70570.2	1175.7	60.0239	5.90747	0	0
KCNQ1	68710.4	1135.84	60.4929	5.91869	0	0
KCNQ3	49892.9	627.639	79.4929	6.31275	0	0
KCNQ4	19005.9	53406.9	0.355869	-1.49058	0	0
KDR	258037	1438.32	179.402	7.48705	0	0
KISS1	2242.95	56.8554	39.45	5.30195	0	0
KIT	268209	72572.5	3.69573	1.88586	0	0
KLK14	50023.3	552.608	90.5223	6.5002	0	0
KLRB1	13980.8	733.703	19.0551	4.2521	0	0
KLRD1	18706.6	468.856	39.8984	5.31826	0	0
KLRF1	2604.69	7219.31	0.360795	-1.47075	0	0
KLRG2	38100	122.119	311.992	8.28536	0	0
L1CAM	74206.9	27157.2	2.73249	1.45022	0	0
LAIR1	168283	6919.14	24.3214	4.60415	0	0
LAMP1	2.34045e+06	404177	5.79066	2.53373	0	0
LAMP3	84947.6	14486.4	5.86395	2.55187	0	0
LAT	50052.9	20415.3	2.45173	1.2938	0	0
LCK	58049	464.41	124.995	6.96573	0	0
LDLR	392664	1.36681e+06	0.287284	-1.79945	0	0
LEP	115857	2043.51	56.6953	5.82516	0	0
LEPR	100217	591503	0.169427	-2.56126	0	0
LGI1	5526.4	425.806	12.9787	3.69807	0	0
LGR5	21585.5	707.548	30.5075	4.93109	0	0
LGR6	73805.2	4409.6	16.7374	4.065	0	0
LIFR	244780	88510.9	2.76553	1.46756	0	0
LIMS1	461106	1.13998e+06	0.404486	-1.30584	0	0
LIMS2	120417	3895.38	30.9129	4.95014	0	0
LIN7A	117517	744.508	157.845	7.30237	0	0
LPAR1	136418	2383.61	57.2315	5.83874	0	0
LPAR3	26774.5	161.697	165.585	7.37142	0	0
LPAR4	3424.38	118.756	28.8354	4.84977	0	0
LPAR5	37207.8	82687.7	0.44998	-1.15207	0	0
LPAR6	178609	1800.63	99.1923	6.63216	0	0
LRP1	2.42759e+06	54962	44.1685	5.46495	0	0
LRRC15	813840	296.913	2741.01	11.4205	0	0
LRRC4	18562.4	2329.03	7.97003	2.99459	0	0
LRRK2	77954.1	7067.82	11.0294	3.46329	0	0
LTK	4369.93	65501.7	0.0667147	-3.90585	0	0
LY6E	2.36809e+06	454298	5.21263	2.38201	0	0
LY6H	5281.21	273.823	19.287	4.26955	0	0
LY75	169517	787.695	215.207	7.74958	0	0
LY9	17624.5	332.221	53.0506	5.7293	0	0
LYN	208565	575956	0.362119	-1.46546	0	0
LYNX1	114993	2883.38	39.8813	5.31764	0	0
LYPD1	49690.3	212	234.388	7.87276	0	0
LYPD3	316148	6440.51	49.0873	5.61728	0	0
LYPD6	113321	108.916	1040.44	10.023	0	0
MAGI2	89050.8	17911.5	4.97172	2.31374	0	0
MAL	9794.41	1577.66	6.20817	2.63417	0	0
MAML3	111645	7313.33	15.2659	3.93224	0	0
MARCO	41344.5	386.423	106.993	6.74137	0	0
MASP1	5939.11	1258.13	4.72058	2.23896	0	0
MCHR1	8461.44	1177.16	7.18801	2.84559	0	0
MERTK	64777.8	18419.1	3.51689	1.8143	0	0
MET	207885	12935	16.0715	4.00644	0	0
MMRN1	44061.6	1027.02	42.9023	5.42298	0	0
MOAP1	255018	96186.7	2.65128	1.40669	0	0
MPDZ	237537	92475.6	2.56864	1.36101	0	0
MRAP2	11617.7	151369	0.0767509	-3.70367	0	0
MS4A1	57443.8	652.551	88.0297	6.45992	0	0
MS4A3	128.368	153415	0.000836741	-10.2229	0	0
MS4A7	351077	675.976	519.363	9.0206	0	0
MSLN	169160	289.48	584.356	9.1907	0	0
MSMB	138573	962.191	144.018	7.17011	0	0
MSRB3	252296	3506.53	71.9502	6.16893	0	0
MST1R	126193	40128.4	3.14474	1.65294	0	0
MT1A	20726.7	819.508	25.2916	4.66059	0	0
MTX3	189286	3176.66	59.5864	5.89691	0	0
MUC1	3.64175e+06	124590	29.23	4.86938	0	0
MUC16	187165	208.187	899.026	9.81222	0	0
MUC5AC	123110	773.063	159.249	7.31514	0	0
MYH14	769177	12824.9	59.9751	5.90629	0	0
MYO6	1.37198e+06	134441	10.2051	3.35122	0	0
MYO7A	54393.2	3279.63	16.5852	4.05182	0	0
NCAM1	39588.1	4167.42	9.49942	3.24784	0	0
NCOA2	533911	114024	4.68245	2.22727	0	0
NCOA5	394720	107992	3.65509	1.86991	0	0
NCOA6	586314	223974	2.61778	1.38834	0	0
NCOA7	309869	136769	2.26563	1.17992	0	0
NECTIN4	513982	1581.52	324.992	8.34426	0	0
NENF	511766	173471	2.95015	1.56079	0	0
NGF	3970.61	71.3074	55.683	5.79917	0	0
NLRC3	41722.3	2443.53	17.0746	4.09378	0	0
NLRP3	23846.5	614.109	38.8311	5.27914	0	0
NMB	35500.2	1178.33	30.1275	4.91301	0	0
NMS	2.98053	18.2823	0.163028	-2.61681	0	0
NMU	13459.5	1.64983e+06	0.00815814	-6.93754	0	0
NOS3	82952.4	214685	0.386391	-1.37187	0	0
NOTCH3	1.51642e+06	14860	102.047	6.67309	0	0
NOTUM	6731.47	83726.2	0.0803986	-3.63669	0	0
NOV	54676.7	2883.11	18.9645	4.24523	0	0
NPAS2	141462	1886.93	74.9696	6.22823	0	0
NPTN	761586	178823	4.25889	2.09048	0	0
NPTX1	36458.6	1601.76	22.7616	4.50853	0	0
NPTXR	194418	54280.9	3.5817	1.84064	0	0
NPY	3466.67	111.911	30.9771	4.95313	0	0
NPY1R	1.60179e+06	2560.32	625.621	9.28914	0	0
NPY2R	10560.8	25.4957	414.219	8.69425	0	0
NPY4R	585.857	8.2416	71.0853	6.15148	0	0
NPY5R	24623.9	74.273	331.532	8.37301	0	0
NR0B1	4189.33	117.63	35.6144	5.15439	0	0
NR2E3	4395.72	42.5964	103.195	6.68923	0	0
NR4A1	628420	42973.3	14.6235	3.87022	0	0
NR4A2	172320	40651.4	4.23898	2.08372	0	0
NR5A2	24876.4	7586.65	3.27897	1.71324	0	0
NRG1	39079.4	219.705	177.872	7.47469	0	0
NRG2	11317.4	616.38	18.3611	4.19858	0	0
NRG3	5136.35	170.247	30.17	4.91504	0	0
NRG4	13312.8	28534.2	0.466556	-1.09988	0	0
NRIP1	816491	288538	2.82975	1.50067	0	0
NRIP2	25749.6	11423.3	2.25414	1.17258	0	0
NRP1	636231	3435.36	185.201	7.53294	0	0
NRP2	357626	1901.26	188.1	7.55535	0	0
NSG1	18690.1	1512.91	12.3537	3.62687	0	0
NT5E	118561	1142.37	103.785	6.69745	0	0
NTRK1	4956.13	243476	0.0203558	-5.61842	0	0
NTRK2	510053	5510.33	92.563	6.53236	0	0
NXPH1	47561.2	178.982	265.732	8.05383	0	0
NXPH2	608.301	4.78453	127.139	6.99026	0	0
OLR1	118536	270.902	437.561	8.77334	0	0
OPHN1	104796	29978.1	3.49574	1.8056	0	0
OSMR	421588	44024.9	9.57612	3.25944	0	0
OXER1	8863.29	148.187	59.8114	5.90235	0	0
OXGR1	8487	100.352	84.5719	6.40211	0	0
P2RX1	8856.98	188382	0.047016	-4.4107	0	0
P2RX2	5607.8	654.663	8.56594	3.09861	0	0
P2RX4	256709	94458.9	2.71768	1.44237	0	0
P2RX6	3486.77	29038	0.120076	-3.05798	0	0
P2RX7	52392.2	10556.3	4.96311	2.31124	0	0
P2RY1	18142.9	307441	0.0590127	-4.08283	0	0
P2RY2	59813.8	436.94	136.892	7.0969	0	0
P2RY6	33404.7	141.363	236.305	7.8845	0	0
P2RY8	43025.7	4387.46	9.8065	3.29374	0	0
PAGR1	374403	149748	2.50022	1.32206	0	0
PAK4	617550	183382	3.36756	1.7517	0	0
PAK5	3605.8	213.213	16.9117	4.07995	0	0
PALM	211255	79732.7	2.64955	1.40575	0	0
PAQR5	68866.6	1823.92	37.7575	5.23869	0	0
PAQR6	39958.3	17584.4	2.27238	1.1842	0	0
PAQR9	187.411	3054.3	0.0613599	-4.02656	0	0
PDGFC	190116	664.365	286.162	8.16069	0	0
PEA15	1.77179e+06	387213	4.57576	2.19401	0	0
PENK	11027.3	679.004	16.2404	4.02151	0	0
PER2	235503	45542.1	5.17111	2.37047	0	0
PEX5	315430	149588	2.10865	1.07632	0	0
PICK1	141148	51586.3	2.73616	1.45215	0	0
PIDD1	104890	255251	0.410927	-1.28305	0	0
PILRA	71396.9	21259.6	3.35834	1.74775	0	0
PLA1A	22097.9	337.25	65.5238	6.03395	0	0
PLCB1	122124	14415.9	8.47145	3.08261	0	0
PLCE1	106182	14073.5	7.54478	2.91548	0	0
PLCL1	84209.4	206037	0.408711	-1.29085	0	0
PNOC	4716.74	176.2	26.7692	4.7425	0	0
PODXL	789846	8057.94	98.0209	6.61502	0	0
PORCN	62714.9	25832.9	2.42771	1.2796	0	0
PPARG	71756.6	797.907	89.9311	6.49075	0	0
PRAME	178236	9.14928e+06	0.0194809	-5.6818	0	0
PREX2	60126.3	4849.27	12.3991	3.63216	0	0
PRG4	91919.7	23465.9	3.91717	1.96981	0	0
PRLR	1.51866e+06	300.372	5055.92	12.3038	0	0
PROK1	7143.97	292.913	24.3894	4.60818	0	0
PROK2	563.305	1667.52	0.337811	-1.56571	0	0
PROM1	469039	272.468	1721.45	10.7494	0	0
PROX1	18795.9	823.673	22.8197	4.51221	0	0
PSCA	73041.4	805.21	90.7111	6.50321	0	0
PTAFR	108670	8662.92	12.5443	3.64896	0	0
PTH1R	14104.8	592.059	23.8234	4.5743	0	0
PTK7	924960	120179	7.69653	2.94421	0	0
PYY	6729.32	278.053	24.2016	4.59703	0	0
QRFPR	2391.64	39.2799	60.8871	5.92807	0	0
RAB26	64806.6	24691.6	2.62464	1.39212	0	0
RAB7B	61537.5	1080.06	56.9762	5.83229	0	0
RAMP1	122833	2303.35	53.3277	5.73681	0	0
RAMP2	155278	759.346	204.489	7.67588	0	0
RAMP3	200601	785.042	255.529	7.99734	0	0
RAN	1.2979e+06	3.01136e+06	0.431003	-1.21423	0	0
RAPSN	2770.87	302.134	9.171	3.19708	0	0
RARA	795364	112867	7.04692	2.81699	0	0
RARB	48494.8	3763.28	12.8863	3.68777	0	0
RARG	355890	38169	9.32406	3.22096	0	0
REEP1	133235	5794.87	22.9919	4.52306	0	0
REEP2	33697.3	7278.27	4.62985	2.21097	0	0
REEP3	446473	117355	3.80447	1.92769	0	0
REEP5	1.7134e+06	224986	7.61559	2.92896	0	0
RELN	26222.9	595456	0.0440383	-4.5051	0	0
RET	419162	200.838	2087.07	11.0273	0	0
RGMB	195318	1237.02	157.894	7.30281	0	0
RGS1	345502	1866.39	185.117	7.5323	0	0
RGS2	218903	20824	10.5121	3.39397	0	0
RGS20	2775.43	10238.7	0.271072	-1.88325	0	0
RHOD	183904	342.983	536.192	9.0666	0	0
RIC3	27239.6	1161.45	23.4531	4.5517	0	0
RNF43	227164	53130.1	4.27562	2.09613	0	0
ROBO1	233950	1699.79	137.635	7.1047	0	0
ROBO2	79220.9	35757.4	2.21551	1.14764	0	0
ROBO3	26291.2	6889.3	3.81623	1.93215	0	0
ROBO4	132227	1548.09	85.413	6.41638	0	0
ROR1	38533.2	382.275	100.8	6.65535	0	0
RORA	111920	21942	5.1007	2.3507	0	0
RSPO1	17277.1	120.899	142.905	7.15891	0	0
RSPO3	27170	419.418	64.7802	6.01748	0	0
RSPO4	7745.19	780.972	9.91736	3.30996	0	0
RTP4	64840.7	1100.02	58.9448	5.88129	0	0
RXRG	3169.49	222.13	14.2686	3.83477	0	0
S1PR1	148747	12929	11.5049	3.52418	0	0
S1PR2	90432.1	21635.1	4.17988	2.06346	0	0
S1PR3	316243	7974.46	39.657	5.3095	0	0
S1PR4	13099.1	859.499	15.2404	3.92983	0	0
S1PR5	13005.2	2291.25	5.67602	2.50488	0	0
SAA1	486202	4698.94	103.47	6.69307	0	0
SCRT2	379.61	3031.6	0.125218	-2.99749	0	0
SDC1	2.36541e+06	14202.5	166.549	7.3798	0	0
SFRP1	1.22651e+06	1875.38	654.006	9.35316	0	0
SFRP2	2.82027e+06	2311.51	1220.1	10.2528	0	0
SGK2	10927.6	3325.66	3.28585	1.71627	0	0
SGK3	395466	41383.7	9.55609	3.25642	0	0
SHB	201249	74085.2	2.71646	1.44173	0	0
SHC2	126671	5146.27	24.6141	4.62141	0	0
SHC3	19781.9	820.677	24.1043	4.59122	0	0
SHH	2691.24	420.145	6.40549	2.67931	0	0
SIAH1	226673	98819	2.29382	1.19775	0	0
SKIL	586169	127455	4.59903	2.20133	0	0
SLAMF7	114263	2726.1	41.9145	5.38938	0	0
SLC34A2	272890	2243.19	121.653	6.92662	0	0
SLC39A6	7.5023e+06	103975	72.1547	6.17302	0	0
SLC44A4	773415	119406	6.4772	2.69537	0	0
SLIT1	36776.1	870.572	42.2436	5.40066	0	0
SLIT2	111885	18655.8	5.99735	2.58433	0	0
SLIT3	357173	4113.69	86.8254	6.44005	0	0
SLITRK6	519054	265.424	1955.56	10.9334	0	0
SMO	160682	680.634	236.077	7.88311	0	0
SNTB1	113377	2133.56	53.1401	5.73173	0	0
SNTG2	2872.42	89.3241	32.1573	5.00708	0	0
SNX17	748654	327625	2.28509	1.19225	0	0
SNX27	465973	160941	2.89531	1.53372	0	0
SOCS3	422202	96989.4	4.35308	2.12204	0	0
SP100	410190	178369	2.29967	1.20143	0	0
SRC	392787	101734	3.86092	1.94894	0	0
SSR2	2.17629e+06	740316	2.93968	1.55566	0	0
SSR4	1.21734e+06	529148	2.30057	1.20199	0	0
SSTR2	115921	3715.21	31.2018	4.96356	0	0
STAB1	344553	36601.4	9.41366	3.23476	0	0
STAM2	280404	103736	2.70307	1.4346	0	0
STAT1	2.25396e+06	422687	5.33246	2.4148	0	0
STEAP1	68343.5	11176.7	6.11484	2.61231	0	0
STK3	242184	101005	2.39773	1.26167	0	0
STRC	5696.61	628.422	9.06494	3.1803	0	0
STX4	275230	134521	2.04601	1.03281	0	0
STYK1	33994.7	2719.03	12.5025	3.64415	0	0
SYNE4	126081	6475.52	19.4705	4.28321	0	0
SYT1	221912	2698.37	82.2393	6.36176	0	0
SYTL1	186692	75961.4	2.45772	1.29732	0	0
TACSTD2	2.00049e+06	3017.27	663.012	9.37289	0	0
TBP	88059.3	230768	0.381593	-1.38989	0	0
TEC	13248.1	123588	0.107196	-3.22168	0	0
TECTA	8529.47	512.304	16.6493	4.05739	0	0
TEK	80155.9	1057.87	75.7708	6.24357	0	0
TFRC	975763	5.11838e+06	0.190639	-2.39108	0	0
TGFA	67310.8	406.377	165.636	7.37187	0	0
TGFB1	442071	1.70777e+06	0.258859	-1.94976	0	0
TGFB2	184807	1040.79	177.564	7.47219	0	0
TLR1	61217.1	4197.05	14.5857	3.86649	0	0
TLR2	114395	2309.86	49.5248	5.63008	0	0
TLR3	71337.5	370.423	192.584	7.58934	0	0
TLR4	106783	991.068	107.745	6.75148	0	0
TLR5	108581	12351.4	8.79099	3.13603	0	0
TLR7	55862.5	2151.89	25.9598	4.69821	0	0
TLR8	17918.4	3341.82	5.36188	2.42274	0	0
TLR9	8597.66	834.612	10.3014	3.36477	0	0
TM4SF1	1.86569e+06	3409.09	547.27	9.09611	0	0
TMC1	1173.47	113.357	10.352	3.37184	0	0
TMED2	2.46979e+06	1.19209e+06	2.07181	1.05089	0	0
TMIE	1994.42	148.227	13.4552	3.75009	0	0
TNFRSF17	10240.7	231.169	44.2997	5.46922	0	0
TNFRSF8	8899.44	145166	0.0613053	-4.02784	0	0
TNFSF8	16190	75.8409	213.473	7.73791	0	0
TPBG	488427	15501.1	31.5093	4.97771	0	0
TRAF5	259355	103225	2.51251	1.32913	0	0
TRH	168645	47.4367	3555.17	11.7957	0	0
TRIO	711019	32936.4	21.5877	4.43214	0	0
TRPC4	3313.41	138.233	23.9698	4.58315	0	0
TRPC6	24815.9	261.88	94.7606	6.56622	0	0
TRPV1	64469.3	7091.8	9.09067	3.18439	0	0
TUB	78999.1	1430.82	55.2125	5.78692	0	0
TYRO3	76582.8	232741	0.329047	-1.60363	0	0
UCN3	32019.6	482.247	66.3968	6.05304	0	0
UNC5A	52779.2	516.57	102.172	6.67486	0	0
UNC5B	465956	162716	2.86362	1.51784	0	0
UNC5C	84586.8	674.944	125.324	6.96952	0	0
USH1C	5143.62	186.121	27.6359	4.78847	0	0
UTS2B	2166.61	5015.58	0.431975	-1.21098	0	0
VAMP8	808033	330640	2.44385	1.28915	0	0
VCAM1	241959	792.72	305.226	8.25373	0	0
VDR	294385	28278.2	10.4103	3.37994	0	0
VEGFA	781524	1.93065e+06	0.404798	-1.30473	0	0
VEGFC	60999.3	421.827	144.607	7.176	0	0
VEGFD	12878.2	686.386	18.7623	4.22976	0	0
VIPR1	104984	2453.28	42.7936	5.41932	0	0
VIPR2	39759.1	8032.9	4.94953	2.30729	0	0
VPS4B	460031	88726.8	5.18481	2.37429	0	0
VPS53	305640	130048	2.35021	1.23279	0	0
WASF2	1.0283e+06	2.1193e+06	0.485208	-1.04332	0	0
WASF3	68781.7	4589.93	14.9853	3.90548	0	0
WFS1	591461	3731.44	158.507	7.30841	0	0
WIPF2	574959	268944	2.13784	1.09615	0	0
WIPI1	307043	121332	2.5306	1.33948	0	0
WISP2	178741	4220.02	42.3556	5.40448	0	0
WNT11	42008.9	1636.55	25.6692	4.68197	0	0
WNT2	61049.4	162.881	374.81	8.55002	0	0
WNT2B	56479.3	13790.5	4.09552	2.03405	0	0
WNT3A	2069.62	100.112	20.6731	4.36968	0	0
WNT4	69995.3	1244.85	56.2279	5.81321	0	0
WNT5A	170871	653.125	261.621	8.03133	0	0
WNT6	11162.2	152.799	73.0514	6.19084	0	0
WNT7B	138860	214.285	648.018	9.33989	0	0
WNT9A	69819.1	2866.84	24.354	4.60609	0	0
WNT9B	1020.11	73.5947	13.8612	3.79298	0	0
XCL1	4407.46	227.891	19.3402	4.27353	0	0
XCL2	3793.9	91.0605	41.6635	5.38071	0	0
XCR1	7737.12	96.0592	80.5453	6.33173	0	0
XK	17740.1	209131	0.0848279	-3.55932	0	0
ZMIZ2	722102	216890	3.32935	1.73524	0	0
FSHB	18.4441	42.9778	0.429155	-1.22043	1.49855e-217	1.80173e-217
NPS	12.8064	1.12562	11.3773	3.50808	5.8977e-180	7.076e-180
MC3R	46.937	6.58579	7.12701	2.8333	3.53806e-63	4.24047e-63
TAAR3	29.1339	1.38942	20.9684	4.39014	1.69034e-50	2.02379e-50
TINAG	32.7888	4.50734	7.27455	2.86286	1.40758e-44	1.68349e-44
TAAR6	285.971	6.60372	43.3045	5.43645	3.32047e-31	3.96718e-31
FGF3	357.431	12.1071	29.5225	4.88374	1.02543e-26	1.22386e-26
GPR52	170.758	555.317	0.307497	-1.70136	5.92389e-25	7.06287e-25
RAB21	478684	237514	2.01539	1.01106	8.68369e-24	1.03425e-23
FGF20	548.67	27.4621	19.9792	4.32042	2.5333e-22	3.01407e-22
MC4R	350.677	18.5768	18.8771	4.23857	5.98008e-21	7.10757e-21
FADD	257609	126494	2.03653	1.02611	1.47824e-20	1.75512e-20
NMBR	680.644	43.9968	15.4703	3.95143	9.36524e-20	1.11078e-19
DRD3	34.6604	7.65206	4.52955	2.17937	2.31913e-19	2.74494e-19
ADRB3	530.709	34.4408	15.4093	3.94573	3.17243e-19	3.75103e-19
TRPC5	200.152	505.732	0.395767	-1.33728	4.5758e-19	5.39916e-19
FGF6	67.9096	206.519	0.328831	-1.60458	8.87406e-18	1.04385e-17
CCKAR	427.47	36.5989	11.6799	3.54595	1.2212e-16	1.42912e-16
AGTR2	217.86	17.0787	12.7563	3.67313	5.48084e-16	6.40086e-16
WNT7A	1226.75	175.777	6.97901	2.80302	1.85171e-15	2.15813e-15
GLRA1	220.014	451.862	0.486905	-1.03829	3.08304e-14	3.58223e-14
RTP1	272.151	26.0969	10.4285	3.38246	9.40702e-14	1.08969e-13
INSL5	156.776	13.9954	11.202	3.48568	1.48658e-13	1.71853e-13
DRD5	110.974	232.55	0.477204	-1.06732	2.14751e-13	2.48007e-13
TAAR1	67.3089	3.80317	17.6981	4.14552	3.39321e-11	3.88721e-11
WNT8B	723.118	99.6361	7.25759	2.85949	1.70702e-10	1.94576e-10
AFP	18176.5	7675.35	2.36816	1.24377	6.67783e-10	7.58905e-10
CCL16	601.971	89.9952	6.68892	2.74177	1.9922e-09	2.25954e-09
WNT8A	48.1033	17.8516	2.69462	1.43008	3.29704e-09	3.73206e-09
GHRHR	722.322	114.105	6.33033	2.66228	4.3489e-09	4.91784e-09
FSHR	24.6207	7.7783	3.16531	1.66235	6.46973e-09	7.30887e-09
EPHA5	667.928	109.686	6.08948	2.60632	1.30388e-08	1.47008e-08
HRH3	1581.57	283.706	5.57467	2.47889	2.4864e-08	2.79506e-08
PRLHR	791.043	128.594	6.15147	2.62093	3.97436e-08	4.45895e-08
TDGF1	768.832	130.577	5.88797	2.55777	5.70861e-08	6.39835e-08
KLRF2	114.828	16.4868	6.96487	2.8001	8.41243e-08	9.41961e-08
RTP2	104.702	13.8988	7.53314	2.91325	1.29476e-07	1.44836e-07
CCL25	929.917	174.705	5.3228	2.41218	1.40573e-07	1.57095e-07
RTP3	1387.55	308.824	4.49302	2.16769	2.0787e-07	2.32074e-07
NPSR1	116.581	19.3051	6.03886	2.59428	1.25327e-06	1.38968e-06
P2RY4	1237.74	332.796	3.71922	1.895	2.40922e-06	2.66368e-06
MUSK	567.973	116.823	4.86182	2.2815	3.05296e-06	3.36563e-06
WNT1	218.537	45.158	4.83939	2.27483	4.41677e-06	4.85972e-06
TRPC3	2237.07	520.208	4.30035	2.10445	4.54919e-06	5.00061e-06
GALR1	470.575	102.669	4.58341	2.19642	5.4736e-06	6.01095e-06
KNG1	1072.27	260.961	4.10892	2.03876	9.39526e-06	1.03077e-05
GLRA2	725.263	167.228	4.33698	2.11669	2.02631e-05	2.2167e-05
CD3G	25637.8	12338.5	2.07787	1.05511	2.17368e-05	2.37337e-05
NR1H4	620.929	148.884	4.17056	2.06024	3.50779e-05	3.8118e-05
GRID2	1210.77	350.793	3.45152	1.78723	7.02401e-05	7.60379e-05
IHH	302.25	74.3918	4.06295	2.02253	0.000107383	0.000115807
SNTG1	726.507	179.373	4.05025	2.01801	0.000113027	0.000121779
NXPH4	44670.4	22087.9	2.0224	1.01606	0.0001281	0.000137889
CGB3	403.02	103.564	3.89152	1.96033	0.00017765	0.000190865
RXFP2	82.5518	17.9473	4.59969	2.20154	0.000578081	0.000619916
OTOF	4221.67	1384.02	3.0503	1.60895	0.000626952	0.000671692
GRM7	1726.21	520.106	3.31895	1.73073	0.000634602	0.00067925
PATE4	186.353	52.4562	3.55255	1.82885	0.00092673	0.000990074
RXFP1	1459.29	447.195	3.26322	1.7063	0.000928171	0.000990686
SCTR	529.338	153.192	3.45539	1.78885	0.000986338	0.00105179
BECN2	172.358	48.7886	3.53276	1.8208	0.00111673	0.00118972
NPW	11016.9	5075.9	2.17043	1.11798	0.00147809	0.00156884
CASR	240.616	70.6261	3.40689	1.76846	0.00200506	0.00212224
PLAC1	9380.41	4251.94	2.20615	1.14153	0.00244414	0.00258458
GALR2	535.283	170.901	3.13213	1.64714	0.00577579	0.00608511
GRM5	880.636	285.768	3.08165	1.6237	0.00660272	0.00694991
NPFF	5191.7	2080.45	2.49547	1.31931	0.00809025	0.00849998
TSHR	3139.37	1103.62	2.8446	1.50823	0.00810509	0.00850774
IL17C	516.561	175.76	2.93902	1.55533	0.0126097	0.013224
KCTD8	408.337	146.855	2.78054	1.47536	0.0195833	0.0204808
UCN2	2067.82	802.422	2.57697	1.36567	0.0374398	0.039084
TRPC7	62.0567	19.5827	3.16896	1.66401	0.0589854	0.0614073
CLDN18	1595.57	662.926	2.40685	1.26715	0.0716654	0.0745398
GRM1	1074.72	445.931	2.41006	1.26907	0.0726476	0.0754927
TBL1Y	910.781	370.979	2.45507	1.29577	0.0928999	0.0963625

## Sheet: BRCA vs Brain
HugoSymbol	meanBrca	meanNormal	foldChange	log2FC	pvalue	padj
AAGAB	490863	163946	2.99405	1.5821	0	0
ACE	342291	101247	3.38076	1.75735	0	0
ACHE	14616.9	312434	0.0467839	-4.41784	0	0
ACKR2	32131.7	6662.78	4.82257	2.2698	0	0
ACKR3	194645	60051	3.24133	1.69658	0	0
ACKR4	17377.5	6898.98	2.51885	1.33276	0	0
ACTN4	3.34212e+06	972652	3.43609	1.78077	0	0
ACVR1	264311	91735.3	2.88123	1.52669	0	0
ADAM2	2003.85	204.889	9.78017	3.28986	0	0
ADAM9	773862	226039	3.42357	1.7755	0	0
ADCY2	61178.1	609432	0.100385	-3.31638	0	0
ADM2	95553.7	1024.99	93.2239	6.54263	0	0
ADRB1	9985.87	54570.3	0.182991	-2.45015	0	0
AFP	18176.5	481.09	37.782	5.23963	0	0
AGR3	694348	536.642	1293.87	10.3375	0	0
AGRP	358.495	3701.74	0.096845	-3.36818	0	0
AGTR1	203756	4625.14	44.054	5.4612	0	0
AHR	789403	57208.5	13.7987	3.78646	0	0
AIRE	291.489	16425.6	0.017746	-5.81636	0	0
AJUBA	143530	13556.2	10.5877	3.40432	0	0
AKAP5	63211.4	151597	0.416969	-1.26199	0	0
ALCAM	1.41981e+06	509486	2.78675	1.47858	0	0
ANPEP	743915	23069.4	32.2468	5.01108	0	0
ANXA1	1.01365e+06	159985	6.33587	2.66354	0	0
ANXA2	3.04317e+06	150751	20.1867	4.33533	0	0
APH1A	1.84347e+06	337570	5.46101	2.44917	0	0
APOB	8064.05	3024.37	2.66635	1.41487	0	0
APOBR	114312	13620.1	8.39289	3.06917	0	0
APOE	1.68712e+06	5.10228e+06	0.33066	-1.59658	0	0
ARC	19605.7	178878	0.109603	-3.18964	0	0
ASGR1	6238.36	44059.9	0.141588	-2.82023	0	0
ASXL2	324150	122790	2.63988	1.40047	0	0
ATAD2	538286	63341.8	8.49812	3.08714	0	0
AZIN2	61468	188910	0.325383	-1.61979	0	0
B3GALT5	138978	45290.9	3.06856	1.61756	0	0
BCAM	2.23121e+06	165353	13.4936	3.7542	0	0
BCAR3	237562	99140.7	2.39621	1.26075	0	0
BCL10	140765	31091.5	4.52745	2.1787	0	0
BEX3	431817	1.2844e+06	0.336201	-1.5726	0	0
BFAR	444142	122165	3.63558	1.86218	0	0
BIRC3	214008	24950.9	8.57716	3.1005	0	0
BLK	9230.36	866.577	10.6515	3.41299	0	0
BMP10	23.8503	307.369	0.0775949	-3.6879	0	0
BMP5	16902.2	2244.73	7.52973	2.9126	0	0
BMX	8576.77	2270.18	3.77802	1.91763	0	0
BRS3	194.302	1947.63	0.099763	-3.32535	0	0
BTK	54130.6	16424.7	3.29569	1.72058	0	0
BTLA	8269.18	701.5	11.7879	3.55923	0	0
C5AR1	79361.3	32449.4	2.4457	1.29025	0	0
C5AR2	127854	8507.35	15.0286	3.90964	0	0
CA6	11592.8	279.357	41.4979	5.37497	0	0
CA9	52758.8	22766.6	2.31738	1.21249	0	0
CABP1	3454.28	651954	0.00529835	-7.56024	0	0
CALCB	1037.47	5223.05	0.198634	-2.33182	0	0
CALR	5.99042e+06	997267	6.00684	2.58661	0	0
CAPZB	1.52843e+06	741658	2.06083	1.04322	0	0
CASP4	219401	41680.6	5.26387	2.39612	0	0
CASP8	172028	20464.2	8.40628	3.07147	0	0
CASR	240.616	955.649	0.251782	-1.98975	0	0
CBLN1	6396.94	653087	0.00979493	-6.67375	0	0
CCKBR	7301.33	70437.7	0.103657	-3.27012	0	0
CCL13	10372.2	175.271	59.1782	5.88699	0	0
CCL14	103250	2284.21	45.2018	5.49831	0	0
CCL15	101347	2485.53	40.7747	5.3496	0	0
CCL19	120599	7166.4	16.8284	4.07283	0	0
CCL20	8694.56	2242.45	3.87726	1.95504	0	0
CCL21	80324.1	1672.13	48.0371	5.58608	0	0
CCL23	1314.72	85.4764	15.3811	3.94309	0	0
CCL27	2438.97	5853.18	0.416691	-1.26295	0	0
CCL28	191409	8055.79	23.7605	4.57049	0	0
CCL5	258794	10219.4	25.3238	4.66242	0	0
CCL8	27452.7	2340.41	11.7299	3.55212	0	0
CCR1	81400.8	17136.3	4.75019	2.24798	0	0
CCR10	5894.29	45779.3	0.128754	-2.95731	0	0
CCR2	29494	969.891	30.4096	4.92646	0	0
CCR3	1359	177.505	7.65613	2.93662	0	0
CCR4	21373.4	296.547	72.0742	6.17141	0	0
CCR5	70063.5	4698.53	14.9118	3.89838	0	0
CCR6	28741.8	5584.62	5.14659	2.36362	0	0
CCR7	46494.7	2746.28	16.93	4.08151	0	0
CCR8	4082.53	32.5362	125.477	6.97127	0	0
CCRL2	20822	5185.71	4.01526	2.00549	0	0
CD163	293445	68202.8	4.30254	2.10519	0	0
CD180	49761.7	5430.31	9.1637	3.19593	0	0
CD19	12841.3	1077.14	11.9216	3.57551	0	0
CD1A	10759	62.5963	171.879	7.42525	0	0
CD1B	2896.36	16.1028	179.867	7.49078	0	0
CD1C	12393.6	141.718	87.4524	6.45043	0	0
CD1D	11472.2	2412.36	4.75559	2.24962	0	0
CD2	94856.9	1805.34	52.5425	5.71541	0	0
CD209	27644.7	7586.13	3.6441	1.86556	0	0
CD22	62315.3	250659	0.248606	-2.00807	0	0
CD24	8.19925e+06	107724	76.1136	6.25008	0	0
CD244	4935.98	1722.75	2.86518	1.51863	0	0
CD248	307817	28222.8	10.9067	3.44714	0	0
CD27	63130.6	20345.2	3.10297	1.63365	0	0
CD276	845353	94691.7	8.92743	3.15824	0	0
CD28	25022.4	792.283	31.5827	4.98106	0	0
CD36	791187	27972.6	28.2844	4.82193	0	0
CD37	186230	49268.6	3.77989	1.91834	0	0
CD3D	37428.1	908.664	41.1902	5.36423	0	0
CD3E	105455	3388.02	31.1259	4.96004	0	0
CD3G	25637.8	891.969	28.7429	4.84513	0	0
CD4	375205	81948	4.57857	2.1949	0	0
CD44	2.97739e+06	213477	13.9471	3.8019	0	0
CD46	2.31045e+06	460817	5.01381	2.32591	0	0
CD48	96286.1	4400.03	21.8831	4.45174	0	0
CD6	60518.7	10268.2	5.89381	2.5592	0	0
CD69	34831.6	9596.76	3.62952	1.85978	0	0
CD70	4654.13	442.938	10.5074	3.39333	0	0
CD74	1.15003e+07	1.2353e+06	9.30974	3.21874	0	0
CD79B	37966.2	2333.75	16.2683	4.02399	0	0
CD80	10303.2	635.985	16.2003	4.01795	0	0
CD86	75736.1	18370	4.12282	2.04363	0	0
CD8A	78678.7	27955.3	2.81445	1.49285	0	0
CD8B	20673.9	3430.34	6.02678	2.59139	0	0
CD99	1.11648e+06	477835	2.33654	1.22438	0	0
CDH3	483615	26994.5	17.9153	4.16312	0	0
CDH6	36429.8	79235.8	0.459765	-1.12103	0	0
CEACAM5	361311	979.845	368.743	8.52647	0	0
CEACAM6	1.32285e+06	2043.67	647.288	9.33826	0	0
CHST4	5086.7	176.167	28.8743	4.85171	0	0
CLDN4	1.675e+06	9224.72	181.578	7.50444	0	0
CLDN6	16196.3	2627.19	6.16488	2.62407	0	0
CLIC6	577208	15931	36.2318	5.17918	0	0
CNIH2	31518.7	570926	0.0552062	-4.17903	0	0
CNIH4	376303	135538	2.77637	1.4732	0	0
CNOT1	1.21242e+06	436427	2.77805	1.47407	0	0
CNOT6	402860	183425	2.19632	1.13509	0	0
CNOT9	376544	186968	2.01395	1.01003	0	0
CNPY3	459439	191181	2.40316	1.26493	0	0
CNR1	19404.8	285534	0.0679599	-3.87917	0	0
CNR2	3718.79	215.64	17.2453	4.10813	0	0
CNTFR	41802.9	471891	0.0885859	-3.49678	0	0
COMP	795582	11113.8	71.5852	6.16159	0	0
COPA	2.75857e+06	848119	3.25257	1.70158	0	0
COPB2	1.63046e+06	314454	5.18504	2.37436	0	0
COPG1	1.77035e+06	447716	3.95419	1.98338	0	0
COPG2	434035	161348	2.69005	1.42763	0	0
COPZ1	1.27542e+06	347413	3.67117	1.87624	0	0
CORT	4691.37	59440.2	0.0789259	-3.66336	0	0
CPEB3	62338.7	214546	0.290561	-1.78309	0	0
CR1	12996.9	5202.09	2.49841	1.32101	0	0
CR1L	1356.89	339.742	3.99389	1.99779	0	0
CR2	28854.3	882.65	32.6905	5.0308	0	0
CRHBP	4209.11	55978.7	0.0751912	-3.73329	0	0
CRYM	20387.6	502005	0.0406122	-4.62194	0	0
CSF1	360771	162845	2.21543	1.14758	0	0
CSN2	526527	44.2408	11901.4	13.5388	0	0
CTLA4	13108.9	1161.16	11.2895	3.49691	0	0
CXCL6	3086.4	723.016	4.26878	2.09382	0	0
CXCL9	606975	4498.23	134.936	7.07613	0	0
CXCR3	27222.5	381.201	71.4124	6.1581	0	0
CXCR4	542818	80924.8	6.70768	2.74581	0	0
CXCR5	284756	124199	2.29274	1.19707	0	0
CXCR6	25304.4	996.547	25.3921	4.66631	0	0
CYR61	1.18662e+06	196251	6.04643	2.59608	0	0
DAB2	463847	88844.8	5.22087	2.38429	0	0
DACT2	4271.87	64464.7	0.0662668	-3.91557	0	0
DAXX	568770	197365	2.88181	1.52698	0	0
DCAF6	812235	397226	2.04477	1.03194	0	0
DCDC2	58700.2	11563.9	5.07615	2.34373	0	0
DDB1	2.07823e+06	889075	2.33752	1.22498	0	0
DDB2	154620	67483.6	2.29123	1.19612	0	0
DDR1	2.40222e+06	1.07867e+06	2.22701	1.15511	0	0
DDX3X	2.15185e+06	847146	2.54012	1.3449	0	0
DDX58	376854	53464.8	7.04863	2.81734	0	0
DEDD	339896	162430	2.09257	1.06528	0	0
DGKQ	136960	278428	0.491907	-1.02354	0	0
DHX58	155608	73143.6	2.12743	1.08911	0	0
DLG2	16318	811525	0.0201079	-5.6361	0	0
DLG4	92250.5	2.08422e+06	0.0442614	-4.49781	0	0
DLK1	156932	47522.2	3.30228	1.72346	0	0
DLL1	40254	89172.3	0.451418	-1.14746	0	0
DLL3	4118.69	45280	0.0909605	-3.45862	0	0
DOCK3	19056.6	568168	0.0335405	-4.89795	0	0
DRD1	3544.04	120499	0.0294114	-5.08748	0	0
DRD2	9610.94	159409	0.0602911	-4.05191	0	0
DRD3	34.6604	3088.76	0.0112215	-6.4776	0	0
DRD4	4505.81	14759.3	0.305285	-1.71177	0	0
DRD5	110.974	9985.86	0.0111131	-6.4916	0	0
DTNA	142075	2.399e+06	0.0592225	-4.07771	0	0
ECE1	1.62791e+06	310765	5.2384	2.38913	0	0
ECE2	91120	487035	0.187092	-2.41818	0	0
EDAR	2937.65	558.812	5.25697	2.39423	0	0
EDN2	44089	343.412	128.385	7.00434	0	0
EDNRA	191746	24522	7.81936	2.96705	0	0
EDNRB	69855.5	452210	0.154476	-2.69455	0	0
EFNA1	814528	135537	6.00962	2.58727	0	0
EFNA2	702.415	4019.86	0.174736	-2.51675	0	0
EFNA4	151277	7428.37	20.3647	4.348	0	0
EFNA5	152536	63742.8	2.39298	1.25881	0	0
EFNB1	167421	56829.3	2.94604	1.55878	0	0
EFNB3	40469	240768	0.168083	-2.57275	0	0
EFR3B	66163.3	690695	0.0957924	-3.38394	0	0
EGFR	527184	203104	2.59564	1.37609	0	0
ENAH	1.70213e+06	442816	3.84388	1.94256	0	0
ENG	809410	277204	2.9199	1.54592	0	0
ENPP3	26360.7	7347.84	3.58755	1.843	0	0
ENY2	415859	192041	2.16547	1.11468	0	0
EPCAM	1.40589e+06	31385.7	44.7939	5.48523	0	0
EPGN	2119.3	163.163	12.9888	3.6992	0	0
EPHA1	175173	39467.7	4.43839	2.15004	0	0
EPHA2	102963	39540.1	2.60402	1.38074	0	0
EPHA3	49205.8	21222.1	2.31861	1.21326	0	0
EPHA4	76527.3	263425	0.290509	-1.78334	0	0
EPHA5	667.928	60915	0.0109649	-6.51096	0	0
EPHA6	3591.15	16088.8	0.223207	-2.16354	0	0
EPHA7	17106.2	89465.4	0.191205	-2.38681	0	0
EPHB1	30865.1	162633	0.189784	-2.39757	0	0
EPHB3	567145	71038.7	7.98361	2.99704	0	0
EPHB4	786070	42942.8	18.305	4.19417	0	0
ERBB2	5.42336e+06	184732	29.358	4.87568	0	0
ERBB3	2.37388e+06	332866	7.13162	2.83423	0	0
ESPN	158195	68881.9	2.29661	1.19951	0	0
F3	162882	466892	0.348865	-1.51926	0	0
FABP4	663878	11861.8	55.9679	5.80653	0	0
FADD	257609	43157.5	5.96904	2.5775	0	0
FAP	337509	9805.93	34.4189	5.10513	0	0
FBLN5	332149	95686.7	3.47122	1.79544	0	0
FBN1	1.83868e+06	105496	17.4288	4.1234	0	0
FCAR	884.301	2340.75	0.377785	-1.40436	0	0
FCER2	7644.95	1164.07	6.56745	2.71533	0	0
FCHO1	36138.2	211858	0.170577	-2.5515	0	0
FCRL1	5798.97	379.422	15.2837	3.93392	0	0
FCRL2	5632.09	282.641	19.9267	4.31663	0	0
FCRL3	15180.4	718.88	21.1167	4.40031	0	0
FCRL4	928.565	96.8621	9.58647	3.261	0	0
FCRL5	26293.9	557.749	47.1428	5.55897	0	0
FFAR1	281.568	6575.29	0.0428221	-4.5455	0	0
FFAR2	21827.2	2238.94	9.74887	3.28523	0	0
FGF1	90676.2	1.6969e+06	0.0534363	-4.22604	0	0
FGF10	113103	1710.72	66.1141	6.04689	0	0
FGF2	99369.2	237124	0.419061	-1.25477	0	0
FGF20	548.67	4962.19	0.11057	-3.17697	0	0
FGF3	357.431	8976.99	0.0398164	-4.65049	0	0
FGF4	7442.57	109.704	67.8423	6.08411	0	0
FGF5	1938.91	14656.3	0.132292	-2.9182	0	0
FGF7	62871.4	5186.12	12.123	3.59967	0	0
FGF8	245.18	2167.56	0.113113	-3.14416	0	0
FGF9	3800.13	74372.1	0.0510961	-4.29064	0	0
FGFR3	200166	1.36157e+06	0.147012	-2.766	0	0
FGFR4	122091	23752.5	5.14012	2.3618	0	0
FKBP4	2.44367e+06	863720	2.82924	1.50041	0	0
FKBP5	656524	262975	2.49653	1.31992	0	0
FLII	985560	488983	2.01553	1.01116	0	0
FLNA	5.57097e+06	1.11112e+06	5.01383	2.32591	0	0
FOLH1	35950.3	148307	0.242404	-2.04451	0	0
FOLR1	64066.9	7864.39	8.14645	3.02617	0	0
FOLR2	64107	14607.2	4.38871	2.1338	0	0
FPR3	173377	3498.13	49.5628	5.63119	0	0
FRS2	460805	182744	2.52158	1.33433	0	0
FRS3	34917.2	152646	0.228746	-2.12818	0	0
FSHB	18.4441	523.035	0.0352636	-4.82567	0	0
FSHR	24.6207	254.49	0.0967455	-3.36966	0	0
FUT3	39082.6	1427.14	27.3853	4.77533	0	0
FXYD5	672366	58375	11.5181	3.52583	0	0
FYN	197186	837860	0.235344	-2.08716	0	0
FZD1	419281	69216.8	6.0575	2.59872	0	0
FZD2	46225	9360.09	4.93852	2.30408	0	0
FZD4	395622	109121	3.62552	1.85819	0	0
FZD6	340488	47436.2	7.17781	2.84354	0	0
FZD7	326566	137949	2.36729	1.24324	0	0
FZD8	139673	37970	3.67849	1.87912	0	0
FZD9	10475.3	26477.5	0.395629	-1.33778	0	0
GALP	22.634	210.41	0.107571	-3.21664	0	0
GALR1	470.575	13288.7	0.0354116	-4.81963	0	0
GALR3	127.679	1190.51	0.107247	-3.22099	0	0
GDF11	73363.8	320411	0.228968	-2.12678	0	0
GDF2	19.6432	129.074	0.152185	-2.7161	0	0
GHRHR	722.322	2290.81	0.315313	-1.66514	0	0
GIP	387.253	22.4831	17.2241	4.10636	0	0
GIPC3	35389.7	9472.93	3.73587	1.90144	0	0
GLP2R	2327.99	9693.4	0.240163	-2.05792	0	0
GLRA1	220.014	3105.21	0.0708533	-3.81902	0	0
GLRA2	725.263	45517.6	0.0159337	-5.97178	0	0
GLRA4	892.183	4626.8	0.192829	-2.3746	0	0
GLRB	78328.5	225769	0.346941	-1.52724	0	0
GNA13	596466	251196	2.3745	1.24762	0	0
GNA15	74901.9	21085.2	3.55235	1.82877	0	0
GNAI1	92950.1	360821	0.257608	-1.95675	0	0
GNAI3	730036	206257	3.53946	1.82353	0	0
GNAT3	2716.18	16.074	168.98	7.40071	0	0
GNB5	136923	492018	0.278289	-1.84535	0	0
GPC3	197425	8898.21	22.1871	4.47165	0	0
GPER1	46823.9	95351.8	0.491065	-1.02602	0	0
GPHA2	428.716	892.079	0.480581	-1.05715	0	0
GPHB5	9.49484	116.919	0.0812088	-3.62222	0	0
GPM6A	41607.6	3.74227e+06	0.0111183	-6.49092	0	0
GPNMB	1.49865e+06	153356	9.77234	3.2887	0	0
GPR1	11523.5	2833.5	4.06688	2.02392	0	0
GPR12	17450.9	121570	0.143547	-2.80041	0	0
GPR17	2444.82	124232	0.0196795	-5.66716	0	0
GPR18	5998.61	618.499	9.69867	3.27779	0	0
GPR3	5573.78	25575.7	0.217933	-2.19804	0	0
GPR31	893.508	106.356	8.40111	3.07058	0	0
GPR32	15.7287	63.2017	0.248866	-2.00656	0	0
GPR35	13296.7	29128.5	0.456485	-1.13136	0	0
GPR37	29374.3	296383	0.0991094	-3.33483	0	0
GPR39	66089.3	185523	0.356232	-1.48911	0	0
GPR45	300.924	3059.56	0.0983552	-3.34585	0	0
GPR52	170.758	5290.37	0.0322772	-4.95334	0	0
GPR6	767.706	48323.5	0.0158868	-5.97603	0	0
GPR61	949.502	40160.3	0.0236428	-5.40246	0	0
GPR62	1434	44014.4	0.0325802	-4.93986	0	0
GPR63	9779	25740.4	0.379909	-1.39628	0	0
GPR78	87330.8	5948.84	14.6803	3.87581	0	0
GPR84	11721.6	4153.77	2.82192	1.49668	0	0
GPR87	14862.6	454.809	32.6789	5.03029	0	0
GPSM1	111183	410113	0.271103	-1.88309	0	0
GPX1	980604	407015	2.40926	1.26859	0	0
GRASP	39445.7	164360	0.239996	-2.05892	0	0
GREB1	689242	141796	4.86081	2.2812	0	0
GRHL2	581636	1559.76	372.902	8.54265	0	0
GRIA1	30982.7	627024	0.0494122	-4.33899	0	0
GRIA2	136172	984976	0.138249	-2.85466	0	0
GRIA3	16827.2	439608	0.0382777	-4.70735	0	0
GRIA4	10282.9	394274	0.0260806	-5.26088	0	0
GRID1	18826.8	192601	0.09775	-3.35476	0	0
GRID2	1210.77	70454	0.0171853	-5.86268	0	0
GRIK1	8655.02	77178.5	0.112143	-3.15659	0	0
GRIK2	5241.27	358959	0.0146013	-6.09776	0	0
GRIK4	16333.1	91029.6	0.179427	-2.47853	0	0
GRIK5	11559.7	368139	0.0314004	-4.99307	0	0
GRIP1	58734.5	27555.1	2.13153	1.09189	0	0
GRIP2	15217.8	99243.7	0.153338	-2.70521	0	0
GRK4	23961.4	74729.3	0.320642	-1.64096	0	0
GRM1	1074.72	127575	0.00842422	-6.89124	0	0
GRM2	4095.99	69198.7	0.0591918	-4.07846	0	0
GRM3	756.968	395905	0.001912	-9.0307	0	0
GRM4	56345.5	1.19128e+06	0.0472982	-4.40207	0	0
GRM5	880.636	201559	0.00436912	-7.83844	0	0
GRM6	1713.84	7083.73	0.24194	-2.04728	0	0
GRM7	1726.21	46606	0.0370383	-4.75484	0	0
GRM8	4912.94	22803.2	0.21545	-2.21458	0	0
GRP	29564.9	6551.27	4.51285	2.17404	0	0
GRPR	71299.3	561.759	126.921	6.98779	0	0
HAP1	8329.4	197959	0.0420763	-4.57085	0	0
HCAR1	225086	2326.28	96.7579	6.59631	0	0
HCAR2	21375.5	2234.66	9.56545	3.25783	0	0
HCAR3	10405.1	1719.51	6.05119	2.59722	0	0
HCK	110362	35309.1	3.12559	1.64413	0	0
HCST	43961.4	13816.6	3.18179	1.66984	0	0
HEBP1	598885	143290	4.17953	2.06334	0	0
HELZ2	402710	66516.6	6.05427	2.59795	0	0
HMGB2	790552	173502	4.55645	2.18791	0	0
HMOX1	315396	77366.1	4.07667	2.02739	0	0
HPSE	33383	9943.25	3.35735	1.74732	0	0
HRH2	28156	129777	0.216956	-2.20452	0	0
HRH3	1581.57	288848	0.00547543	-7.51281	0	0
HYOU1	1.27172e+06	614544	2.06937	1.04919	0	0
IAPP	4077.77	184.917	22.0519	4.46283	0	0
ICAM1	445900	74369.7	5.99571	2.58393	0	0
ICAM3	136929	38018.3	3.60166	1.84866	0	0
IFIH1	311546	36890.5	8.44518	3.07813	0	0
IGF1R	1.792e+06	335216	5.3458	2.4184	0	0
IGF2	1.15625e+06	101505	11.3911	3.50983	0	0
IL1R1	472915	88446	5.34694	2.41871	0	0
IL21R	41968	14801.2	2.83545	1.50358	0	0
IL23A	6252.02	2261.12	2.76501	1.46728	0	0
IL2RA	24027.6	575.999	41.7146	5.38248	0	0
IL2RB	135373	3937.29	34.3822	5.10359	0	0
IL2RG	177154	11039.1	16.0479	4.00431	0	0
IL5RA	2105.72	6294.02	0.334559	-1.57967	0	0
ILDR1	83154	397.339	209.277	7.70927	0	0
INSL3	1091.04	2332.05	0.467847	-1.09589	0	0
INSL5	156.776	802.372	0.195391	-2.35556	0	0
INSR	721155	280645	2.56963	1.36156	0	0
IPO4	449641	58017.4	7.75011	2.95422	0	0
IPO7	1.09455e+06	507851	2.15525	1.10786	0	0
IRF1	402452	79106.3	5.08748	2.34695	0	0
IRF7	265309	70027.8	3.78862	1.92167	0	0
IRF9	582591	278668	2.09063	1.06393	0	0
IRS4	19668.5	3470.76	5.66692	2.50256	0	0
ITGAV	1.06375e+06	520736	2.04278	1.03053	0	0
ITK	36041.7	3751.34	9.60768	3.26419	0	0
ITPR2	658055	183206	3.59189	1.84475	0	0
ITPR3	735312	167257	4.3963	2.13629	0	0
JAG1	501776	142377	3.52429	1.81733	0	0
JAML	53089.2	23567.9	2.2526	1.17159	0	0
KAAG1	4584.4	682.579	6.71629	2.74766	0	0
KAT2A	358712	800790	0.447948	-1.1586	0	0
KAT6A	654278	270897	2.41523	1.27216	0	0
KCNA1	3848.15	240198	0.0160208	-5.96391	0	0
KCNA2	4916.35	574103	0.00856354	-6.86758	0	0
KCND2	50637.5	203535	0.24879	-2.007	0	0
KCNJ6	7087.18	176772	0.0400921	-4.64054	0	0
KCNQ1	68710.4	11681.1	5.88218	2.55635	0	0
KCNQ2	3715.22	2.00852e+06	0.00184973	-9.07847	0	0
KCNQ3	49892.9	419627	0.118898	-3.0722	0	0
KCNQ4	19005.9	57833	0.328634	-1.60545	0	0
KCNT1	2824.58	734648	0.00384481	-8.02287	0	0
KCNT2	5446.38	34816.8	0.15643	-2.67641	0	0
KCTD8	408.337	73628.8	0.00554589	-7.49437	0	0
KDR	258037	69197.7	3.72898	1.89878	0	0
KLK14	50023.3	6788.23	7.36913	2.88149	0	0
KLRB1	13980.8	1361.39	10.2695	3.36029	0	0
KLRD1	18706.6	8745.07	2.1391	1.09701	0	0
KLRG2	38100	324.075	117.566	6.87732	0	0
L1CAM	74206.9	1.01594e+06	0.0730426	-3.77512	0	0
LAIR1	168283	56847.7	2.96025	1.56572	0	0
LAMP1	2.34045e+06	731861	3.19794	1.67714	0	0
LAMP3	84947.6	2029.41	41.8583	5.38744	0	0
LCK	58049	2503.43	23.1878	4.53529	0	0
LDLR	392664	130307	3.01337	1.59138	0	0
LEP	115857	1759.02	65.8645	6.04143	0	0
LGI1	5526.4	306853	0.0180099	-5.79506	0	0
LGR6	73805.2	27612.8	2.67287	1.41839	0	0
LIME1	57496.6	204757	0.280805	-1.83236	0	0
LIMS1	461106	108203	4.26147	2.09135	0	0
LIMS2	120417	263507	0.456979	-1.1298	0	0
LIN7B	20470.7	103379	0.198016	-2.33631	0	0
LINGO1	148280	549477	0.269856	-1.88974	0	0
LMTK3	76464.9	510863	0.149678	-2.74007	0	0
LPAR1	136418	1.32334e+06	0.103086	-3.27807	0	0
LPAR2	134924	28254.1	4.77536	2.25561	0	0
LPAR6	178609	75226.7	2.37428	1.24749	0	0
LRRC15	813840	738.88	1101.45	10.1052	0	0
LRRC4	18562.4	252284	0.0735774	-3.76459	0	0
LTK	4369.93	19102.2	0.228766	-2.12806	0	0
LY6E	2.36809e+06	630555	3.75557	1.90903	0	0
LY6H	5281.21	511795	0.010319	-6.59855	0	0
LY75	169517	19253.7	8.8044	3.13823	0	0
LY9	17624.5	882.959	19.9607	4.31909	0	0
LYN	208565	72014.9	2.89614	1.53413	0	0
LYNX1	114993	1.14177e+06	0.100715	-3.31166	0	0
LYPD1	49690.3	254274	0.195421	-2.35535	0	0
LYPD3	316148	6236.66	50.6918	5.66368	0	0
LYPD6	113321	56040.4	2.02213	1.01588	0	0
MADD	425829	1.05785e+06	0.402542	-1.31279	0	0
MAGI2	89050.8	382293	0.232939	-2.10198	0	0
MAL	9794.41	431428	0.0227023	-5.46102	0	0
MARCO	41344.5	5007.21	8.257	3.04562	0	0
MASP1	5939.11	67158.8	0.0884339	-3.49926	0	0
MC1R	54228.4	132300	0.409889	-1.28669	0	0
MC4R	350.677	7890.37	0.0444437	-4.49188	0	0
MCHR1	8461.44	29215	0.289627	-1.78773	0	0
MCHR2	64.4339	7989.95	0.00806437	-6.95422	0	0
MED1	554785	116618	4.75727	2.25013	0	0
MED13	712866	240968	2.95834	1.56479	0	0
MED14	427642	171550	2.49281	1.31777	0	0
MERTK	64777.8	137720	0.470359	-1.08817	0	0
MET	207885	32831.5	6.33189	2.66264	0	0
MIB2	126374	526566	0.239997	-2.05891	0	0
MMRN1	44061.6	8602.16	5.12216	2.35675	0	0
MOAP1	255018	703481	0.362509	-1.46391	0	0
MRAP2	11617.7	72817.1	0.159546	-2.64795	0	0
MS4A1	57443.8	1600.45	35.8923	5.1656	0	0
MS4A7	351077	32556.3	10.7837	3.43078	0	0
MSLN	169160	6039.57	28.0085	4.8078	0	0
MSMB	138573	480.607	288.329	8.17157	0	0
MST1R	126193	7751.64	16.2796	4.02499	0	0
MUC1	3.64175e+06	21540.1	169.068	7.40146	0	0
MUC16	187165	588.468	318.055	8.31313	0	0
MUC4	30276.6	12212.3	2.47919	1.30987	0	0
MUC5AC	123110	1958.14	62.8707	5.97432	0	0
MUSK	567.973	1914.38	0.296688	-1.75298	0	0
MYD88	411716	66183	6.22088	2.63712	0	0
MYLIP	293427	88301.3	3.32302	1.7325	0	0
MYO6	1.37198e+06	507385	2.70402	1.4351	0	0
NCAM1	39588.1	2.03131e+06	0.0194889	-5.6812	0	0
NCK1	187515	71007.3	2.64079	1.40097	0	0
NCL	4.02007e+06	1.5891e+06	2.52978	1.33901	0	0
NCOA2	533911	222666	2.39781	1.26172	0	0
NCOA4	1.36916e+06	458661	2.98512	1.57779	0	0
NCOA5	394720	193965	2.03501	1.02503	0	0
NECTIN4	513982	1546.9	332.265	8.37619	0	0
NET1	1.13625e+06	267799	4.24291	2.08505	0	0
NEU1	621428	143924	4.31775	2.11028	0	0
NEU2	9.15683	28.2867	0.323715	-1.62721	0	0
NLGN2	194338	965187	0.201347	-2.31224	0	0
NLRP9	1313.87	3079.73	0.426618	-1.22898	0	0
NMS	2.98053	164.394	0.0181304	-5.78545	0	0
NMU	13459.5	2254.55	5.96994	2.57772	0	0
NMUR2	399.068	2450.07	0.162881	-2.61811	0	0
NOTCH3	1.51642e+06	282659	5.36483	2.42353	0	0
NPB	14991.1	35390.7	0.423589	-1.23926	0	0
NPFF	5191.7	20757.2	0.250115	-1.99933	0	0
NPTX1	36458.6	1.22699e+06	0.0297139	-5.07272	0	0
NPTXR	194418	1.45744e+06	0.133397	-2.9062	0	0
NPW	11016.9	1210.3	9.1026	3.18628	0	0
NPY	3466.67	128223	0.0270362	-5.20897	0	0
NPY1R	1.60179e+06	68348.4	23.4356	4.55063	0	0
NPY5R	24623.9	11898.8	2.06945	1.04924	0	0
NR2F6	427041	133233	3.20522	1.68042	0	0
NR5A2	24876.4	1630.3	15.2588	3.93157	0	0
NRBF2	136063	64086.7	2.12311	1.08618	0	0
NRG2	11317.4	66410	0.170418	-2.55285	0	0
NRG3	5136.35	97198.5	0.0528439	-4.24212	0	0
NRG4	13312.8	81061.2	0.164231	-2.6062	0	0
NRIP1	816491	128254	6.3662	2.67043	0	0
NRIP2	25749.6	172781	0.14903	-2.74632	0	0
NRP1	636231	111476	5.70731	2.51281	0	0
NRP2	357626	151488	2.36075	1.23925	0	0
NRROS	38023.8	12494.7	3.0432	1.60559	0	0
NSF	470635	1.23191e+06	0.382036	-1.38822	0	0
NSG1	18690.1	482651	0.0387238	-4.69064	0	0
NTRK1	4956.13	11100.7	0.446469	-1.16337	0	0
NTRK2	510053	3.64057e+06	0.140102	-2.83545	0	0
NXPH2	608.301	3364.06	0.180823	-2.46735	0	0
OPHN1	104796	211972	0.494384	-1.0163	0	0
OPN5	79.5962	600.176	0.132622	-2.91461	0	0
OSMR	421588	101142	4.16829	2.05945	0	0
OTOF	4221.67	108670	0.0388487	-4.68599	0	0
OXGR1	8487	3202.28	2.6503	1.40616	0	0
P2RX4	256709	111030	2.31207	1.20919	0	0
P2RX6	3486.77	59379.1	0.0587206	-4.08999	0	0
P2RX7	52392.2	238054	0.220085	-2.18386	0	0
P2RY1	18142.9	96992.5	0.187054	-2.41847	0	0
P2RY2	59813.8	6082.09	9.83441	3.29784	0	0
P2RY4	1237.74	188.887	6.55279	2.71211	0	0
P2RY6	33404.7	5023.42	6.64979	2.73331	0	0
P2RY8	43025.7	2486.4	17.3044	4.11307	0	0
PAK4	617550	141082	4.37724	2.13002	0	0
PAK5	3605.8	113452	0.0317825	-4.97562	0	0
PALM	211255	1.75343e+06	0.120482	-3.05312	0	0
PAQR5	68866.6	25200	2.7328	1.45038	0	0
PAQR6	39958.3	4.39161e+06	0.00909878	-6.78011	0	0
PAQR8	65860.2	832836	0.0790794	-3.66055	0	0
PAQR9	187.411	6450.68	0.029053	-5.10517	0	0
PDGFC	190116	44198.4	4.30141	2.10481	0	0
PDYN	385.558	169645	0.00227274	-8.78135	0	0
PEA15	1.77179e+06	5.93186e+06	0.298691	-1.74328	0	0
PENK	11027.3	594854	0.0185378	-5.75339	0	0
PER1	253237	511050	0.495522	-1.01298	0	0
PHB2	1.11854e+06	411295	2.71955	1.44337	0	0
PICK1	141148	291313	0.484524	-1.04536	0	0
PIDD1	104890	219704	0.477413	-1.06669	0	0
PILRB	356759	736065	0.484684	-1.04488	0	0
PLAC1	9380.41	129.349	72.5202	6.18031	0	0
PLCB1	122124	361972	0.337385	-1.56753	0	0
PLCB3	286515	110408	2.59506	1.37577	0	0
PLCG2	174398	47817.8	3.64714	1.86677	0	0
PLCL1	84209.4	226495	0.371794	-1.42743	0	0
PLIN3	543487	141438	3.84258	1.94208	0	0
PMEL	32338.7	3100.04	10.4317	3.3829	0	0
PNOC	4716.74	13397.6	0.352057	-1.50612	0	0
PNRC2	611234	274779	2.22446	1.15345	0	0
PPARG	71756.6	17095.6	4.19737	2.06949	0	0
PRAME	178236	2914.73	61.1499	5.93428	0	0
PREX2	60126.3	270775	0.222053	-2.17103	0	0
PRG4	91919.7	28567.9	3.21759	1.68598	0	0
PRLHR	791.043	13989.3	0.0565462	-4.14443	0	0
PRLR	1.51866e+06	20669.4	73.4737	6.19916	0	0
PROK1	7143.97	1721.08	4.15087	2.05342	0	0
PROK2	563.305	8957.86	0.0628839	-3.99117	0	0
PROM1	469039	39587.4	11.8482	3.56659	0	0
PROX1	18795.9	111183	0.169054	-2.56444	0	0
PRR7	22839.2	78646.9	0.290401	-1.78388	0	0
PSCA	73041.4	2959.05	24.6841	4.62551	0	0
PTAFR	108670	23171.8	4.68976	2.22951	0	0
PTH1R	14104.8	127829	0.110341	-3.17996	0	0
PTK7	924960	55955	16.5304	4.04705	0	0
PYY	6729.32	837.555	8.03449	3.00621	0	0
RAB26	64806.6	403783	0.160498	-2.63937	0	0
RAB7B	61537.5	17668.7	3.48285	1.80027	0	0
RACK1	6.82432e+06	1.45806e+06	4.6804	2.22663	0	0
RAMP1	122833	347742	0.353229	-1.50133	0	0
RAMP2	155278	59758	2.59845	1.37765	0	0
RAMP3	200601	72962.7	2.74936	1.4591	0	0
RARA	795364	99398.9	8.00174	3.00031	0	0
RARG	355890	82368.5	4.32071	2.11127	0	0
REEP1	133235	282661	0.471361	-1.08509	0	0
REEP2	33697.3	896797	0.0375752	-4.73408	0	0
REEP3	446473	215051	2.07613	1.0539	0	0
REEP4	176197	37265.9	4.72811	2.24126	0	0
REEP6	431598	95166.1	4.53521	2.18117	0	0
RELN	26222.9	663778	0.0395055	-4.6618	0	0
RET	419162	50302.9	8.33276	3.05879	0	0
RGS17	9489.42	65541.6	0.144785	-2.78802	0	0
RGS20	2775.43	124995	0.0222043	-5.49301	0	0
RHOA	3.46529e+06	1.31817e+06	2.62886	1.39444	0	0
RHOC	1.87253e+06	516648	3.62439	1.85774	0	0
RHOD	183904	9265.2	19.8489	4.31099	0	0
RIC3	27239.6	270239	0.100798	-3.31046	0	0
RIPK1	304448	108817	2.7978	1.48429	0	0
RIPK2	196779	40963.4	4.80377	2.26417	0	0
RNF43	227164	71339.7	3.18426	1.67096	0	0
ROBO3	26291.2	169447	0.155159	-2.68818	0	0
ROR1	38533.2	11312.3	3.4063	1.76821	0	0
ROR2	138856	7760.38	17.8929	4.16132	0	0
RSPO1	17277.1	1064.47	16.2307	4.02065	0	0
RSPO2	488.286	50809.5	0.00961012	-6.70123	0	0
RSPO4	7745.19	34201.8	0.226455	-2.1427	0	0
RTP1	272.151	6159.36	0.0441849	-4.5003	0	0
RTP3	1387.55	47.0296	29.5038	4.88283	0	0
RTP4	64840.7	7563.06	8.57334	3.09986	0	0
RXFP1	1459.29	36488.7	0.0399931	-4.64411	0	0
RXFP2	82.5518	1130.42	0.0730277	-3.77541	0	0
RXRG	3169.49	79250.6	0.0399933	-4.6441	0	0
RYR1	96572.3	354303	0.27257	-1.8753	0	0
RYR2	15489.3	432162	0.0358413	-4.80223	0	0
S1PR1	148747	414849	0.358557	-1.47972	0	0
S1PR2	90432.1	13755.9	6.57404	2.71678	0	0
S1PR3	316243	72792.2	4.34446	2.11918	0	0
S1PR4	13099.1	3507.87	3.7342	1.9008	0	0
S1PR5	13005.2	113243	0.114843	-3.12226	0	0
SAA1	486202	6128.85	79.3299	6.30979	0	0
SCRT2	379.61	14950.8	0.0253907	-5.29956	0	0
SDC1	2.36541e+06	18016	131.295	7.03667	0	0
SFRP1	1.22651e+06	154433	7.94201	2.9895	0	0
SFRP2	2.82027e+06	32446	86.922	6.44165	0	0
SGK2	10927.6	39725.6	0.275077	-1.86209	0	0
SGK3	395466	154498	2.55969	1.35597	0	0
SHB	201249	61535.2	3.27047	1.7095	0	0
SHC1	1.0388e+06	241320	4.30465	2.10589	0	0
SHC2	126671	389573	0.325153	-1.62081	0	0
SHC3	19781.9	671875	0.0294428	-5.08594	0	0
SHH	2691.24	14067.5	0.191308	-2.38603	0	0
SIN3A	623229	218384	2.85382	1.5129	0	0
SKIL	586169	133668	4.38526	2.13266	0	0
SLAMF6	34037	1298.62	26.2101	4.71205	0	0
SLAMF7	114263	1987.7	57.4848	5.84511	0	0
SLC34A2	272890	8525.98	32.0069	5.00031	0	0
SLC39A6	7.5023e+06	246791	30.3994	4.92597	0	0
SLC44A4	773415	1364.53	566.799	9.14669	0	0
SLIT1	36776.1	457413	0.0804001	-3.63666	0	0
SLIT3	357173	178247	2.00381	1.00274	0	0
SLITRK6	519054	11711.7	44.3191	5.46986	0	0
SMO	160682	79499.2	2.02117	1.01519	0	0
SMS	556256	273363	2.03486	1.02493	0	0
SNTA1	134814	869837	0.154988	-2.68977	0	0
SNTB2	219180	98344.4	2.22869	1.1562	0	0
SNTG1	726.507	40927	0.0177513	-5.81593	0	0
SNX2	429656	171183	2.50993	1.32765	0	0
SNX4	277423	138179	2.0077	1.00555	0	0
SOCS3	422202	171818	2.45726	1.29705	0	0
SP100	410190	71932.8	5.70241	2.51157	0	0
SRC	392787	183687	2.13835	1.0965	0	0
SSR1	1.36938e+06	383320	3.57241	1.8369	0	0
SSR2	2.17629e+06	300712	7.23711	2.85541	0	0
SSR3	1.31954e+06	309452	4.26413	2.09225	0	0
SSR4	1.21734e+06	286809	4.24444	2.08557	0	0
STAB2	5004.2	1871.8	2.67347	1.41872	0	0
STAM2	280404	126894	2.20975	1.14388	0	0
STAT1	2.25396e+06	429787	5.24436	2.39077	0	0
STEAP1	68343.5	4518.96	15.1237	3.91874	0	0
STK3	242184	41076.7	5.8959	2.55971	0	0
STK4	335434	160613	2.08847	1.06244	0	0
STRC	5696.61	129098	0.0441264	-4.50221	0	0
SURF4	1.64976e+06	365239	4.51692	2.17534	0	0
SYNE4	126081	38241.8	3.29695	1.72113	0	0
SYT1	221912	2.1075e+06	0.105296	-3.24748	0	0
TAAR1	67.3089	7.2017	9.34624	3.22439	0	0
TAAR2	2.08429	6.76509	0.308095	-1.69855	0	0
TAAR3	29.1339	420.374	0.0693047	-3.8509	0	0
TAAR5	5.13187	24.807	0.206871	-2.27319	0	0
TAAR8	4.14888	25.0281	0.165769	-2.59276	0	0
TAAR9	2.56211	17.7294	0.144512	-2.79074	0	0
TACSTD2	2.00049e+06	5083.13	393.554	8.62042	0	0
TARM1	25.6631	52.33	0.49041	-1.02794	0	0
TBK1	229762	111893	2.05341	1.03803	0	0
TDGF1	768.832	5218.97	0.147315	-2.76303	0	0
TEC	13248.1	2985.78	4.43706	2.1496	0	0
TECTA	8529.47	35150.2	0.242658	-2.043	0	0
TFRC	975763	327644	2.97812	1.5744	0	0
TGFB1	442071	139875	3.16047	1.66014	0	0
TINAG	32.7888	498.856	0.0657281	-3.92735	0	0
TLR1	61217.1	10374.3	5.90085	2.56092	0	0
TLR2	114395	46931.5	2.43749	1.2854	0	0
TLR3	71337.5	11013.3	6.4774	2.69541	0	0
TLR5	108581	15283.7	7.10434	2.8287	0	0
TLR7	55862.5	11752.8	4.75311	2.24887	0	0
TLR8	17918.4	2562.56	6.99241	2.80579	0	0
TM4SF1	1.86569e+06	252038	7.40242	2.888	0	0
TMC1	1173.47	3527.13	0.332699	-1.58771	0	0
TMC8	81633.4	40150.6	2.03318	1.02374	0	0
TMED2	2.46979e+06	334764	7.37771	2.88317	0	0
TMED9	1.24827e+06	265268	4.70569	2.23441	0	0
TMEFF2	424.776	183188	0.0023188	-8.75241	0	0
TMIE	1994.42	45597	0.0437402	-4.5149	0	0
TNFRSF17	10240.7	547.002	18.7215	4.22663	0	0
TNFSF8	16190	1904.9	8.49911	3.08731	0	0
TNPO1	763832	340016	2.24646	1.16765	0	0
TPBG	488427	81435.7	5.9977	2.58441	0	0
TRADD	106507	41667.4	2.55611	1.35395	0	0
TRAF2	189655	94138.3	2.01464	1.01052	0	0
TRAF4	616761	143580	4.29559	2.10286	0	0
TRAF5	259355	64558.6	4.01735	2.00625	0	0
TRH	168645	24882.3	6.77772	2.7608	0	0
TRIP4	176749	74925.2	2.359	1.23818	0	0
TRIP6	408050	167011	2.44325	1.2888	0	0
TRPC1	28467.3	130540	0.218074	-2.19711	0	0
TRPC3	2237.07	26859.5	0.0832879	-3.58575	0	0
TRPC4	3313.41	9274.61	0.357256	-1.48497	0	0
TRPC5	200.152	4843.51	0.0413238	-4.59688	0	0
TRPC6	24815.9	11609.2	2.1376	1.09599	0	0
TRPC7	62.0567	1315.85	0.0471611	-4.40626	0	0
TUB	78999.1	566533	0.139443	-2.84225	0	0
TWSG1	339067	111337	3.0454	1.60663	0	0
TYRO3	76582.8	735768	0.104085	-3.26416	0	0
UCN3	32019.6	1163.77	27.5138	4.78208	0	0
UNC5A	52779.2	441807	0.119462	-3.06538	0	0
USH1C	5143.62	78529.3	0.0654994	-3.93238	0	0
VAMP8	808033	27010	29.916	4.90285	0	0
VASP	660092	86301.8	7.64865	2.9352	0	0
VCAM1	241959	31574.4	7.66313	2.93793	0	0
VCP	2.4374e+06	835043	2.9189	1.54542	0	0
VDR	294385	3511.55	83.8334	6.38945	0	0
VEGFA	781524	346088	2.25817	1.17515	0	0
VEGFC	60999.3	14744.2	4.13718	2.04865	0	0
VIP	801.517	46323.5	0.0173026	-5.85287	0	0
VPS4B	460031	176479	2.60672	1.38224	0	0
VPS54	256259	128011	2.00185	1.00133	0	0
WASF1	66351.4	673048	0.0985834	-3.34251	0	0
WASF2	1.0283e+06	410664	2.50399	1.32423	0	0
WASF3	68781.7	948407	0.0725234	-3.78541	0	0
WBP2	922643	2.06218e+06	0.447411	-1.16033	0	0
WIPI1	307043	82826	3.70708	1.89028	0	0
WISP2	178741	11463.4	15.5923	3.96276	0	0
WNT1	218.537	5562.09	0.0392905	-4.66968	0	0
WNT11	42008.9	8091.14	5.19197	2.37628	0	0
WNT16	837.662	4298.57	0.19487	-2.35942	0	0
WNT2	61049.4	4792.85	12.7376	3.67102	0	0
WNT3A	2069.62	166.687	12.4162	3.63415	0	0
WNT4	69995.3	11752.1	5.956	2.57434	0	0
WNT5A	170871	29832.2	5.72773	2.51796	0	0
WNT7A	1226.75	35258.9	0.0347926	-4.84508	0	0
WNT7B	138860	56229.8	2.46952	1.30423	0	0
WNT8A	48.1033	2347.04	0.0204953	-5.60856	0	0
WNT9A	69819.1	12142.9	5.74977	2.5235	0	0
WNT9B	1020.11	2395.23	0.425891	-1.23144	0	0
XCL1	4407.46	619.681	7.11247	2.83035	0	0
XCL2	3793.9	223.168	17.0002	4.08748	0	0
XCR1	7737.12	188.639	41.0154	5.35809	0	0
XK	17740.1	49336.9	0.359571	-1.47565	0	0
XPR1	375994	175339	2.14438	1.10056	0	0
NPS	12.8064	25.8598	0.495225	-1.01384	1.00807e-211	1.20441e-211
MC3R	46.937	522.963	0.0897521	-3.47791	3.90834e-13	4.65979e-13
TSHB	50.7798	296.386	0.17133	-2.54515	3.97185e-11	4.73057e-11
NPSR1	116.581	621.998	0.187429	-2.41558	5.04464e-10	6.00201e-10
CCKAR	427.47	1027.53	0.416018	-1.26528	9.82604e-10	1.16787e-09
IHH	302.25	809.29	0.373476	-1.42091	1.0936e-09	1.29844e-09
SCTR	529.338	1219.59	0.434028	-1.20414	6.23928e-09	7.40023e-09
MS4A3	128.368	391.238	0.328108	-1.60776	8.75695e-09	1.03756e-08
PATE4	186.353	401.317	0.464355	-1.1067	4.28025e-08	5.06614e-08
BECN2	172.358	15.1414	11.3832	3.50884	2.98536e-07	3.52619e-07
AMHR2	783.328	318.923	2.45617	1.29641	0.00032847	0.000383607
FGF21	538.777	118.735	4.53766	2.18195	0.000365225	0.000426096
APOC3	3024.99	1114.69	2.71376	1.44029	0.00121291	0.00140644
TXK	3873.51	1633.76	2.37092	1.24545	0.00160099	0.00185455
CCL16	601.971	190.629	3.15781	1.65892	0.00198616	0.00229838
TAAR6	285.971	69.1075	4.13806	2.04896	0.00233969	0.00269928
KLRF2	114.828	27.8469	4.12357	2.04389	0.00462118	0.00529394
FGF23	453.125	133.251	3.40055	1.76577	0.0315823	0.0351222
CAV3	1766.69	849.037	2.08081	1.05715	0.0402689	0.044479

## Sheet: BRCA vs Breast
HugoSymbol	meanBrca	meanNormal	foldChange	log2FC	pvalue	padj
AAGAB	490863	120530	4.07254	2.02593	0	0
ACKR1	153242	994523	0.154086	-2.69819	0	0
ADAM2	2003.85	118.759	16.8732	4.07666	0	0
ADAM9	773862	281971	2.74448	1.45653	0	0
ADCY3	347855	705184	0.493282	-1.01952	0	0
ADCY9	309521	140349	2.20537	1.14102	0	0
ADM2	95553.7	6130.16	15.5875	3.96231	0	0
ADRB1	9985.87	21953.7	0.454861	-1.1365	0	0
ADRB2	18839	183419	0.10271	-3.28335	0	0
ADRB3	530.709	3100.92	0.171146	-2.5467	0	0
AFP	18176.5	2142.6	8.4834	3.08464	0	0
AGR3	694348	19955.6	34.7946	5.12079	0	0
AIRE	291.489	1857.8	0.156901	-2.67208	0	0
AJUBA	143530	67243.3	2.13448	1.09389	0	0
AKAP5	63211.4	5996.6	10.5412	3.39797	0	0
ALCAM	1.41981e+06	221166	6.41966	2.6825	0	0
ANO2	23039.3	46727.7	0.493055	-1.02018	0	0
AP2B1	2.41051e+06	744896	3.23603	1.69422	0	0
AP2M1	2.14627e+06	991921	2.16375	1.11354	0	0
AP2S1	514014	217077	2.36789	1.2436	0	0
APH1A	1.84347e+06	482488	3.82076	1.93386	0	0
APOB	8064.05	42282	0.190721	-2.39047	0	0
APOBR	114312	16911.2	6.75954	2.75693	0	0
ARC	19605.7	9578.04	2.04694	1.03347	0	0
ASTL	2156.01	610.233	3.53309	1.82093	0	0
ASXL2	324150	129003	2.51274	1.32926	0	0
ATAD2	538286	57633.2	9.33986	3.2234	0	0
B3GALT5	138978	26338.9	5.27654	2.39959	0	0
BCAM	2.23121e+06	1.0139e+06	2.20062	1.13791	0	0
BCL10	140765	55280	2.54641	1.34846	0	0
BFAR	444142	208625	2.1289	1.09011	0	0
BIRC3	214008	83995.5	2.54785	1.34928	0	0
BLK	9230.36	3315.46	2.78403	1.47718	0	0
BMP3	4236.95	22779.5	0.185998	-2.42664	0	0
BMP6	27209.4	104186	0.261161	-1.93699	0	0
BMX	8576.77	36169.1	0.23713	-2.07625	0	0
BRS3	194.302	2076.15	0.0935875	-3.41754	0	0
BTK	54130.6	20865.9	2.59422	1.3753	0	0
BTLA	8269.18	1271.41	6.50394	2.70131	0	0
C1QBP	523552	204054	2.56575	1.35938	0	0
C5AR2	127854	27600	4.63239	2.21176	0	0
CA6	11592.8	1799.32	6.44284	2.6877	0	0
CA9	52758.8	1179.46	44.7313	5.48321	0	0
CABP1	3454.28	29022.5	0.119021	-3.07072	0	0
CALCR	3948.32	836.078	4.72243	2.23953	0	0
CALR	5.99042e+06	1.30476e+06	4.59121	2.19888	0	0
CAPZB	1.52843e+06	731191	2.09033	1.06373	0	0
CASP8	172028	79473.3	2.1646	1.1141	0	0
CBLN1	6396.94	26240.5	0.243781	-2.03634	0	0
CCKBR	7301.33	336.67	21.6869	4.43875	0	0
CCL14	103250	718321	0.143739	-2.79848	0	0
CCL15	101347	669928	0.15128	-2.72471	0	0
CCL16	601.971	5884.66	0.102295	-3.28919	0	0
CCL19	120599	58382.8	2.06566	1.0466	0	0
CCL20	8694.56	1366.11	6.36445	2.67004	0	0
CCL21	80324.1	219984	0.365137	-1.45349	0	0
CCL23	1314.72	9168.1	0.143402	-2.80187	0	0
CCL25	929.917	140.458	6.62061	2.72696	0	0
CCL5	258794	25604.7	10.1073	3.33733	0	0
CCL8	27452.7	6845.04	4.0106	2.00382	0	0
CCR1	81400.8	20787.6	3.91583	1.96932	0	0
CCR10	5894.29	23072.7	0.255466	-1.9688	0	0
CCR2	29494	4840.67	6.09297	2.60714	0	0
CCR3	1359	193.795	7.01259	2.80995	0	0
CCR4	21373.4	2499.74	8.55022	3.09596	0	0
CCR5	70063.5	4277.1	16.3811	4.03396	0	0
CCR6	28741.8	2632.85	10.9166	3.44845	0	0
CCR7	46494.7	16482.5	2.82085	1.49613	0	0
CCR8	4082.53	69.4733	58.7641	5.87686	0	0
CD163	293445	631700	0.464533	-1.10615	0	0
CD180	49761.7	8471	5.87436	2.55443	0	0
CD19	12841.3	1727.9	7.43175	2.8937	0	0
CD1A	10759	171.746	62.6446	5.96912	0	0
CD1B	2896.36	261.912	11.0586	3.46709	0	0
CD1C	12393.6	2851.32	4.34663	2.1199	0	0
CD2	94856.9	7476.98	12.6865	3.66523	0	0
CD209	27644.7	58425.5	0.47316	-1.0796	0	0
CD22	62315.3	14087.8	4.42334	2.14514	0	0
CD24	8.19925e+06	569965	14.3855	3.84655	0	0
CD244	4935.98	2003.77	2.46335	1.30062	0	0
CD248	307817	1.26024e+06	0.244252	-2.03356	0	0
CD27	63130.6	18837.3	3.35136	1.74475	0	0
CD276	845353	289664	2.9184	1.54518	0	0
CD28	25022.4	11472.9	2.181	1.12499	0	0
CD36	791187	5.30917e+06	0.149023	-2.7464	0	0
CD37	186230	77812.8	2.39331	1.25901	0	0
CD3D	37428.1	4560.47	8.20707	3.03687	0	0
CD3E	105455	14081.5	7.48889	2.90475	0	0
CD3G	25637.8	2481.9	10.3299	3.36876	0	0
CD4	375205	105363	3.56107	1.83231	0	0
CD44	2.97739e+06	959268	3.10381	1.63404	0	0
CD48	96286.1	12035.8	8.00001	3	0	0
CD6	60518.7	11475.6	5.27368	2.39881	0	0
CD70	4654.13	1197.27	3.88727	1.95876	0	0
CD74	1.15003e+07	4.0027e+06	2.87314	1.52263	0	0
CD80	10303.2	1100.04	9.3662	3.22746	0	0
CD86	75736.1	13071.4	5.79401	2.53456	0	0
CD8A	78678.7	17855	4.40653	2.13964	0	0
CD8B	20673.9	4088.85	5.05617	2.33805	0	0
CDH3	483615	113685	4.25401	2.08882	0	0
CEACAM5	361311	2730.69	132.315	7.04783	0	0
CEACAM6	1.32285e+06	3413.44	387.541	8.5982	0	0
CHMP5	459585	209629	2.19237	1.13249	0	0
CHST4	5086.7	898.968	5.65838	2.50039	0	0
CLCN3	718366	178919	4.01503	2.00541	0	0
CLDN18	1595.57	4145.94	0.38485	-1.37763	0	0
CLDN4	1.675e+06	365004	4.58901	2.19818	0	0
CLDN6	16196.3	101.123	160.163	7.3234	0	0
CLIC6	577208	141971	4.06567	2.02349	0	0
CNIH2	31518.7	3599.81	8.75566	3.13022	0	0
CNIH3	38478.2	15224.3	2.52742	1.33767	0	0
CNIH4	376303	129476	2.90636	1.53921	0	0
CNOT1	1.21242e+06	530113	2.28709	1.19351	0	0
CNOT6	402860	125506	3.20988	1.68252	0	0
CNOT9	376544	158689	2.37285	1.24662	0	0
CNPY3	459439	154793	2.96808	1.56953	0	0
CNR1	19404.8	250462	0.0774761	-3.6901	0	0
CNR2	3718.79	325.047	11.4408	3.51611	0	0
CNTFR	41802.9	322783	0.129508	-2.94889	0	0
COMP	795582	84028.1	9.46804	3.24307	0	0
COPA	2.75857e+06	687449	4.01275	2.00459	0	0
COPB2	1.63046e+06	423006	3.85445	1.94653	0	0
COPE	850091	335991	2.5301	1.3392	0	0
COPG1	1.77035e+06	511882	3.45852	1.79015	0	0
COPG2	434035	130765	3.31919	1.73083	0	0
COPZ1	1.27542e+06	345634	3.69007	1.88365	0	0
CR2	28854.3	1034.11	27.9024	4.80232	0	0
CREB3	397672	170859	2.32749	1.21878	0	0
CRHBP	4209.11	35943.9	0.117102	-3.09416	0	0
CRYM	20387.6	4817.41	4.23206	2.08136	0	0
CSF1R	354930	144524	2.45585	1.29622	0	0
CSN2	526527	62703.5	8.3971	3.06989	0	0
CSPG4	250050	518540	0.48222	-1.05224	0	0
CTLA4	13108.9	4228.7	3.09999	1.63227	0	0
CXCL2	18524.5	85227.6	0.217353	-2.20189	0	0
CXCL3	3026.35	9062.64	0.333937	-1.58235	0	0
CXCL5	13271.6	2659.07	4.99105	2.31934	0	0
CXCL9	606975	16978	35.7506	5.1599	0	0
CXCR3	27222.5	862.389	31.5664	4.98032	0	0
CXCR4	542818	138494	3.91944	1.97065	0	0
CXCR6	25304.4	4269.71	5.9265	2.56718	0	0
DAXX	568770	209835	2.71056	1.43859	0	0
DCAF6	812235	293645	2.76604	1.46782	0	0
DCDC2	58700.2	12580.6	4.66594	2.22217	0	0
DCTN4	606955	235326	2.57921	1.36693	0	0
DCTN5	654753	218086	3.00226	1.58605	0	0
DDB1	2.07823e+06	734878	2.82799	1.49978	0	0
DDR1	2.40222e+06	661535	3.63128	1.86048	0	0
DDX58	376854	81503	4.6238	2.20908	0	0
DEDD2	188965	80873.4	2.33655	1.22438	0	0
DLG1	463437	206917	2.23972	1.16332	0	0
DLK1	156932	44897.8	3.49531	1.80542	0	0
DLL1	40254	178816	0.225115	-2.15127	0	0
DLL3	4118.69	263.922	15.6057	3.964	0	0
DLL4	82765.5	220170	0.375916	-1.41152	0	0
ECE2	91120	13743.4	6.63011	2.72903	0	0
EDAR	2937.65	1047.52	2.80439	1.48769	0	0
EDF1	1.26648e+06	516878	2.45024	1.29293	0	0
EDN1	74385.2	163016	0.456306	-1.13193	0	0
EDN2	44089	14123.9	3.12159	1.64228	0	0
EDNRB	69855.5	452589	0.154347	-2.69576	0	0
EFNA1	814528	353817	2.30212	1.20296	0	0
EFNA2	702.415	42.7267	16.4397	4.03911	0	0
EFNA3	155348	16371.9	9.48868	3.24621	0	0
EFNA4	151277	26441.2	5.72125	2.51633	0	0
EFNA5	152536	73709.9	2.0694	1.04922	0	0
EFNB1	167421	424683	0.394227	-1.3429	0	0
EFR3A	752371	224506	3.35123	1.74469	0	0
EFR3B	66163.3	13225.2	5.00281	2.32274	0	0
ENAH	1.70213e+06	391847	4.34387	2.11898	0	0
ENPP3	26360.7	7012.75	3.75897	1.91034	0	0
ENY2	415859	205264	2.02597	1.01861	0	0
EPCAM	1.40589e+06	75877.4	18.5284	4.21167	0	0
EPGN	2119.3	235.849	8.98582	3.16765	0	0
EPHA7	17106.2	6565.76	2.60537	1.38149	0	0
EPHA8	7741.43	237.329	32.619	5.02764	0	0
EPHB2	83052.9	26695.8	3.11109	1.63742	0	0
EPHB3	567145	119927	4.72908	2.24156	0	0
EPOR	40073.1	86590.1	0.462791	-1.11157	0	0
ERBB2	5.42336e+06	459748	11.7964	3.56027	0	0
ERBB3	2.37388e+06	296692	8.00116	3.00021	0	0
ERBB4	312713	56940.9	5.49188	2.4573	0	0
ERBIN	694135	272733	2.54511	1.34773	0	0
ESPN	158195	52802.1	2.996	1.58304	0	0
EVL	1.74215e+06	496450	3.50922	1.81115	0	0
F3	162882	582336	0.279705	-1.83802	0	0
FABP4	663878	1.04848e+07	0.0633179	-3.98124	0	0
FADD	257609	65115.8	3.95617	1.9841	0	0
FAF1	351022	169715	2.0683	1.04845	0	0
FAP	337509	84741.2	3.98282	1.99379	0	0
FBLN5	332149	800868	0.414737	-1.26973	0	0
FBN1	1.83868e+06	779476	2.35886	1.23809	0	0
FCAR	884.301	3149.31	0.280792	-1.83243	0	0
FCHO1	36138.2	12864.5	2.80915	1.49013	0	0
FCRL1	5798.97	948.559	6.11345	2.61199	0	0
FCRL2	5632.09	1668.78	3.37499	1.75488	0	0
FCRL3	15180.4	1833.52	8.27935	3.04952	0	0
FCRL4	928.565	35.7236	25.9931	4.70006	0	0
FCRL5	26293.9	9311.39	2.82384	1.49766	0	0
FEM1B	629476	287129	2.19231	1.13245	0	0
FES	81099.9	203618	0.398293	-1.3281	0	0
FFAR3	1258.31	8707	0.144517	-2.79069	0	0
FGF19	1344.63	249.633	5.38643	2.42933	0	0
FGF2	99369.2	212702	0.467176	-1.09796	0	0
FGF3	357.431	12.6671	28.2173	4.81851	0	0
FGF4	7442.57	87.9607	84.6124	6.4028	0	0
FGF5	1938.91	293.188	6.6132	2.72535	0	0
FGF7	62871.4	259563	0.24222	-2.04561	0	0
FGF8	245.18	870.897	0.281525	-1.82866	0	0
FGFR2	412072	112744	3.65493	1.86984	0	0
FGFR3	200166	42436.1	4.71688	2.23783	0	0
FGFR4	122091	35946.5	3.39646	1.76403	0	0
FGR	54011.4	123875	0.436014	-1.19755	0	0
FKBP3	425299	136510	3.1155	1.63947	0	0
FKBP4	2.44367e+06	349097	6.99997	2.80735	0	0
FKBP5	656524	1.92843e+06	0.340444	-1.55451	0	0
FLRT3	60183.1	6731.76	8.94018	3.1603	0	0
FLT3	42207.9	3464.47	12.1831	3.60681	0	0
FOLH1	35950.3	14156	2.53958	1.34459	0	0
FOLR1	64066.9	24492.7	2.61575	1.38723	0	0
FPR3	173377	22429.2	7.72998	2.95046	0	0
FRS2	460805	127372	3.6178	1.85511	0	0
FSHB	18.4441	92.8741	0.198593	-2.33211	0	0
FSHR	24.6207	77.0375	0.319594	-1.64569	0	0
FUT3	39082.6	5439.31	7.18523	2.84503	0	0
FZD1	419281	137600	3.04711	1.60744	0	0
FZD2	46225	8691.11	5.31866	2.41106	0	0
FZD3	116322	38746.1	3.00216	1.586	0	0
FZD4	395622	1.37254e+06	0.28824	-1.79466	0	0
FZD6	340488	137412	2.47786	1.30909	0	0
FZD8	139673	49835.8	2.80265	1.48679	0	0
FZD9	10475.3	4148.75	2.52493	1.33624	0	0
GALR1	470.575	2676.25	0.175834	-2.50771	0	0
GHSR	452.574	12.2885	36.8292	5.20278	0	0
GIP	387.253	5.04778	76.7174	6.26148	0	0
GIPR	19120.4	76268.7	0.250699	-1.99597	0	0
GLP1R	5172.93	1176.01	4.3987	2.13708	0	0
GLP2R	2327.99	10739.3	0.216773	-2.20574	0	0
GLRA3	70748.8	29601.9	2.39001	1.25702	0	0
GLRB	78328.5	26549.8	2.95025	1.56084	0	0
GNA13	596466	226178	2.63715	1.39898	0	0
GNA15	74901.9	29968.6	2.49934	1.32155	0	0
GNAI1	92950.1	284322	0.326919	-1.61299	0	0
GNAI3	730036	270965	2.6942	1.42986	0	0
GNAT3	2716.18	169.514	16.0233	4.0021	0	0
GPC3	197425	461177	0.42809	-1.22401	0	0
GPM6A	41607.6	14237.2	2.92246	1.54718	0	0
GPR1	11523.5	2006.48	5.74316	2.52184	0	0
GPR12	17450.9	4380.09	3.98415	1.99427	0	0
GPR17	2444.82	63812.8	0.0383124	-4.70604	0	0
GPR18	5998.61	959.455	6.25211	2.64434	0	0
GPR26	33101	1198.25	27.6244	4.78787	0	0
GPR31	893.508	51.6502	17.2992	4.11264	0	0
GPR37	29374.3	5105.37	5.75361	2.52447	0	0
GPR39	66089.3	9379.13	7.04643	2.81689	0	0
GPR4	52625.7	194262	0.270901	-1.88416	0	0
GPR55	6306.38	1258.44	5.01125	2.32517	0	0
GPR6	767.706	79.4387	9.66414	3.27264	0	0
GPR84	11721.6	1568.51	7.4731	2.90171	0	0
GPR87	14862.6	4834.11	3.07454	1.62037	0	0
GRASP	39445.7	280113	0.14082	-2.82807	0	0
GRB2	1.42581e+06	418284	3.40871	1.76922	0	0
GREB1	689242	184723	3.73122	1.89965	0	0
GRHL2	581636	74137.4	7.84538	2.97184	0	0
GRIA1	30982.7	8363.95	3.70431	1.88921	0	0
GRIA2	136172	11835.3	11.5056	3.52426	0	0
GRID1	18826.8	42631.6	0.441616	-1.17914	0	0
GRIK3	152265	29217.3	5.21146	2.38169	0	0
GRIK4	16333.1	7197.86	2.26916	1.18216	0	0
GRIP1	58734.5	10550.3	5.5671	2.47693	0	0
GRIP2	15217.8	40169.8	0.378837	-1.40035	0	0
GRK5	85526.1	206621	0.413927	-1.27255	0	0
GRK6	260043	108249	2.40226	1.26439	0	0
GRM4	56345.5	1779.88	31.6569	4.98445	0	0
GRM8	4912.94	233.18	21.0693	4.39707	0	0
GRP	29564.9	1579.32	18.72	4.22651	0	0
GRPR	71299.3	4737.31	15.0506	3.91175	0	0
HCAR1	225086	91163.7	2.46903	1.30394	0	0
HCAR2	21375.5	48649	0.439382	-1.18645	0	0
HCK	110362	37498.8	2.94307	1.55732	0	0
HCST	43961.4	14555.9	3.02018	1.59463	0	0
HEBP1	598885	207867	2.8811	1.52662	0	0
HELZ2	402710	151954	2.65021	1.40611	0	0
HMGB2	790552	302748	2.61126	1.38475	0	0
HMOX1	315396	107288	2.93972	1.55568	0	0
HPSE	33383	7754.74	4.30485	2.10596	0	0
HRG	265.424	1170.24	0.226812	-2.14043	0	0
HRH3	1581.57	331.986	4.76397	2.25216	0	0
HYOU1	1.27172e+06	360419	3.52846	1.81904	0	0
IAPP	4077.77	102.041	39.962	5.32056	0	0
ICAM3	136929	49102.8	2.78862	1.47955	0	0
IFIH1	311546	60918.9	5.11412	2.35448	0	0
IGF1R	1.792e+06	384133	4.66503	2.22189	0	0
IGSF1	141522	12662.1	11.1768	3.48243	0	0
IL1B	28258.3	2655.08	10.6431	3.41185	0	0
IL1R1	472915	1.05991e+06	0.446183	-1.16429	0	0
IL21R	41968	2557.94	16.407	4.03624	0	0
IL23A	6252.02	2396.72	2.60857	1.38326	0	0
IL2RA	24027.6	5942.28	4.04349	2.0156	0	0
IL2RB	135373	14461.7	9.36075	3.22662	0	0
IL2RG	177154	32354.1	5.47548	2.45298	0	0
IL33	84947.3	171322	0.495834	-1.01207	0	0
IL3RA	52617.2	113998	0.461562	-1.1154	0	0
ILDR1	83154	7660.51	10.8549	3.44027	0	0
IPO4	449641	153413	2.93091	1.55135	0	0
IPO7	1.09455e+06	385093	2.84229	1.50705	0	0
IPO9	786658	286960	2.74135	1.45489	0	0
IRF1	402452	177420	2.26836	1.18165	0	0
IRF7	265309	104712	2.53371	1.34125	0	0
IRF9	582591	228663	2.54781	1.34926	0	0
IRS4	19668.5	404.63	48.6086	5.60314	0	0
ITGAV	1.06375e+06	397754	2.67439	1.41921	0	0
ITPR2	658055	197926	3.32476	1.73325	0	0
IVD	593065	263125	2.25393	1.17244	0	0
KAAG1	4584.4	1200.12	3.81994	1.93355	0	0
KCNA2	4916.35	17417.2	0.28227	-1.82485	0	0
KCND2	50637.5	11664.7	4.34107	2.11805	0	0
KCNJ6	7087.18	566.447	12.5116	3.6452	0	0
KCNK1	184709	19288.6	9.57607	3.25943	0	0
KCNQ1	68710.4	31059.3	2.21223	1.1455	0	0
KCNQ2	3715.22	1140.24	3.25829	1.70412	0	0
KCNT1	2824.58	9888.12	0.285654	-1.80766	0	0
KCNT2	5446.38	14382.8	0.378672	-1.40098	0	0
KCP	112843	47708.8	2.36524	1.24199	0	0
KISS1	2242.95	266.755	8.40825	3.07181	0	0
KLK14	50023.3	7056.51	7.08896	2.82557	0	0
KLRB1	13980.8	4988.93	2.80236	1.48664	0	0
KLRG2	38100	2494.11	15.276	3.9332	0	0
LAMP1	2.34045e+06	1.07106e+06	2.18518	1.12775	0	0
LAMP2	1.55116e+06	449673	3.44952	1.7864	0	0
LAMP3	84947.6	2871.54	29.5826	4.88668	0	0
LCK	58049	10515.2	5.52047	2.46479	0	0
LEP	115857	1.00491e+06	0.115291	-3.11665	0	0
LEPR	100217	266086	0.376633	-1.40877	0	0
LGI1	5526.4	1878.65	2.94168	1.55664	0	0
LIFR	244780	1.00848e+06	0.242721	-2.04263	0	0
LIMS2	120417	618612	0.194658	-2.36099	0	0
LIN7C	217383	90058.2	2.4138	1.27131	0	0
LINGO1	148280	27067.6	5.47812	2.45368	0	0
LMTK3	76464.9	19181.3	3.98643	1.9951	0	0
LPAR2	134924	39019.7	3.45784	1.78987	0	0
LPAR3	26774.5	3108.8	8.61249	3.10643	0	0
LPAR5	37207.8	7032.16	5.29109	2.40357	0	0
LRRC15	813840	10943.5	74.3677	6.21661	0	0
LRRC4	18562.4	5912.63	3.13946	1.65051	0	0
LY6E	2.36809e+06	637603	3.71405	1.89299	0	0
LY6H	5281.21	2200.66	2.39983	1.26293	0	0
LY75	169517	78503.7	2.15935	1.1106	0	0
LYN	208565	101819	2.04838	1.03448	0	0
LYPD1	49690.3	7447.18	6.67237	2.7382	0	0
LYPD3	316148	42305	7.47305	2.9017	0	0
LYPD6	113321	21046.9	5.38422	2.42874	0	0
MASP1	5939.11	23979.1	0.247679	-2.01346	0	0
MCHR1	8461.44	1077.61	7.85207	2.97307	0	0
MED1	554785	120060	4.62092	2.20818	0	0
MED13	712866	257282	2.77076	1.47028	0	0
MED14	427642	164832	2.59441	1.37541	0	0
MED24	731812	353141	2.07229	1.05123	0	0
MED31	58768	28642.8	2.05176	1.03686	0	0
MERTK	64777.8	143641	0.45097	-1.1489	0	0
MIB1	546185	218381	2.50106	1.32254	0	0
MIB2	126374	279269	0.452517	-1.14395	0	0
MMRN1	44061.6	234269	0.188081	-2.41057	0	0
MOAP1	255018	124783	2.04368	1.03117	0	0
MRAP	31256	125866	0.248328	-2.00968	0	0
MRAP2	11617.7	5511.52	2.1079	1.0758	0	0
MS4A1	57443.8	6727.83	8.53824	3.09394	0	0
MS4A7	351077	137816	2.54742	1.34904	0	0
MSLN	169160	3196.02	52.9283	5.72597	0	0
MSMB	138573	23486.1	5.90022	2.56077	0	0
MST1R	126193	26900.3	4.69115	2.22994	0	0
MT1A	20726.7	191940	0.107985	-3.2111	0	0
MUC1	3.64175e+06	369020	9.8687	3.30286	0	0
MUC16	187165	21486.3	8.71092	3.12282	0	0
MUC5AC	123110	4694.47	26.2244	4.71284	0	0
MYD88	411716	163095	2.52439	1.33594	0	0
MYH14	769177	178258	4.31498	2.10935	0	0
MYO6	1.37198e+06	380300	3.60762	1.85105	0	0
NCL	4.02007e+06	1.62118e+06	2.47972	1.31018	0	0
NCOA2	533911	222509	2.39951	1.26274	0	0
NCOA4	1.36916e+06	547182	2.5022	1.3232	0	0
NCOA5	394720	174089	2.26735	1.18101	0	0
NCOA6	586314	221451	2.6476	1.40468	0	0
NECTIN4	513982	118953	4.32088	2.11132	0	0
NENF	511766	177344	2.88573	1.52893	0	0
NET1	1.13625e+06	441036	2.57631	1.36531	0	0
NETO2	124504	13569.1	9.17559	3.1978	0	0
NEU1	621428	161093	3.85756	1.94769	0	0
NGF	3970.61	11632	0.341352	-1.55067	0	0
NLRC3	41722.3	16095.9	2.59212	1.37413	0	0
NMB	35500.2	89059.7	0.398611	-1.32695	0	0
NMU	13459.5	246.872	54.5201	5.76872	0	0
NMUR1	5104.6	16044.1	0.31816	-1.65218	0	0
NOS3	82952.4	198357	0.418197	-1.25775	0	0
NOTUM	6731.47	475.086	14.1689	3.82466	0	0
NPFF	5191.7	14347.4	0.361858	-1.46651	0	0
NPTN	761586	340995	2.23342	1.15925	0	0
NPTX1	36458.6	2998.75	12.158	3.60383	0	0
NPTXR	194418	50033.4	3.88576	1.9582	0	0
NPW	11016.9	657.282	16.7613	4.06706	0	0
NPY1R	1.60179e+06	155043	10.3312	3.36894	0	0
NPY5R	24623.9	9702.56	2.53788	1.34362	0	0
NR0B1	4189.33	1422.63	2.94479	1.55816	0	0
NR2F6	427041	133242	3.20499	1.68032	0	0
NR4A1	628420	2.05503e+06	0.305796	-1.70936	0	0
NR5A2	24876.4	54531.1	0.456187	-1.1323	0	0
NRG2	11317.4	36315.6	0.311641	-1.68204	0	0
NRG3	5136.35	1796.53	2.85903	1.51553	0	0
NRIP1	816491	288366	2.83144	1.50154	0	0
NSF	470635	136715	3.44246	1.78344	0	0
NXPH1	47561.2	490.738	96.9177	6.59869	0	0
NXPH2	608.301	33.2032	18.3205	4.19539	0	0
NXPH4	44670.4	4388.25	10.1796	3.3476	0	0
OLR1	118536	10806.2	10.9693	3.4554	0	0
P2RX1	8856.98	22271.1	0.39769	-1.33028	0	0
P2RX2	5607.8	1612.97	3.47669	1.79771	0	0
P2RX4	256709	88996	2.8845	1.52832	0	0
P2RX6	3486.77	8181.38	0.426184	-1.23045	0	0
P2RY2	59813.8	11279.8	5.30271	2.40673	0	0
P2RY6	33404.7	6819.13	4.89867	2.29239	0	0
PAGR1	374403	120216	3.11443	1.63897	0	0
PAK4	617550	166366	3.712	1.8922	0	0
PALM	211255	543019	0.389039	-1.36202	0	0
PAQR5	68866.6	8896.6	7.74077	2.95248	0	0
PAQR7	109378	52398.7	2.08742	1.06172	0	0
PAQR8	65860.2	32512.2	2.02571	1.01842	0	0
PDPK1	425813	209480	2.03272	1.02341	0	0
PELP1	480504	228988	2.09838	1.06928	0	0
PER1	253237	1.93071e+06	0.131162	-2.93057	0	0
PILRB	356759	846066	0.421668	-1.24582	0	0
PLAC1	9380.41	74.0503	126.676	6.985	0	0
PLIN3	543487	207238	2.62253	1.39096	0	0
PNOC	4716.74	782.559	6.02732	2.59152	0	0
PPARG	71756.6	478635	0.149919	-2.73774	0	0
PPID	245789	111551	2.20337	1.13971	0	0
PRAME	178236	1372.12	129.898	7.02123	0	0
PREX2	60126.3	192642	0.312114	-1.67986	0	0
PRG4	91919.7	269041	0.341657	-1.54938	0	0
PRLHR	791.043	115.039	6.87633	2.78164	0	0
PRLR	1.51866e+06	143809	10.5602	3.40057	0	0
PROK1	7143.97	21465.1	0.332818	-1.5872	0	0
PROK2	563.305	1932.01	0.291565	-1.77811	0	0
PROM1	469039	138198	3.39396	1.76297	0	0
PROX1	18795.9	38645.7	0.486365	-1.03989	0	0
PRR7	22839.2	6775.36	3.37092	1.75314	0	0
PSCA	73041.4	5561.05	13.1345	3.71529	0	0
PTAFR	108670	29612.2	3.66978	1.87569	0	0
PTH1R	14104.8	101055	0.139575	-2.84089	0	0
PTK7	924960	198656	4.65608	2.21912	0	0
PYY	6729.32	925.348	7.27221	2.86239	0	0
QRFPR	2391.64	450.483	5.30907	2.40846	0	0
RAB26	64806.6	7411.23	8.74437	3.12836	0	0
RAMP1	122833	16423.5	7.47908	2.90286	0	0
RAN	1.2979e+06	485388	2.67395	1.41897	0	0
RARA	795364	283848	2.80208	1.4865	0	0
RARG	355890	174008	2.04525	1.03228	0	0
RBAK	177424	86327.2	2.05525	1.03931	0	0
REEP1	133235	27190.5	4.90007	2.2928	0	0
REEP4	176197	79128.3	2.22673	1.15493	0	0
REEP5	1.7134e+06	590304	2.90257	1.53733	0	0
REEP6	431598	88504.3	4.87658	2.28587	0	0
RET	419162	17158.5	24.4288	4.61051	0	0
RFFL	328763	124432	2.64212	1.40169	0	0
RGP1	325264	154134	2.11027	1.07743	0	0
RGS20	2775.43	858.588	3.23256	1.69268	0	0
RHOC	1.87253e+06	769752	2.43264	1.28252	0	0
RHOD	183904	46334.1	3.9691	1.98881	0	0
RIC3	27239.6	81997.5	0.332201	-1.58987	0	0
RIPK2	196779	54331.9	3.62179	1.8567	0	0
RNF34	259443	102892	2.52151	1.33429	0	0
RNF43	227164	45445.3	4.99863	2.32153	0	0
ROBO1	233950	116125	2.01464	1.01052	0	0
ROBO2	79220.9	3189.24	24.8401	4.6346	0	0
ROBO3	26291.2	152418	0.172494	-2.53538	0	0
ROBO4	132227	534745	0.247272	-2.01583	0	0
ROR2	138856	65266.6	2.12752	1.08917	0	0
RSPO3	27170	95392	0.284824	-1.81186	0	0
RTP3	1387.55	137.024	10.1264	3.34004	0	0
RTP4	64840.7	10841.1	5.98099	2.58038	0	0
RXFP1	1459.29	308.773	4.72611	2.24065	0	0
RXFP2	82.5518	2122.33	0.0388968	-4.6842	0	0
RXRG	3169.49	8478.85	0.373812	-1.41962	0	0
RYR1	96572.3	34319	2.81396	1.4926	0	0
RYR2	15489.3	32529.2	0.476165	-1.07047	0	0
S1PR1	148747	788256	0.188704	-2.4058	0	0
S1PR3	316243	95376	3.31575	1.72933	0	0
S1PR5	13005.2	4017.37	3.23723	1.69476	0	0
SAA1	486202	2.39086e+06	0.203358	-2.2979	0	0
SCTR	529.338	1947.82	0.271759	-1.8796	0	0
SDC1	2.36541e+06	118921	19.8906	4.31402	0	0
SFRP2	2.82027e+06	818812	3.44434	1.78423	0	0
SGK2	10927.6	43798.3	0.249498	-2.0029	0	0
SGK3	395466	130144	3.03869	1.60345	0	0
SHB	201249	82750.6	2.432	1.28214	0	0
SHC2	126671	271155	0.467153	-1.09803	0	0
SHC3	19781.9	47118.1	0.419836	-1.2521	0	0
SHH	2691.24	369.862	7.27633	2.86321	0	0
SIN3A	623229	308791	2.01829	1.01313	0	0
SKIL	586169	144897	4.04541	2.01629	0	0
SLAMF6	34037	6221.01	5.47129	2.45188	0	0
SLAMF7	114263	15544.9	7.35048	2.87784	0	0
SLC34A2	272890	98048.9	2.7832	1.47675	0	0
SLC39A6	7.5023e+06	359763	20.8535	4.38221	0	0
SLC44A4	773415	43951.8	17.5969	4.13725	0	0
SLIT1	36776.1	4950.34	7.429	2.89317	0	0
SLIT3	357173	915061	0.390327	-1.35725	0	0
SLITRK6	519054	8885.92	58.413	5.86822	0	0
SMO	160682	70049.8	2.29382	1.19775	0	0
SMS	556256	132868	4.18652	2.06575	0	0
SNTG2	2872.42	18635.6	0.154136	-2.69772	0	0
SNX27	465973	174286	2.67361	1.41879	0	0
SNX4	277423	107810	2.57325	1.36359	0	0
SRC	392787	157079	2.50056	1.32225	0	0
SRR	224909	99315.5	2.26459	1.17925	0	0
SSR1	1.36938e+06	382028	3.58449	1.84177	0	0
SSR2	2.17629e+06	579639	3.75456	1.90864	0	0
SSR3	1.31954e+06	429962	3.06898	1.61776	0	0
SSR4	1.21734e+06	364051	3.34388	1.74152	0	0
SSTR2	115921	38805.2	2.98726	1.57882	0	0
STAB1	344553	1.19988e+06	0.287157	-1.80009	0	0
STAB2	5004.2	13843.3	0.36149	-1.46797	0	0
STAM2	280404	133564	2.0994	1.06998	0	0
STAT1	2.25396e+06	360918	6.24507	2.64272	0	0
STIP1	1.15493e+06	332979	3.46849	1.79431	0	0
STK3	242184	118368	2.04603	1.03282	0	0
STK4	335434	135046	2.48386	1.31258	0	0
STRN	348348	170501	2.04308	1.03074	0	0
STYK1	33994.7	7968.39	4.2662	2.09295	0	0
SURF4	1.64976e+06	709905	2.32391	1.21655	0	0
SYNE4	126081	31564.5	3.9944	1.99798	0	0
SYT1	221912	10837.8	20.4758	4.35584	0	0
TAAR9	2.56211	6.95391	0.368442	-1.44049	0	0
TACSTD2	2.00049e+06	591651	3.38119	1.75753	0	0
TBL1X	348345	127570	2.73063	1.44923	0	0
TBL1Y	910.781	3418.34	0.266439	-1.90812	0	0
TDGF1	768.832	1948.06	0.394666	-1.34129	0	0
TEK	80155.9	189394	0.423222	-1.24051	0	0
TFRC	975763	240546	4.05645	2.02022	0	0
TGFA	67310.8	18229.3	3.69245	1.88458	0	0
TGFB2	184807	51434.4	3.59307	1.84522	0	0
TLR1	61217.1	21107.2	2.9003	1.5362	0	0
TLR3	71337.5	30403.6	2.34635	1.23042	0	0
TLR5	108581	39711.2	2.73426	1.45115	0	0
TLR7	55862.5	3701.47	15.092	3.91571	0	0
TLR8	17918.4	4953.76	3.61714	1.85485	0	0
TMED2	2.46979e+06	551894	4.47511	2.16192	0	0
TMED9	1.24827e+06	340239	3.66881	1.87531	0	0
TMEFF2	424.776	2467.04	0.17218	-2.53801	0	0
TNFRSF17	10240.7	2178.18	4.70151	2.23312	0	0
TNFRSF8	8899.44	25840.2	0.344403	-1.53783	0	0
TNFSF8	16190	4492.61	3.60369	1.84947	0	0
TPBG	488427	165938	2.94343	1.5575	0	0
TRAF2	189655	65375.4	2.90101	1.53655	0	0
TRAF4	616761	198830	3.10196	1.63318	0	0
TRH	168645	7933.37	21.2577	4.40992	0	0
TRPC1	28467.3	69646.3	0.408741	-1.29074	0	0
TRRAP	604147	242911	2.48711	1.31447	0	0
TWSG1	339067	137883	2.45909	1.29812	0	0
UBE3A	667399	284593	2.3451	1.22965	0	0
UCN3	32019.6	138.963	230.419	7.84811	0	0
UFL1	307734	147440	2.08718	1.06156	0	0
UNC5A	52779.2	8683.21	6.07831	2.60367	0	0
UNC5B	465956	50732.3	9.1846	3.19922	0	0
UNC5C	84586.8	21142.1	4.00087	2.00031	0	0
USH1C	5143.62	1286.65	3.99768	1.99916	0	0
UTS2B	2166.61	6380.46	0.339569	-1.55822	0	0
VAMP7	329521	140414	2.34678	1.23068	0	0
VAMP8	808033	136697	5.91111	2.56343	0	0
VASP	660092	319404	2.06664	1.04728	0	0
VCAM1	241959	102911	2.35114	1.23336	0	0
VCP	2.4374e+06	994260	2.45147	1.29365	0	0
VDR	294385	80599.4	3.65245	1.86886	0	0
VEGFA	781524	1.58131e+06	0.494225	-1.01676	0	0
VEGFD	12878.2	97373.4	0.132256	-2.9186	0	0
VIP	801.517	8737.73	0.0917305	-3.44645	0	0
VIPR1	104984	212980	0.492931	-1.02054	0	0
VPS4B	460031	197130	2.33365	1.22259	0	0
VTA1	337401	101241	3.33266	1.73668	0	0
WASF3	68781.7	232298	0.296092	-1.75588	0	0
WIPF2	574959	169061	3.40089	1.76591	0	0
WISP2	178741	512064	0.349061	-1.51845	0	0
WNT11	42008.9	120316	0.349154	-1.51807	0	0
WNT2	61049.4	12368.6	4.93584	2.3033	0	0
WNT3	45202.5	15631.1	2.89183	1.53198	0	0
WNT3A	2069.62	417.184	4.96092	2.31061	0	0
WNT4	69995.3	15284.3	4.57954	2.1952	0	0
WNT5A	170871	41469.7	4.12038	2.04278	0	0
WNT5B	42692.8	18999.5	2.24704	1.16803	0	0
WNT7A	1226.75	158.274	7.7508	2.95435	0	0
WNT7B	138860	9235.76	15.0351	3.91026	0	0
XCL1	4407.46	1143.1	3.85572	1.947	0	0
XCL2	3793.9	622.408	6.09552	2.60775	0	0
XCR1	7737.12	964.433	8.02245	3.00404	0	0
XIAP	492555	164571	2.99296	1.58157	0	0
XK	17740.1	2980.16	5.95274	2.57355	0	0
XPR1	375994	122013	3.08159	1.62368	0	0
MC3R	46.937	7.69079	6.10302	2.60952	4.97267e-188	6.41834e-188
GALP	22.634	8.23749	2.74768	1.45821	4.95454e-170	6.38772e-170
TAAR3	29.1339	13.3558	2.18137	1.12523	5.52968e-120	7.12118e-120
NPS	12.8064	4.43923	2.88483	1.52849	1.86306e-80	2.39117e-80
TAAR6	285.971	11.2001	25.5329	4.67428	4.14484e-28	5.29593e-28
FGF23	453.125	62.7385	7.22245	2.85249	1.08424e-18	1.38226e-18
CCL1	185.814	7.53057	24.6747	4.62496	6.7399e-18	8.58284e-18
BMP10	23.8503	242.93	0.0981777	-3.34846	7.07759e-17	9.00283e-17
GPHB5	9.49484	4.51662	2.1022	1.0719	2.39051e-16	3.03738e-16
TAAR2	2.08429	0.810016	2.57314	1.36353	1.41113e-13	1.78701e-13
SCRT2	379.61	64.1286	5.91951	2.56548	2.83722e-12	3.58899e-12
GLRA2	725.263	152.995	4.74043	2.24502	4.95248e-11	6.25778e-11
TSHB	50.7798	230.128	0.220659	-2.18011	5.33992e-11	6.73988e-11
SNTG1	726.507	148.548	4.89071	2.29004	9.07604e-11	1.14428e-10
CALCB	1037.47	306.159	3.38868	1.76072	3.68794e-08	4.6292e-08
NMBR	680.644	190.665	3.56984	1.83586	5.36997e-07	6.71099e-07
GHRHR	722.322	223.502	3.23184	1.69236	9.49715e-07	1.18559e-06
IL17C	516.561	141.595	3.64817	1.86717	1.3373e-06	1.66761e-06
FGF21	538.777	149.574	3.60207	1.84883	1.51154e-06	1.88283e-06
NPSR1	116.581	14.6956	7.93304	2.98787	2.67572e-06	3.32934e-06
MC4R	350.677	102.832	3.41021	1.76986	9.42144e-06	1.16846e-05
NR1H4	620.929	190.4	3.26118	1.70539	1.44825e-05	1.79031e-05
WNT8A	48.1033	109.501	0.439294	-1.18674	3.13181e-05	3.86314e-05
NR0B2	392.029	123.72	3.16867	1.66388	3.86339e-05	4.7604e-05
RTP1	272.151	82.6936	3.29107	1.71856	0.000396716	0.000483604
KLRF2	114.828	27.1477	4.22976	2.08058	0.000826196	0.00100073
TAAR1	67.3089	11.521	5.84225	2.54652	0.000852418	0.0010314
FGF6	67.9096	13.0279	5.21264	2.38201	0.000991399	0.00119702
MC5R	557.465	200.701	2.77759	1.47383	0.00108703	0.00130971
RTP2	104.702	21.585	4.85066	2.27818	0.00141359	0.00169423
CR1L	1356.89	440.668	3.07917	1.62254	0.00268661	0.00320408
CORT	4691.37	2262.55	2.07349	1.05206	0.036665	0.0420028
PDYN	385.558	173.754	2.21898	1.1499	0.0446991	0.0510016
PATE4	186.353	74.948	2.48644	1.31408	0.049109	0.0559215
EPHA6	3591.15	1759.24	2.04131	1.02949	0.0560618	0.0636483
IL5RA	2105.72	928.019	2.26905	1.18209	0.0677533	0.0764653
RSPO2	488.286	226.899	2.15199	1.10567	0.0684158	0.0771368
TRPC7	62.0567	20.0898	3.08896	1.62712	0.0851381	0.0953312

## Sheet: BRCA vs CervixUteri
HugoSymbol	meanBrca	meanNormal	foldChange	log2FC	pvalue	padj
AAGAB	490863	103509	4.74221	2.24556	0	0
ACHE	14616.9	29592.7	0.493936	-1.0176	0	0
ACKR1	153242	592633	0.258579	-1.95133	0	0
ADAM9	773862	299442	2.58435	1.3698	0	0
ADM2	95553.7	5707.5	16.7418	4.06538	0	0
ADRB1	9985.87	552.882	18.0615	4.17485	0	0
ADRB2	18839	41534.4	0.453577	-1.14058	0	0
ADRM1	616883	287478	2.14585	1.10155	0	0
AFP	18176.5	7.24735	2508.02	11.2923	0	0
AGR3	694348	9182.89	75.6132	6.24057	0	0
AGTR1	203756	18602.8	10.953	3.45325	0	0
AHR	789403	305546	2.58358	1.36937	0	0
AKAP5	63211.4	5842.38	10.8195	3.43556	0	0
ALCAM	1.41981e+06	124241	11.4279	3.51449	0	0
ANPEP	743915	152651	4.87331	2.2849	0	0
ANXA1	1.01365e+06	4.46757e+06	0.22689	-2.13994	0	0
AP2B1	2.41051e+06	691034	3.48826	1.80251	0	0
AP2S1	514014	188620	2.72513	1.44632	0	0
APH1A	1.84347e+06	481474	3.82881	1.93689	0	0
APOBR	114312	11187	10.2182	3.35307	0	0
APOE	1.68712e+06	647713	2.60474	1.38114	0	0
ARRB1	279095	67390.5	4.14145	2.05014	0	0
ARRB2	231209	112828	2.04921	1.03507	0	0
ASXL2	324150	127635	2.53967	1.34464	0	0
ATAD2	538286	66027.1	8.1525	3.02724	0	0
B3GALT5	138978	18347.9	7.5746	2.92117	0	0
BCAM	2.23121e+06	747463	2.98504	1.57775	0	0
BCAR3	237562	73575.7	3.22881	1.691	0	0
BFAR	444142	174840	2.54027	1.34498	0	0
BID	159677	43331	3.68506	1.88169	0	0
BIRC2	362856	173045	2.09689	1.06825	0	0
BIRC3	214008	48919	4.37475	2.1292	0	0
BLK	9230.36	874.344	10.5569	3.40012	0	0
BMP5	16902.2	535.31	31.5746	4.98069	0	0
BMPR2	778265	380659	2.04452	1.03176	0	0
BSG	3.19731e+06	1.48786e+06	2.14893	1.10362	0	0
BTK	54130.6	10988	4.92634	2.30052	0	0
BTLA	8269.18	957.386	8.63725	3.11057	0	0
C1QBP	523552	188848	2.77234	1.4711	0	0
C5AR2	127854	15651.2	8.16896	3.03015	0	0
CA6	11592.8	74.8407	154.899	7.27518	0	0
CA9	52758.8	5252.65	10.0442	3.32829	0	0
CABP1	3454.28	15685.3	0.220224	-2.18296	0	0
CALR	5.99042e+06	1.62182e+06	3.69365	1.88505	0	0
CASP8	172028	60233.3	2.85603	1.51401	0	0
CCKBR	7301.33	297.331	24.5562	4.61802	0	0
CCL14	103250	426496	0.24209	-2.04639	0	0
CCL15	101347	392156	0.258434	-1.95213	0	0
CCL16	601.971	6310.49	0.0953921	-3.38999	0	0
CCL19	120599	25675.9	4.69698	2.23173	0	0
CCL23	1314.72	34704.8	0.037883	-4.72231	0	0
CCL28	191409	31314.3	6.11252	2.61177	0	0
CCL5	258794	23279.7	11.1168	3.47466	0	0
CCL8	27452.7	862.252	31.8384	4.9927	0	0
CCR1	81400.8	8008.67	10.1641	3.34541	0	0
CCR10	5894.29	28742.2	0.205075	-2.28578	0	0
CCR2	29494	6661.54	4.42751	2.1465	0	0
CCR4	21373.4	1048.51	20.3845	4.3494	0	0
CCR5	70063.5	5190.86	13.4975	3.75462	0	0
CCR6	28741.8	1820.79	15.7853	3.98051	0	0
CCR8	4082.53	40.0684	101.889	6.67086	0	0
CD180	49761.7	2786.05	17.861	4.15874	0	0
CD19	12841.3	1298.18	9.89175	3.30623	0	0
CD2	94856.9	9526.7	9.95696	3.3157	0	0
CD209	27644.7	4145.09	6.66925	2.73753	0	0
CD22	62315.3	11239.9	5.5441	2.47095	0	0
CD24	8.19925e+06	1.41131e+06	5.80965	2.53845	0	0
CD248	307817	620890	0.495767	-1.01227	0	0
CD276	845353	420203	2.01177	1.00847	0	0
CD28	25022.4	4022.39	6.22078	2.63709	0	0
CD36	791187	44318.5	17.8523	4.15804	0	0
CD37	186230	70870.2	2.62776	1.39383	0	0
CD38	36864.4	10358.3	3.55891	1.83144	0	0
CD3D	37428.1	4040.88	9.26237	3.21138	0	0
CD3E	105455	15576.6	6.77011	2.75918	0	0
CD3G	25637.8	2805.2	9.13937	3.1921	0	0
CD4	375205	51719.2	7.25465	2.85891	0	0
CD44	2.97739e+06	1.22071e+06	2.43906	1.28633	0	0
CD46	2.31045e+06	764796	3.021	1.59503	0	0
CD48	96286.1	9224.15	10.4385	3.38384	0	0
CD6	60518.7	11642.8	5.19798	2.37795	0	0
CD74	1.15003e+07	2.69158e+06	4.27271	2.09515	0	0
CD80	10303.2	773.419	13.3216	3.73569	0	0
CD86	75736.1	7269.58	10.4182	3.38104	0	0
CD8A	78678.7	19193.8	4.09917	2.03533	0	0
CDH3	483615	143103	3.37948	1.7568	0	0
CEACAM6	1.32285e+06	297730	4.4431	2.15157	0	0
CHMP3	893751	415906	2.14893	1.10362	0	0
CLCN3	718366	228615	3.14225	1.6518	0	0
CLDN4	1.675e+06	356500	4.69846	2.23219	0	0
CLDN6	16196.3	160.271	101.056	6.65901	0	0
CLIC6	577208	52273.2	11.0421	3.46495	0	0
CNIH2	31518.7	4700.23	6.70577	2.7454	0	0
CNIH4	376303	124236	3.02894	1.59881	0	0
CNOT6	402860	144620	2.78564	1.47801	0	0
CNOT9	376544	175108	2.15035	1.10457	0	0
CNPY3	459439	197479	2.32651	1.21817	0	0
CNR1	19404.8	96109.2	0.201904	-2.30826	0	0
CNTFR	41802.9	151726	0.275517	-1.85979	0	0
COMP	795582	59243.6	13.429	3.74728	0	0
COPA	2.75857e+06	730072	3.77848	1.91781	0	0
COPB2	1.63046e+06	483446	3.37257	1.75385	0	0
COPE	850091	368479	2.30703	1.20603	0	0
COPG1	1.77035e+06	586043	3.02086	1.59496	0	0
COPG2	434035	140511	3.08897	1.62713	0	0
COPZ1	1.27542e+06	362895	3.51456	1.81334	0	0
CR2	28854.3	205.754	140.237	7.13172	0	0
CREB3	397672	181498	2.19105	1.13162	0	0
CRHBP	4209.11	12257.4	0.343394	-1.54206	0	0
CSF1R	354930	91418.3	3.88248	1.95698	0	0
CSF3R	168877	50130.9	3.36871	1.7522	0	0
CSN2	526527	21.7208	24240.7	14.5651	0	0
CTLA4	13108.9	1973.87	6.64122	2.73145	0	0
CXCL5	13271.6	1855.14	7.15393	2.83874	0	0
CXCL9	606975	40663.6	14.9267	3.89983	0	0
CXCR2	3167.98	33928.9	0.0933712	-3.42088	0	0
CXCR3	27222.5	1835.76	14.829	3.89035	0	0
CXCR4	542818	78910.5	6.8789	2.78218	0	0
CXCR6	25304.4	6391.28	3.95922	1.98521	0	0
DACT2	4271.87	11085.7	0.385351	-1.37576	0	0
DAXX	568770	224666	2.53162	1.34006	0	0
DCAF6	812235	269584	3.01292	1.59116	0	0
DCDC2	58700.2	8966.76	6.54642	2.71071	0	0
DCTN4	606955	227423	2.66883	1.41621	0	0
DCTN5	654753	218776	2.9928	1.5815	0	0
DDB1	2.07823e+06	757155	2.74479	1.45669	0	0
DDR1	2.40222e+06	683423	3.51498	1.81351	0	0
DDX58	376854	86039	4.38003	2.13094	0	0
DLG4	92250.5	228638	0.403478	-1.30944	0	0
DLK1	156932	12952.8	12.1156	3.5988	0	0
DLL1	40254	156585	0.257074	-1.95974	0	0
DRD4	4505.81	11545.5	0.390266	-1.35747	0	0
ECE2	91120	10086.8	9.03362	3.1753	0	0
EDA	19025.2	48250.3	0.394303	-1.34262	0	0
EDAR	2937.65	9709.85	0.302544	-1.72478	0	0
EDF1	1.26648e+06	550597	2.30019	1.20175	0	0
EDN2	44089	109452	0.402816	-1.31181	0	0
EDN3	16548	403080	0.0410539	-4.60634	0	0
EDNRA	191746	390879	0.490551	-1.02753	0	0
EDNRB	69855.5	198498	0.351921	-1.50668	0	0
EFNA1	814528	194739	4.18267	2.06442	0	0
EFNA3	155348	69767	2.22666	1.15488	0	0
EFNA4	151277	38286.6	3.95117	1.98228	0	0
EFR3A	752371	229910	3.27245	1.71037	0	0
EFR3B	66163.3	9788.85	6.75905	2.75682	0	0
ENAH	1.70213e+06	403810	4.21518	2.0756	0	0
ENPP4	184854	38207.9	4.83811	2.27444	0	0
ENY2	415859	162298	2.56232	1.35745	0	0
EPCAM	1.40589e+06	63573.8	22.1143	4.46691	0	0
EPGN	2119.3	13443	0.157651	-2.6652	0	0
EPHA2	102963	475698	0.216447	-2.20792	0	0
EPHA5	667.928	18822.6	0.0354853	-4.81663	0	0
EPHA8	7741.43	182.27	42.4722	5.40845	0	0
EPHB3	567145	247202	2.29426	1.19803	0	0
EPOR	40073.1	108597	0.369008	-1.43828	0	0
ERBB2	5.42336e+06	558247	9.71498	3.28021	0	0
ERBB3	2.37388e+06	278015	8.53866	3.09401	0	0
ERBB4	312713	20672.2	15.1272	3.91908	0	0
ERBIN	694135	271376	2.55784	1.35492	0	0
EVL	1.74215e+06	386453	4.50806	2.17251	0	0
EYA4	8925.8	62640.2	0.142493	-2.81104	0	0
F3	162882	391916	0.415606	-1.26671	0	0
FABP4	663878	43680.9	15.1984	3.92584	0	0
FADD	257609	54068.2	4.76452	2.25233	0	0
FAF1	351022	175283	2.00261	1.00188	0	0
FAP	337509	127652	2.64397	1.40271	0	0
FBLN5	332149	762716	0.435483	-1.19931	0	0
FBN1	1.83868e+06	723587	2.54106	1.34543	0	0
FCER2	7644.95	466.272	16.3959	4.03526	0	0
FCHO1	36138.2	9552.43	3.78314	1.91958	0	0
FCRL1	5798.97	298.874	19.4027	4.27819	0	0
FCRL3	15180.4	1212.62	12.5186	3.64601	0	0
FCRL5	26293.9	4742.44	5.54438	2.47102	0	0
FFAR2	21827.2	1320.66	16.5274	4.04679	0	0
FFAR4	9249.55	665.248	13.9039	3.79742	0	0
FGF1	90676.2	6433.19	14.0951	3.81712	0	0
FGF4	7442.57	12.5948	590.922	9.20682	0	0
FGF7	62871.4	407412	0.154319	-2.69601	0	0
FGF9	3800.13	15968.9	0.23797	-2.07115	0	0
FGFR4	122091	25314.1	4.82304	2.26994	0	0
FKBP3	425299	145424	2.92454	1.54821	0	0
FKBP4	2.44367e+06	464184	5.26445	2.39628	0	0
FLNA	5.57097e+06	1.35718e+07	0.41048	-1.28462	0	0
FLRT3	60183.1	15388.4	3.91094	1.96752	0	0
FLT3	42207.9	1959.94	21.5353	4.42863	0	0
FOLH1	35950.3	5089.29	7.06391	2.82047	0	0
FOLR2	64107	13393.3	4.78649	2.25897	0	0
FPR3	173377	9257.99	18.7273	4.22707	0	0
FRS2	460805	116977	3.93926	1.97793	0	0
FSHR	24.6207	189.598	0.129857	-2.945	0	0
FUT3	39082.6	145988	0.26771	-1.90125	0	0
FZD1	419281	197143	2.12679	1.08867	0	0
FZD10	15788.6	56429.6	0.279794	-1.83757	0	0
FZD6	340488	95365.4	3.57035	1.83607	0	0
FZD7	326566	132534	2.46402	1.30101	0	0
FZD8	139673	23246.2	6.0084	2.58698	0	0
FZD9	10475.3	1362.37	7.68901	2.9428	0	0
GAS6	623969	2.0516e+06	0.304138	-1.7172	0	0
GDF2	19.6432	79.8715	0.245934	-2.02365	0	0
GLP2R	2327.99	82179.4	0.0283282	-5.14162	0	0
GLRA3	70748.8	388.757	181.987	7.50769	0	0
GLRB	78328.5	26283.4	2.98015	1.57539	0	0
GNA13	596466	184478	3.23326	1.69299	0	0
GNAI3	730036	300472	2.42963	1.28074	0	0
GNAQ	625395	302319	2.06866	1.0487	0	0
GNAT3	2716.18	26.0496	104.269	6.70417	0	0
GPC3	197425	60957	3.23876	1.69544	0	0
GPR12	17450.9	1282.8	13.6037	3.76593	0	0
GPR17	2444.82	26059.6	0.0938167	-3.41401	0	0
GPR26	33101	380.838	86.9162	6.44155	0	0
GPR34	47714.4	12053.5	3.95856	1.98497	0	0
GPR37	29374.3	2014.65	14.5803	3.86595	0	0
GPR39	66089.3	8082.61	8.17674	3.03152	0	0
GPR78	87330.8	215240	0.405737	-1.30138	0	0
GPR87	14862.6	53276.6	0.278971	-1.84181	0	0
GPSM1	111183	268536	0.414032	-1.27218	0	0
GPX1	980604	475436	2.06253	1.04442	0	0
GRASP	39445.7	203385	0.193946	-2.36627	0	0
GRB2	1.42581e+06	379731	3.75478	1.90873	0	0
GRHL2	581636	90322.2	6.43956	2.68696	0	0
GRIA1	30982.7	1998.74	15.5011	3.9543	0	0
GRIA2	136172	19299.1	7.05586	2.81882	0	0
GRID1	18826.8	70780.4	0.265989	-1.91056	0	0
GRIK2	5241.27	15610.7	0.335749	-1.57455	0	0
GRIK3	152265	20540.5	7.41288	2.89003	0	0
GRIK4	16333.1	1647.26	9.91534	3.30966	0	0
GRIK5	11559.7	42000.1	0.275231	-1.86128	0	0
GRIP1	58734.5	14566.6	4.03215	2.01155	0	0
GRIP2	15217.8	32478.7	0.468547	-1.09373	0	0
GRK6	260043	97405.3	2.6697	1.41668	0	0
GRM4	56345.5	3608.56	15.6144	3.9648	0	0
GRP	29564.9	89.2527	331.249	8.37177	0	0
GRPR	71299.3	652.89	109.206	6.7709	0	0
GULP1	55374.8	180864	0.306169	-1.7076	0	0
HAP1	8329.4	84187.9	0.0989381	-3.33733	0	0
HCAR1	225086	9491.46	23.7146	4.5677	0	0
HCAR2	21375.5	53624.4	0.398615	-1.32693	0	0
HCK	110362	21912.9	5.03638	2.33239	0	0
HCST	43961.4	9222.42	4.76679	2.25302	0	0
HEBP1	598885	168509	3.55401	1.82945	0	0
HELZ2	402710	148388	2.7139	1.44037	0	0
HIP1	573154	234303	2.44621	1.29055	0	0
HMGB2	790552	269977	2.92822	1.55002	0	0
HMOX1	315396	156754	2.01204	1.00866	0	0
HYOU1	1.27172e+06	493703	2.57589	1.36507	0	0
IAPP	4077.77	52.3856	77.8415	6.28247	0	0
ICAM1	445900	122610	3.63673	1.86264	0	0
ICAM3	136929	26308	5.20485	2.37986	0	0
IFIH1	311546	65312.5	4.77009	2.25402	0	0
IGF1R	1.792e+06	349063	5.13373	2.36001	0	0
IGSF1	141522	16928.8	8.35982	3.06347	0	0
IL1B	28258.3	3255.84	8.67927	3.11757	0	0
IL1R2	11598.4	56609	0.204886	-2.28711	0	0
IL21R	41968	3404.35	12.3277	3.62384	0	0
IL2RA	24027.6	718.025	33.4634	5.06451	0	0
IL2RB	135373	10924	12.3922	3.63136	0	0
IL2RG	177154	15947.7	11.1084	3.47358	0	0
ILDR1	83154	14120.4	5.88894	2.55801	0	0
INSR	721155	343122	2.10175	1.07159	0	0
IPO4	449641	151817	2.96173	1.56644	0	0
IPO7	1.09455e+06	423455	2.5848	1.37005	0	0
IPO9	786658	313461	2.50959	1.32745	0	0
IRF1	402452	151131	2.66293	1.41301	0	0
IRF7	265309	122043	2.1739	1.12028	0	0
IRF9	582591	286069	2.03654	1.02612	0	0
ITGAV	1.06375e+06	456510	2.33018	1.22044	0	0
ITPR1	529034	241510	2.19053	1.13128	0	0
ITPR2	658055	147113	4.47313	2.16128	0	0
IVD	593065	243810	2.43248	1.28243	0	0
KAT2A	358712	751519	0.477316	-1.06698	0	0
KCND2	50637.5	9593.53	5.2783	2.40007	0	0
KCNJ6	7087.18	355.096	19.9585	4.31893	0	0
KCNK1	184709	53399.9	3.45898	1.79034	0	0
KCNK2	70570.2	11350.6	6.21733	2.63629	0	0
KCNQ3	49892.9	9239.14	5.40016	2.433	0	0
KCNT1	2824.58	9181.39	0.307642	-1.70067	0	0
KCTD8	408.337	6564.87	0.0622003	-4.00693	0	0
KIT	268209	66257.4	4.04798	2.0172	0	0
KLK14	50023.3	15827.7	3.1605	1.66015	0	0
KLRG2	38100	3578.23	10.6477	3.41247	0	0
LAIR1	168283	34710.2	4.84823	2.27746	0	0
LAMP1	2.34045e+06	1.06234e+06	2.20311	1.13954	0	0
LAMP2	1.55116e+06	594832	2.60772	1.38279	0	0
LAMP3	84947.6	14544.8	5.84042	2.54607	0	0
LCK	58049	10993.8	5.28017	2.40058	0	0
LEP	115857	1507.51	76.8532	6.26403	0	0
LIFR	244780	638514	0.383358	-1.38324	0	0
LIMS2	120417	593291	0.202965	-2.30069	0	0
LIN7C	217383	97211.1	2.23619	1.16105	0	0
LINGO1	148280	34723.4	4.27031	2.09434	0	0
LPAR1	136418	408606	0.333861	-1.58268	0	0
LPAR2	134924	41105.8	3.28235	1.71473	0	0
LRRC15	813840	2830.19	287.557	8.1677	0	0
LRRK2	77954.1	170122	0.458225	-1.12587	0	0
LY6E	2.36809e+06	643298	3.68117	1.88017	0	0
LY75	169517	46440.3	3.65021	1.86798	0	0
LYN	208565	58718.9	3.55192	1.8286	0	0
LYNX1	114993	372573	0.308646	-1.69597	0	0
LYPD1	49690.3	5062.84	9.81471	3.29495	0	0
LYPD3	316148	1.19088e+06	0.265475	-1.91335	0	0
LYPD6	113321	5767.09	19.6496	4.29643	0	0
MAL	9794.41	1.29798e+06	0.00754586	-7.0501	0	0
MARCO	41344.5	3927.57	10.5268	3.39599	0	0
MASP1	5939.11	1.09883e+06	0.00540493	-7.53151	0	0
MED1	554785	122715	4.52092	2.17662	0	0
MED13	712866	248676	2.86665	1.51937	0	0
MED14	427642	189602	2.25547	1.17343	0	0
MET	207885	71890.7	2.89168	1.53191	0	0
MIB2	126374	427323	0.295735	-1.75763	0	0
MMRN1	44061.6	258696	0.170322	-2.55366	0	0
MOAP1	255018	108160	2.35778	1.23743	0	0
MS4A1	57443.8	1752.63	32.7757	5.03456	0	0
MS4A7	351077	43268.8	8.11386	3.02039	0	0
MSLN	169160	20521.4	8.24308	3.04318	0	0
MSMB	138573	1966.18	70.4782	6.13911	0	0
MT1A	20726.7	57683.9	0.359315	-1.47668	0	0
MUC1	3.64175e+06	404950	8.99309	3.16882	0	0
MUC4	30276.6	226920	0.133424	-2.90591	0	0
MYD88	411716	161520	2.549	1.34993	0	0
MYH14	769177	267839	2.87179	1.52195	0	0
MYO6	1.37198e+06	266692	5.14442	2.36301	0	0
NCAM1	39588.1	482294	0.0820828	-3.60678	0	0
NCL	4.02007e+06	1.62599e+06	2.47239	1.30591	0	0
NCOA2	533911	222459	2.40005	1.26306	0	0
NCOA4	1.36916e+06	463670	2.95287	1.56212	0	0
NCOA5	394720	184432	2.14019	1.09774	0	0
NCOA6	586314	241981	2.42297	1.27678	0	0
NCOA7	309869	152903	2.02657	1.01904	0	0
NENF	511766	213737	2.39438	1.25965	0	0
NET1	1.13625e+06	442741	2.56639	1.35974	0	0
NETO2	124504	11994.4	10.3802	3.37576	0	0
NEU1	621428	145139	4.28161	2.09815	0	0
NEU2	9.15683	135.555	0.0675507	-3.88789	0	0
NGF	3970.61	15755.4	0.252015	-1.98842	0	0
NLGN2	194338	726789	0.267392	-1.90297	0	0
NPFF	5191.7	13027.6	0.398514	-1.3273	0	0
NPTX1	36458.6	3610.93	10.0967	3.33582	0	0
NPY1R	1.60179e+06	34136.1	46.9235	5.55224	0	0
NPY2R	10560.8	161.748	65.2919	6.02883	0	0
NPY5R	24623.9	2594.32	9.49146	3.24663	0	0
NR2F6	427041	139609	3.05883	1.61298	0	0
NR4A1	628420	1.44637e+06	0.434481	-1.20263	0	0
NRG2	11317.4	34452.1	0.328498	-1.60605	0	0
NRIP1	816491	248209	3.28953	1.71788	0	0
NSF	470635	166822	2.82118	1.4963	0	0
NSG1	18690.1	81014.4	0.230701	-2.1159	0	0
NT5E	118561	464375	0.255313	-1.96966	0	0
NTRK1	4956.13	19540.3	0.253636	-1.97917	0	0
NTRK2	510053	171854	2.96794	1.56946	0	0
NXPH1	47561.2	70.2581	676.949	9.4029	0	0
NXPH4	44670.4	11768.2	3.79585	1.92442	0	0
OLR1	118536	2200.72	53.8626	5.75121	0	0
OXER1	8863.29	21699.4	0.408458	-1.29174	0	0
P2RX1	8856.98	136359	0.0649535	-3.94445	0	0
P2RX4	256709	98709.2	2.60066	1.37888	0	0
P2RY1	18142.9	94193.5	0.192613	-2.37622	0	0
P2RY6	33404.7	8107.57	4.12019	2.04271	0	0
P2RY8	43025.7	7591.43	5.66766	2.50275	0	0
PAK4	617550	224608	2.74946	1.45915	0	0
PALM	211255	459391	0.45986	-1.12073	0	0
PAQR5	68866.6	23226.4	2.96502	1.56804	0	0
PEA15	1.77179e+06	854620	2.07319	1.05185	0	0
PENK	11027.3	25693.6	0.429184	-1.22033	0	0
PER1	253237	1.2444e+06	0.203501	-2.29689	0	0
PEX19	713572	259231	2.75265	1.46082	0	0
PILRB	356759	791287	0.450859	-1.14925	0	0
PLAC1	9380.41	224.297	41.8213	5.38617	0	0
PLCG2	174398	79871.5	2.18348	1.12663	0	0
PLCL1	84209.4	24222.1	3.47655	1.79765	0	0
PMEL	32338.7	417354	0.0774852	-3.68994	0	0
PODXL	789846	228711	3.45347	1.78805	0	0
PPID	245789	114426	2.14801	1.103	0	0
PRAME	178236	1542.1	115.58	6.85274	0	0
PRG4	91919.7	25156.9	3.65385	1.86942	0	0
PRLHR	791.043	14245.1	0.0555308	-4.17057	0	0
PRLR	1.51866e+06	521396	2.91267	1.54234	0	0
PROK1	7143.97	67353.9	0.106066	-3.23696	0	0
PROM1	469039	53278.4	8.80356	3.13809	0	0
PSCA	73041.4	176879	0.412945	-1.27598	0	0
PTAFR	108670	16354.9	6.6445	2.73216	0	0
PTH1R	14104.8	125887	0.112044	-3.15787	0	0
PTH2R	13086.8	304.662	42.9552	5.42476	0	0
PYY	6729.32	362.589	18.5591	4.21405	0	0
RAB26	64806.6	8884.21	7.29458	2.86682	0	0
RAMP1	122833	646890	0.189882	-2.39683	0	0
RAN	1.2979e+06	469054	2.76707	1.46836	0	0
RARA	795364	336327	2.36485	1.24175	0	0
RBAK	177424	82589.2	2.14827	1.10317	0	0
REEP1	133235	38859.2	3.42867	1.77765	0	0
REEP3	446473	182745	2.44315	1.28874	0	0
REEP5	1.7134e+06	517842	3.30873	1.72628	0	0
REEP6	431598	30042.7	14.3662	3.8446	0	0
RET	419162	13398.9	31.2834	4.96733	0	0
RGP1	325264	144315	2.25385	1.17239	0	0
RGS17	9489.42	19077.3	0.49742	-1.00746	0	0
RHOA	3.46529e+06	1.7275e+06	2.00596	1.00429	0	0
RHOC	1.87253e+06	656794	2.85102	1.51148	0	0
RIC3	27239.6	80727.2	0.337428	-1.56735	0	0
RIPK1	304448	148208	2.05419	1.03857	0	0
RIPK2	196779	45014.3	4.37146	2.12812	0	0
RNF34	259443	108946	2.38139	1.2518	0	0
RNF41	325803	153173	2.12703	1.08884	0	0
RNF43	227164	47038.5	4.82933	2.27182	0	0
ROBO2	79220.9	28744.3	2.75605	1.4626	0	0
ROBO3	26291.2	85976.9	0.305793	-1.70937	0	0
RSPO1	17277.1	241590	0.071514	-3.80563	0	0
RSPO2	488.286	23528.1	0.0207533	-5.59052	0	0
RSPO3	27170	87850.4	0.309275	-1.69304	0	0
RTP4	64840.7	12253	5.29182	2.40376	0	0
RXFP1	1459.29	18042.1	0.0808829	-3.62802	0	0
RXRG	3169.49	11145.4	0.284376	-1.81413	0	0
RYR1	96572.3	24590.7	3.92718	1.97349	0	0
RYR2	15489.3	34570.9	0.448043	-1.15829	0	0
S1PR5	13005.2	34534.5	0.376585	-1.40895	0	0
SAA1	486202	28688.6	16.9476	4.08301	0	0
SDC1	2.36541e+06	1.14104e+06	2.07302	1.05174	0	0
SFRP2	2.82027e+06	162675	17.3369	4.11577	0	0
SGK3	395466	88201.3	4.48368	2.16468	0	0
SHB	201249	80584.8	2.49736	1.3204	0	0
SHC2	126671	323638	0.391396	-1.3533	0	0
SHC3	19781.9	96441.4	0.205118	-2.28547	0	0
SHH	2691.24	16319.9	0.164905	-2.60029	0	0
SKIL	586169	143451	4.0862	2.03076	0	0
SLAMF6	34037	8557.95	3.97724	1.99177	0	0
SLAMF7	114263	12171.5	9.38777	3.23078	0	0
SLC39A6	7.5023e+06	181229	41.3968	5.37145	0	0
SLC44A4	773415	101168	7.64486	2.93449	0	0
SLIT1	36776.1	3740.18	9.8327	3.29759	0	0
SLIT2	111885	246373	0.45413	-1.13882	0	0
SLITRK6	519054	7184.2	72.2494	6.17491	0	0
SMS	556256	146696	3.79189	1.92292	0	0
SNF8	367580	177569	2.07006	1.04967	0	0
SNX2	429656	212989	2.01727	1.01241	0	0
SNX27	465973	215985	2.15743	1.10932	0	0
SNX4	277423	98007.5	2.83063	1.50112	0	0
SNX6	472046	229333	2.05834	1.04148	0	0
SRR	224909	96431.1	2.33233	1.22177	0	0
SSR1	1.36938e+06	471781	2.90257	1.53733	0	0
SSR2	2.17629e+06	793490	2.74268	1.45559	0	0
SSR3	1.31954e+06	651272	2.0261	1.01871	0	0
SSR4	1.21734e+06	446448	2.72673	1.44717	0	0
SSTR2	115921	14237.4	8.14202	3.02539	0	0
STAT1	2.25396e+06	441314	5.10739	2.35259	0	0
STEAP1	68343.5	16479.5	4.1472	2.05214	0	0
STIP1	1.15493e+06	456482	2.53008	1.33918	0	0
STK4	335434	140269	2.39137	1.25784	0	0
SURF4	1.64976e+06	684877	2.40883	1.26834	0	0
SYNE4	126081	16952.3	7.43743	2.8948	0	0
SYT1	221912	14345.6	15.469	3.95131	0	0
TBK1	229762	109451	2.09922	1.06986	0	0
TFRC	975763	195001	5.0039	2.32305	0	0
TLR1	61217.1	10410.8	5.88015	2.55585	0	0
TLR2	114395	48351.2	2.36592	1.2424	0	0
TLR3	71337.5	27049.9	2.63725	1.39904	0	0
TLR7	55862.5	2681.8	20.8302	4.38061	0	0
TLR8	17918.4	2190.64	8.17954	3.03202	0	0
TM4SF1	1.86569e+06	422210	4.41886	2.14368	0	0
TMED2	2.46979e+06	665076	3.71354	1.8928	0	0
TMED9	1.24827e+06	350498	3.56142	1.83245	0	0
TNFRSF17	10240.7	1143.15	8.95835	3.16323	0	0
TNFSF8	16190	2463.15	6.57288	2.71653	0	0
TNPO1	763832	353728	2.15938	1.11062	0	0
TPBG	488427	199806	2.44451	1.28954	0	0
TRAF2	189655	72809.1	2.60482	1.38118	0	0
TRAF4	616761	107626	5.73062	2.51869	0	0
TRAK1	500844	218895	2.28805	1.19412	0	0
TRH	168645	24844.5	6.78803	2.76299	0	0
TRIO	711019	347237	2.04765	1.03397	0	0
TRIP4	176749	83510	2.1165	1.08168	0	0
TRPC1	28467.3	101587	0.280226	-1.83534	0	0
TRPC3	2237.07	9327.49	0.239837	-2.05988	0	0
TRPC4	3313.41	20598.5	0.160857	-2.63615	0	0
TRRAP	604147	296765	2.03577	1.02558	0	0
TUB	78999.1	451946	0.174798	-2.51624	0	0
UBE3A	667399	309984	2.15301	1.10635	0	0
UCN2	2067.82	10677.5	0.193662	-2.36839	0	0
UCN3	32019.6	174.531	183.462	7.51933	0	0
UFL1	307734	152093	2.02333	1.01673	0	0
UNC5A	52779.2	4106.39	12.8529	3.68403	0	0
UNC5B	465956	138876	3.35519	1.7464	0	0
VAMP7	329521	125213	2.63168	1.39598	0	0
VAMP8	808033	142308	5.67805	2.50539	0	0
VASP	660092	291834	2.26188	1.17752	0	0
VCAM1	241959	41926.7	5.771	2.52882	0	0
VCP	2.4374e+06	1.04197e+06	2.33922	1.22603	0	0
VDR	294385	71455.4	4.11984	2.04259	0	0
VEGFD	12878.2	83836.6	0.15361	-2.70265	0	0
VIPR1	104984	34432.2	3.04902	1.60835	0	0
VIPR2	39759.1	156753	0.253641	-1.97914	0	0
VTA1	337401	108278	3.11607	1.63973	0	0
WASH1	78917.6	160749	0.490936	-1.02639	0	0
WIPF2	574959	219199	2.623	1.39122	0	0
WIPI1	307043	134191	2.2881	1.19415	0	0
WISP2	178741	1.30355e+06	0.137119	-2.8665	0	0
WNT16	837.662	27690.3	0.0302511	-5.04687	0	0
WNT2	61049.4	16261.6	3.75421	1.90851	0	0
WNT2B	56479.3	136226	0.414598	-1.27021	0	0
WNT3	45202.5	12127.7	3.72721	1.8981	0	0
WNT7B	138860	42569.1	3.262	1.70576	0	0
XIAP	492555	186996	2.63405	1.39728	0	0
XPR1	375994	114607	3.28074	1.71402	0	0
TAAR8	4.14888	40.4911	0.102464	-3.28681	0	0
BMP10	23.8503	53.7624	0.443624	-1.17259	3.74548e-129	6.06183e-129
TAAR5	5.13187	24.0974	0.212964	-2.23132	2.36531e-119	3.82269e-119
NPS	12.8064	31.7202	0.403731	-1.30853	3.53023e-86	5.68926e-86
TAAR9	2.56211	11.016	0.232582	-2.10419	6.40685e-52	1.02961e-51
TAAR3	29.1339	2.81774	10.3395	3.37009	1.36037e-46	2.1831e-46
AGTR2	217.86	4079.48	0.0534039	-4.22691	1.54838e-39	2.48133e-39
AIRE	291.489	4447.17	0.0655449	-3.93137	1.31043e-38	2.09706e-38
VIP	801.517	4802.79	0.166886	-2.58307	8.8632e-25	1.41439e-24
IHH	302.25	2491.85	0.121295	-3.0434	1.24662e-20	1.98658e-20
SCTR	529.338	2688.43	0.196895	-2.3445	1.28826e-14	2.05008e-14
TDGF1	768.832	2864.76	0.268376	-1.89767	3.25278e-13	5.1691e-13
LIPI	513.339	2251.1	0.228039	-2.13265	3.60498e-12	5.72084e-12
GIP	387.253	0	65535	65535	4.1805e-12	6.62494e-12
GRM7	1726.21	6375.13	0.270772	-1.88485	4.5917e-11	7.26647e-11
CLDN18	1595.57	5275.64	0.30244	-1.72528	3.94912e-09	6.24093e-09
IL5RA	2105.72	6362.33	0.330967	-1.59524	4.29037e-09	6.77083e-09
NMS	2.98053	0	65535	65535	1.07339e-08	1.69162e-08
ADRB3	530.709	1661.08	0.319497	-1.64613	4.62572e-08	7.27993e-08
GALR1	470.575	1452.51	0.323975	-1.62605	8.84956e-08	1.39082e-07
WNT3A	2069.62	5128.02	0.40359	-1.30904	6.4251e-07	1.0084e-06
KCNA1	3848.15	9952.52	0.386651	-1.37089	8.59546e-07	1.34717e-06
GPR31	893.508	46.4294	19.2444	4.26637	8.98442e-07	1.4062e-06
TARM1	25.6631	10.5062	2.44267	1.28846	1.55016e-06	2.42292e-06
FGF21	538.777	11.0474	48.7695	5.60791	1.62254e-06	2.53258e-06
TMEFF2	424.776	1191.67	0.356454	-1.48821	1.69064e-06	2.63528e-06
SNTG2	2872.42	6837.43	0.420103	-1.25118	3.19635e-06	4.97549e-06
FCRL4	928.565	61.5579	15.0844	3.91499	4.11157e-06	6.39142e-06
SNTG1	726.507	33.8701	21.4498	4.42289	5.73042e-06	8.89579e-06
IL3	15.8759	5.87748	2.70114	1.43357	8.2661e-06	1.28147e-05
FGF19	1344.63	38.93	34.5397	5.11018	8.3239e-06	1.28868e-05
TSHB	50.7798	243.919	0.208183	-2.26408	1.28578e-05	1.98521e-05
ADAM2	2003.85	101.435	19.755	4.30415	1.30021e-05	2.00479e-05
STAB2	5004.2	10374.9	0.48234	-1.05188	1.68995e-05	2.60221e-05
GALR2	535.283	1246.86	0.429307	-1.21992	1.79094e-05	2.75399e-05
NR0B1	4189.33	9224.97	0.45413	-1.13882	1.86082e-05	2.85759e-05
GPR6	767.706	48.9299	15.6899	3.97177	1.88271e-05	2.88732e-05
MUSK	567.973	1302.36	0.436111	-1.19723	1.99221e-05	3.05116e-05
CALCR	3948.32	160.963	24.5294	4.61644	2.60854e-05	3.98974e-05
UTS2B	2166.61	4447.05	0.487201	-1.03741	2.62606e-05	4.01115e-05
TMIE	1994.42	4039.7	0.493706	-1.01828	3.57664e-05	5.45581e-05
KCNQ2	3715.22	177.81	20.8943	4.38504	7.74261e-05	0.000117791
GRM6	1713.84	3443.48	0.497704	-1.00664	8.20498e-05	0.000124659
QRFPR	2391.64	171.914	13.9118	3.79824	9.21413e-05	0.000139805
GPHB5	9.49484	3.248	2.92329	1.54759	9.83129e-05	0.000148971
GLP1R	5172.93	406.429	12.7278	3.66991	0.000124669	0.000188656
TBL1Y	910.781	104.054	8.75295	3.12977	0.000267734	0.000403013
MC4R	350.677	14.7659	23.7492	4.5698	0.000399986	0.000600506
FFAR3	1258.31	106.636	11.8	3.56071	0.000621589	0.000929533
PNOC	4716.74	441.14	10.6922	3.41848	0.000660014	0.000985702
CNR2	3718.79	295.01	12.6056	3.656	0.000916941	0.00136405
CCL25	929.917	129.823	7.16297	2.84056	0.00095524	0.00141918
KISS1	2242.95	251.605	8.91454	3.15616	0.00122183	0.00180584
GHSR	452.574	32.1727	14.067	3.81424	0.00128973	0.00190372
IL4	147.003	366.092	0.401547	-1.31636	0.00131352	0.00193633
FGF3	357.431	22.1973	16.1025	4.00921	0.00164146	0.00241354
DLL3	4118.69	397.022	10.3739	3.37489	0.0017824	0.0026174
RTP3	1387.55	126.644	10.9564	3.4537	0.00235472	0.00344453
FCRL2	5632.09	703.002	8.01149	3.00207	0.00260584	0.00380212
BECN2	172.358	2.58292	66.7299	6.06026	0.00272673	0.00397343
FGF23	453.125	38.1793	11.8684	3.56905	0.00290799	0.00423217
KAAG1	4584.4	554.874	8.26206	3.0465	0.00299907	0.00435362
ASTL	2156.01	298.902	7.21308	2.85061	0.00407662	0.00588788
CCR3	1359	144.305	9.41757	3.23535	0.00434694	0.00627036
GRM8	4912.94	698.018	7.03842	2.81525	0.0049974	0.00719046
NRG3	5136.35	773.806	6.63777	2.7307	0.00563849	0.00810267
GPR84	11721.6	2000.42	5.85957	2.5508	0.00655863	0.00941308
PDYN	385.558	37.217	10.3597	3.37291	0.00784696	0.0112339
CD1B	2896.36	445.746	6.49779	2.69995	0.00903865	0.0128914
TAAR6	285.971	22.7709	12.5586	3.6506	0.0105054	0.0149646
DRD5	110.974	229.846	0.482818	-1.05045	0.0107424	0.0152831
HRH3	1581.57	217.276	7.27908	2.86376	0.0108064	0.015355
USH1C	5143.62	886.441	5.80255	2.53669	0.011827	0.0167843
XCL2	3793.9	577.52	6.5693	2.71574	0.0172796	0.0243407
KLRB1	13980.8	3050.65	4.58288	2.19625	0.0205652	0.0287912
GHRHR	722.322	141.62	5.10044	2.35062	0.0231557	0.0323386
CCL20	8694.56	2157.69	4.02957	2.01063	0.028603	0.0396068
LY9	17624.5	3682.07	4.78658	2.25899	0.0290643	0.0401481
LGI1	5526.4	1157.5	4.77442	2.25533	0.0335169	0.0461312
LY6H	5281.21	1156.41	4.5669	2.19121	0.0381343	0.0522972
FGF5	1938.91	412.05	4.70552	2.23436	0.0392114	0.0537097
TNFRSF8	8899.44	2470.45	3.60236	1.84894	0.0515079	0.0697159
CD1C	12393.6	3162.42	3.91903	1.97049	0.0590407	0.0796282
MCHR1	8461.44	2374.35	3.56369	1.83337	0.0611737	0.0823104
APOC3	3024.99	679.949	4.44885	2.15343	0.0627094	0.0841782
PAK5	3605.8	766.841	4.70215	2.23332	0.0690507	0.0924729

## Sheet: BRCA vs Colon
HugoSymbol	meanBrca	meanNormal	foldChange	log2FC	pvalue	padj
AAGAB	490863	141525	3.4684	1.79427	0	0
ACE	342291	166569	2.05495	1.0391	0	0
ACHE	14616.9	56884.1	0.256959	-1.96039	0	0
ACKR2	32131.7	9967.04	3.2238	1.68876	0	0
ACVR1	264311	112154	2.35668	1.23675	0	0
ADAM2	2003.85	63.7816	31.4174	4.97349	0	0
ADAM9	773862	368025	2.10274	1.07227	0	0
ADM2	95553.7	10212.4	9.3566	3.22598	0	0
ADRB1	9985.87	20923.9	0.477246	-1.06719	0	0
ADRB3	530.709	13842.5	0.0383391	-4.70504	0	0
AFP	18176.5	79.0402	229.965	7.84527	0	0
AGR3	694348	102109	6.80009	2.76555	0	0
AGTR1	203756	90445.2	2.25281	1.17173	0	0
AGTR2	217.86	932.367	0.233664	-2.0975	0	0
AHR	789403	262060	3.0123	1.59087	0	0
AIRE	291.489	2056.11	0.141767	-2.8184	0	0
AJUBA	143530	27490.1	5.22115	2.38437	0	0
AKAP5	63211.4	19140.1	3.30256	1.72359	0	0
ALCAM	1.41981e+06	180111	7.88297	2.97874	0	0
ANXA2	3.04317e+06	1.06572e+06	2.85551	1.51375	0	0
AP2B1	2.41051e+06	734026	3.28395	1.71543	0	0
AP2S1	514014	208006	2.47115	1.30519	0	0
APH1A	1.84347e+06	458178	4.02348	2.00844	0	0
APH1B	157623	66009	2.38791	1.25575	0	0
APOA1	7058.27	20667.3	0.341519	-1.54996	0	0
APOB	8064.05	20068.3	0.40183	-1.31534	0	0
APOBR	114312	241073	0.474178	-1.0765	0	0
APOC3	3024.99	6560.09	0.46112	-1.11678	0	0
APOE	1.68712e+06	329504	5.12018	2.3562	0	0
ASXL2	324150	151276	2.14278	1.09948	0	0
ATAD2	538286	48299.6	11.1447	3.47829	0	0
BCAM	2.23121e+06	279462	7.98394	2.9971	0	0
BCAR3	237562	108143	2.19673	1.13536	0	0
BFAR	444142	194705	2.2811	1.18973	0	0
BID	159677	79047.6	2.02002	1.01437	0	0
BMP3	4236.95	157878	0.0268368	-5.21964	0	0
BMPR2	778265	330269	2.35645	1.23662	0	0
BMX	8576.77	21469.7	0.399483	-1.32379	0	0
BTK	54130.6	26332.4	2.05567	1.03961	0	0
BTLA	8269.18	3176.15	2.60353	1.38047	0	0
C1QBP	523552	257548	2.03283	1.02349	0	0
C5AR2	127854	15562.1	8.21571	3.03839	0	0
CA6	11592.8	101.932	113.731	6.82948	0	0
CA9	52758.8	7165.96	7.36242	2.88018	0	0
CABP1	3454.28	17396	0.198568	-2.3323	0	0
CALCB	1037.47	2813.41	0.368761	-1.43924	0	0
CALCR	3948.32	172.153	22.935	4.51948	0	0
CALR	5.99042e+06	1.31313e+06	4.56194	2.18965	0	0
CASP8	172028	83244.7	2.06653	1.04721	0	0
CASR	240.616	1164.96	0.206544	-2.27548	0	0
CCKAR	427.47	1371.9	0.311589	-1.68228	0	0
CCKBR	7301.33	1007.35	7.24803	2.85759	0	0
CCL13	10372.2	27584.5	0.376017	-1.41113	0	0
CCL15	101347	256917	0.394473	-1.342	0	0
CCL16	601.971	1940.06	0.310285	-1.68834	0	0
CCL19	120599	17655.3	6.83076	2.77205	0	0
CCL20	8694.56	20504.6	0.42403	-1.23776	0	0
CCL21	80324.1	197835	0.406016	-1.30039	0	0
CCL23	1314.72	6486.36	0.20269	-2.30265	0	0
CCL5	258794	35090.9	7.37497	2.88264	0	0
CCR1	81400.8	19812.8	4.10849	2.03861	0	0
CCR10	5894.29	24520.8	0.24038	-2.05661	0	0
CCR2	29494	13443.9	2.19386	1.13347	0	0
CCR4	21373.4	2254.19	9.48161	3.24513	0	0
CCR5	70063.5	8795.3	7.96601	2.99386	0	0
CCR6	28741.8	5001.72	5.74638	2.52265	0	0
CCR7	46494.7	12330.7	3.77065	1.91481	0	0
CCR8	4082.53	86.4694	47.2136	5.56113	0	0
CCR9	337.816	1060.69	0.318488	-1.65069	0	0
CD163	293445	637505	0.460303	-1.11934	0	0
CD180	49761.7	12492.5	3.98331	1.99397	0	0
CD1A	10759	222.198	48.4206	5.59755	0	0
CD1B	2896.36	235.916	12.2771	3.6179	0	0
CD1C	12393.6	4630.91	2.67628	1.42023	0	0
CD1D	11472.2	27957.4	0.410345	-1.28509	0	0
CD2	94856.9	16955.2	5.59456	2.48402	0	0
CD22	62315.3	26682.2	2.33546	1.22371	0	0
CD24	8.19925e+06	2.02303e+06	4.05295	2.01897	0	0
CD276	845353	203684	4.15031	2.05322	0	0
CD28	25022.4	6786.58	3.68704	1.88246	0	0
CD36	791187	313046	2.52738	1.33764	0	0
CD3D	37428.1	9071.79	4.12576	2.04466	0	0
CD3E	105455	28990.3	3.63759	1.86298	0	0
CD3G	25637.8	5637.09	4.54805	2.18525	0	0
CD4	375205	90798.9	4.13226	2.04693	0	0
CD44	2.97739e+06	694351	4.28802	2.10031	0	0
CD46	2.31045e+06	854675	2.7033	1.43472	0	0
CD48	96286.1	23044	4.17836	2.06294	0	0
CD6	60518.7	21055.5	2.87424	1.52318	0	0
CD70	4654.13	1395.47	3.33516	1.73775	0	0
CD74	1.15003e+07	1.91565e+06	6.00337	2.58577	0	0
CD79B	37966.2	16999.2	2.2334	1.15924	0	0
CD80	10303.2	1330.16	7.7458	2.95341	0	0
CD86	75736.1	15784.2	4.79822	2.2625	0	0
CD8A	78678.7	16860.5	4.66645	2.22233	0	0
CD8B	20673.9	4877.53	4.23861	2.08359	0	0
CDH3	483615	3406.6	141.964	7.14938	0	0
CEACAM5	361311	2.88364e+06	0.125297	-2.99658	0	0
CEACAM6	1.32285e+06	403456	3.27878	1.71316	0	0
CHMP5	459585	225045	2.04219	1.03012	0	0
CHST4	5086.7	239.67	21.2237	4.40761	0	0
CLCN3	718366	256608	2.79947	1.48515	0	0
CLDN6	16196.3	126.003	128.539	7.00607	0	0
CLIC6	577208	35644.2	16.1936	4.01735	0	0
CNIH2	31518.7	6061.03	5.20022	2.37857	0	0
CNIH3	38478.2	7194.4	5.34836	2.4191	0	0
CNIH4	376303	162085	2.32163	1.21514	0	0
CNOT6	402860	144779	2.78259	1.47643	0	0
CNOT9	376544	166326	2.26389	1.17881	0	0
CNPY3	459439	145569	3.15615	1.65817	0	0
CNR1	19404.8	146425	0.132524	-2.91567	0	0
COMP	795582	14527.3	54.7645	5.77517	0	0
COPA	2.75857e+06	668808	4.1246	2.04425	0	0
COPB2	1.63046e+06	424436	3.84147	1.94166	0	0
COPE	850091	381769	2.22671	1.15492	0	0
COPG1	1.77035e+06	541696	3.26817	1.70848	0	0
COPG2	434035	86933.4	4.99273	2.31983	0	0
COPZ1	1.27542e+06	342838	3.72017	1.89537	0	0
CR2	28854.3	6370.28	4.52952	2.17936	0	0
CSF1R	354930	156808	2.26346	1.17853	0	0
CSN2	526527	79.2031	6647.82	12.6987	0	0
CSPG4	250050	1.02554e+06	0.243824	-2.03609	0	0
CTLA4	13108.9	4716.09	2.77962	1.47489	0	0
CXCL2	18524.5	53247.2	0.347896	-1.52327	0	0
CXCL3	3026.35	19235.8	0.157329	-2.66815	0	0
CXCL5	13271.6	4099.45	3.2374	1.69484	0	0
CXCL9	606975	14112.9	43.0084	5.42655	0	0
CXCR3	27222.5	5625.86	4.83882	2.27466	0	0
CXCR4	542818	106508	5.09648	2.3495	0	0
CXCR6	25304.4	9117.44	2.77539	1.47269	0	0
DAPK1	164495	358628	0.458679	-1.12444	0	0
DAXX	568770	233536	2.43546	1.2842	0	0
DCAF6	812235	405534	2.00288	1.00208	0	0
DCDC2	58700.2	2855.08	20.5599	4.36176	0	0
DCTN4	606955	209836	2.89252	1.53233	0	0
DCTN5	654753	312341	2.09627	1.06783	0	0
DDB1	2.07823e+06	714995	2.90663	1.53935	0	0
DDR1	2.40222e+06	554451	4.3326	2.11523	0	0
DDR2	373496	1.11108e+06	0.336155	-1.5728	0	0
DDX58	376854	78189	4.81978	2.26897	0	0
DGKQ	136960	277808	0.493004	-1.02033	0	0
DHX58	155608	77563.9	2.00619	1.00446	0	0
DLG2	16318	33898.9	0.481373	-1.05477	0	0
DLK1	156932	2138.9	73.3701	6.19712	0	0
DLL1	40254	125745	0.320123	-1.6433	0	0
DLL3	4118.69	408.271	10.0881	3.33459	0	0
DOCK3	19056.6	62442.6	0.305186	-1.71224	0	0
DRD2	9610.94	2562.89	3.75004	1.90691	0	0
ECE2	91120	25370.6	3.59156	1.84461	0	0
EDF1	1.26648e+06	592763	2.13657	1.0953	0	0
EDN2	44089	6636.26	6.64365	2.73198	0	0
EDN3	16548	83138.6	0.199041	-2.32886	0	0
EDNRA	191746	31647.1	6.05889	2.59905	0	0
EFNA1	814528	178430	4.56498	2.19061	0	0
EFNA2	702.415	20835.7	0.033712	-4.89059	0	0
EFNA3	155348	14476	10.7314	3.42376	0	0
EFNA4	151277	32236	4.69278	2.23044	0	0
EFNA5	152536	64400.8	2.36853	1.24399	0	0
EFNB3	40469	6535.98	6.19174	2.63034	0	0
EFR3A	752371	300608	2.50283	1.32356	0	0
EFR3B	66163.3	20615.7	3.20936	1.68229	0	0
ENAH	1.70213e+06	669313	2.5431	1.34659	0	0
ENY2	415859	194636	2.1366	1.09531	0	0
EPGN	2119.3	139.681	15.1724	3.92338	0	0
EPHA5	667.928	2596.88	0.257204	-1.95902	0	0
EPHA6	3591.15	15231.6	0.23577	-2.08455	0	0
EPHA7	17106.2	388515	0.0440298	-4.50538	0	0
EPHA8	7741.43	168.694	45.8903	5.52012	0	0
EPHB3	567145	96433.3	5.88121	2.55611	0	0
EPHB4	786070	269157	2.92048	1.54621	0	0
ERBB2	5.42336e+06	670755	8.08545	3.01533	0	0
ERBB3	2.37388e+06	629883	3.76876	1.91409	0	0
ERBB4	312713	2116.93	147.72	7.20672	0	0
EVL	1.74215e+06	339332	5.13407	2.3601	0	0
F3	162882	330343	0.49307	-1.02013	0	0
FABP4	663878	251357	2.64117	1.40118	0	0
FADD	257609	73772.1	3.49196	1.80404	0	0
FAP	337509	33219.4	10.16	3.34483	0	0
FBN1	1.83868e+06	458237	4.0125	2.0045	0	0
FCAR	884.301	4409.08	0.200564	-2.31787	0	0
FCHO1	36138.2	16049.5	2.25167	1.17099	0	0
FCRL2	5632.09	14594.4	0.385907	-1.37367	0	0
FCRL3	15180.4	5767.89	2.63188	1.39609	0	0
FFAR2	21827.2	4373.5	4.99078	2.31926	0	0
FFAR3	1258.31	3729.6	0.337383	-1.56754	0	0
FFAR4	9249.55	38791.3	0.238444	-2.06828	0	0
FGF1	90676.2	16897.4	5.36627	2.42392	0	0
FGF10	113103	30187	3.74674	1.90564	0	0
FGF19	1344.63	69.4982	19.3477	4.27409	0	0
FGF2	99369.2	215703	0.460677	-1.11817	0	0
FGF21	538.777	19.9921	26.9495	4.75219	0	0
FGF3	357.431	13.2189	27.0393	4.75699	0	0
FGF4	7442.57	179.13	41.5484	5.37672	0	0
FGF5	1938.91	17768.4	0.109122	-3.19599	0	0
FGF7	62871.4	174156	0.361005	-1.46991	0	0
FGF9	3800.13	10032.2	0.378792	-1.40052	0	0
FKBP3	425299	167585	2.53781	1.34358	0	0
FKBP4	2.44367e+06	412629	5.9222	2.56613	0	0
FKBP5	656524	1.35273e+06	0.485332	-1.04296	0	0
FLNA	5.57097e+06	3.82752e+07	0.14555	-2.78041	0	0
FLRT3	60183.1	18567.8	3.24126	1.69656	0	0
FLT3	42207.9	5424.53	7.78093	2.95994	0	0
FOLH1	35950.3	5321.41	6.75578	2.75612	0	0
FOLR1	64066.9	721.326	88.8182	6.47278	0	0
FPR3	173377	23442.2	7.39592	2.88673	0	0
FRS2	460805	97664.5	4.71824	2.23825	0	0
FSHB	18.4441	136.606	0.135017	-2.88878	0	0
FSHR	24.6207	579.255	0.0425042	-4.55625	0	0
FUT3	39082.6	298041	0.131132	-2.93091	0	0
FXYD5	672366	134629	4.99422	2.32026	0	0
FZD1	419281	117943	3.55495	1.82983	0	0
FZD10	15788.6	3466.57	4.55454	2.1873	0	0
FZD2	46225	11172	4.1376	2.04879	0	0
FZD3	116322	51631	2.25295	1.17181	0	0
FZD5	49651.4	349132	0.142214	-2.81387	0	0
FZD6	340488	87118.9	3.90831	1.96655	0	0
FZD9	10475.3	1832.58	5.71614	2.51504	0	0
GAB2	339938	154935	2.19406	1.1336	0	0
GALR1	470.575	4052.73	0.116113	-3.1064	0	0
GALR2	535.283	25387.3	0.0210847	-5.56766	0	0
GGA2	756686	359292	2.10605	1.07454	0	0
GHSR	452.574	55.5328	8.14966	3.02674	0	0
GIPR	19120.4	47145	0.405567	-1.30199	0	0
GLP1R	5172.93	237.525	21.7785	4.44483	0	0
GLP2R	2327.99	149733	0.0155477	-6.00716	0	0
GLRA2	725.263	2383.76	0.304252	-1.71666	0	0
GLRA3	70748.8	399.664	177.021	7.46778	0	0
GLRA4	892.183	2036.77	0.438039	-1.19087	0	0
GLRB	78328.5	18639.4	4.20232	2.07118	0	0
GNA15	74901.9	16721.6	4.47936	2.16329	0	0
GNAI1	92950.1	201781	0.460648	-1.11826	0	0
GNAI3	730036	265331	2.75141	1.46017	0	0
GNAT3	2716.18	29.5743	91.8427	6.52109	0	0
GPC3	197425	44482.9	4.43823	2.14998	0	0
GPM6A	41607.6	151533	0.274578	-1.86471	0	0
GPNMB	1.49865e+06	594466	2.52099	1.33399	0	0
GPR1	11523.5	1659.26	6.94497	2.79597	0	0
GPR12	17450.9	1559.7	11.1886	3.48396	0	0
GPR17	2444.82	148716	0.0164396	-5.92668	0	0
GPR18	5998.61	1860.15	3.22481	1.68921	0	0
GPR26	33101	5265.52	6.28637	2.65223	0	0
GPR31	893.508	82.3416	10.8512	3.43979	0	0
GPR35	13296.7	156664	0.0848741	-3.55853	0	0
GPR37	29374.3	5191.5	5.65816	2.50033	0	0
GPR6	767.706	36.3685	21.1091	4.39979	0	0
GPR78	87330.8	28033.1	3.11528	1.63936	0	0
GPR84	11721.6	5154.71	2.27396	1.18521	0	0
GPR87	14862.6	170.727	87.055	6.44386	0	0
GPX1	980604	418135	2.34519	1.2297	0	0
GRAP	33428.4	15736.8	2.12422	1.08693	0	0
GRASP	39445.7	99003.8	0.398426	-1.32762	0	0
GRB2	1.42581e+06	564448	2.52602	1.33687	0	0
GREB1	689242	14189.6	48.5739	5.60211	0	0
GRHL2	581636	55810	10.4217	3.38152	0	0
GRIA1	30982.7	7909.97	3.91692	1.96972	0	0
GRIA2	136172	2724.35	49.9833	5.64337	0	0
GRIK1	8655.02	3107.93	2.78482	1.47758	0	0
GRIK2	5241.27	14985.3	0.349761	-1.51556	0	0
GRIK4	16333.1	1646.4	9.92054	3.31042	0	0
GRIK5	11559.7	146090	0.0791276	-3.65967	0	0
GRK5	85526.1	205086	0.417026	-1.26179	0	0
GRM4	56345.5	1708.95	32.9708	5.04312	0	0
GRP	29564.9	3063.21	9.6516	3.27077	0	0
GRPR	71299.3	2318.27	30.7554	4.94277	0	0
HAP1	8329.4	18427.8	0.452002	-1.1456	0	0
HCAR1	225086	1264.09	178.062	7.47624	0	0
HCAR2	21375.5	10230.8	2.08933	1.06304	0	0
HCK	110362	48170.4	2.29107	1.19602	0	0
HCST	43961.4	13228.5	3.32322	1.73258	0	0
HEBP1	598885	142078	4.21518	2.07559	0	0
HELZ2	402710	151802	2.65286	1.40755	0	0
HIP1	573154	135527	4.22906	2.08034	0	0
HMGB2	790552	297177	2.66021	1.41154	0	0
HMOX1	315396	154908	2.03602	1.02575	0	0
HYOU1	1.27172e+06	434822	2.9247	1.54829	0	0
IAPP	4077.77	45.9614	88.7215	6.47121	0	0
ICAM1	445900	197062	2.26274	1.17807	0	0
ICAM3	136929	61791	2.216	1.14796	0	0
IFIH1	311546	58437.7	5.33126	2.41448	0	0
IGF1R	1.792e+06	389236	4.60388	2.20285	0	0
IGF2	1.15625e+06	320470	3.60797	1.85119	0	0
IGSF1	141522	7654.57	18.4885	4.20856	0	0
IHH	302.25	106110	0.00284846	-8.4556	0	0
IL1R2	11598.4	64910.4	0.178683	-2.48453	0	0
IL21R	41968	4679.23	8.969	3.16495	0	0
IL23A	6252.02	1993.43	3.13631	1.64907	0	0
IL2RA	24027.6	10163.2	2.36416	1.24133	0	0
IL2RB	135373	17841	7.58772	2.92367	0	0
ILDR1	83154	26478	3.14049	1.65099	0	0
INSL5	156.776	6775.49	0.0231387	-5.43355	0	0
IPO4	449641	148009	3.03793	1.60309	0	0
IPO7	1.09455e+06	544547	2.01001	1.0072	0	0
IPO9	786658	277603	2.83375	1.50271	0	0
IRF7	265309	100188	2.64812	1.40497	0	0
IRF9	582591	271647	2.14466	1.10075	0	0
IRS4	19668.5	142.428	138.095	7.10951	0	0
ITGAV	1.06375e+06	343151	3.09995	1.63225	0	0
ITPR2	658055	187758	3.5048	1.80933	0	0
KAAG1	4584.4	293.014	15.6457	3.96769	0	0
KAT6A	654278	257958	2.53637	1.34277	0	0
KCNA1	3848.15	11809	0.325866	-1.61765	0	0
KCNA2	4916.35	31130.9	0.157925	-2.66269	0	0
KCND2	50637.5	3467.69	14.6027	3.86816	0	0
KCNJ6	7087.18	1133.8	6.25082	2.64405	0	0
KCNK1	184709	47407.4	3.89621	1.96207	0	0
KCNK2	70570.2	5439.31	12.9741	3.69756	0	0
KCNQ2	3715.22	7887.93	0.471001	-1.0862	0	0
KCNQ3	49892.9	12032.1	4.14663	2.05194	0	0
KCNQ4	19005.9	155980	0.121848	-3.03684	0	0
KCNT1	2824.58	12504.3	0.22589	-2.14631	0	0
KCNT2	5446.38	16186.7	0.336472	-1.57144	0	0
KCP	112843	35402.4	3.18743	1.67239	0	0
KCTD8	408.337	5796.41	0.0704465	-3.82733	0	0
KDR	258037	101089	2.55258	1.35196	0	0
KISS1	2242.95	236.743	9.47417	3.244	0	0
KLK14	50023.3	1927.75	25.9491	4.69761	0	0
KLRG2	38100	192.645	197.773	7.6277	0	0
KNG1	1072.27	2291.61	0.467911	-1.09569	0	0
L1CAM	74206.9	499333	0.148612	-2.75038	0	0
LAIR1	168283	65083.2	2.58566	1.37053	0	0
LAMP1	2.34045e+06	947552	2.47	1.30451	0	0
LAMP2	1.55116e+06	325745	4.76188	2.25153	0	0
LAMP3	84947.6	3430.85	24.7599	4.62993	0	0
LAT	50052.9	130939	0.382262	-1.38737	0	0
LCK	58049	20196.9	2.87415	1.52314	0	0
LEP	115857	16923.6	6.84591	2.77524	0	0
LGI1	5526.4	23785.6	0.232342	-2.10568	0	0
LGR6	73805.2	11284	6.54071	2.70945	0	0
LIMS2	120417	2.179e+06	0.0552626	-4.17755	0	0
LIN7A	117517	29201.2	4.0244	2.00877	0	0
LINGO1	148280	16818.3	8.81659	3.14022	0	0
LIPI	513.339	3362.57	0.152662	-2.71158	0	0
LMTK3	76464.9	8085	9.45763	3.24148	0	0
LPAR2	134924	48183.5	2.8002	1.48553	0	0
LPAR3	26774.5	3820.53	7.00806	2.80901	0	0
LRRC15	813840	17838.3	45.6233	5.5117	0	0
LRRC4	18562.4	8667.63	2.14158	1.09868	0	0
LTK	4369.93	48408.9	0.0902712	-3.46959	0	0
LY6E	2.36809e+06	214743	11.0276	3.46304	0	0
LY6H	5281.21	39183.5	0.134781	-2.89131	0	0
LY75	169517	82811.8	2.04702	1.03352	0	0
LYN	208565	77530	2.69012	1.42767	0	0
LYPD3	316148	7185.9	43.9956	5.45929	0	0
LYPD6	113321	12425	9.12041	3.1891	0	0
MAL	9794.41	109255	0.0896469	-3.4796	0	0
MASP1	5939.11	446398	0.0133045	-6.23194	0	0
MC5R	557.465	48.3877	11.5208	3.52617	0	0
MCHR1	8461.44	1275.41	6.6343	2.72994	0	0
MED1	554785	127107	4.3647	2.12588	0	0
MED13	712866	245761	2.90065	1.53637	0	0
MED14	427642	213722	2.00093	1.00067	0	0
MED31	58768	28322.6	2.07495	1.05308	0	0
MED6	123002	58688.7	2.09583	1.06752	0	0
MET	207885	84916	2.44813	1.29168	0	0
MIB1	546185	200447	2.72483	1.44617	0	0
MIB2	126374	412445	0.306402	-1.7065	0	0
MMRN1	44061.6	130913	0.336571	-1.57102	0	0
MS4A1	57443.8	27489.9	2.08964	1.06325	0	0
MS4A7	351077	86259.7	4.07	2.02503	0	0
MSLN	169160	14654.1	11.5435	3.52901	0	0
MSMB	138573	1264.47	109.589	6.77597	0	0
MSRB3	252296	957874	0.263391	-1.92472	0	0
MUC1	3.64175e+06	775375	4.69676	2.23167	0	0
MUC16	187165	684.861	273.289	8.09429	0	0
MUC4	30276.6	1.62161e+06	0.0186707	-5.74308	0	0
MUC5AC	123110	3476.37	35.4134	5.14622	0	0
MUSK	567.973	8754.48	0.064878	-3.94613	0	0
MYO6	1.37198e+06	245537	5.58766	2.48224	0	0
NCAM1	39588.1	501046	0.0790109	-3.6618	0	0
NCL	4.02007e+06	1.58049e+06	2.54356	1.34685	0	0
NCOA2	533911	191812	2.78351	1.47691	0	0
NCOA4	1.36916e+06	681471	2.00912	1.00656	0	0
NCOA6	586314	292621	2.00366	1.00264	0	0
NECTIN4	513982	11866.8	43.3127	5.43672	0	0
NENF	511766	137271	3.72813	1.89845	0	0
NET1	1.13625e+06	556353	2.04231	1.0302	0	0
NETO2	124504	29394.8	4.23557	2.08256	0	0
NEU1	621428	170575	3.64313	1.86518	0	0
NEU2	9.15683	19.1249	0.478791	-1.06253	0	0
NGF	3970.61	11188.4	0.354885	-1.49458	0	0
NLGN2	194338	397244	0.489215	-1.03146	0	0
NLRP9	1313.87	4905.26	0.26785	-1.90051	0	0
NMB	35500.2	13249.1	2.67944	1.42193	0	0
NMU	13459.5	1606.42	8.37857	3.0667	0	0
NOTCH3	1.51642e+06	366987	4.13207	2.04687	0	0
NOTUM	6731.47	415.301	16.2086	4.01869	0	0
NPFF	5191.7	17024.1	0.304962	-1.7133	0	0
NPS	12.8064	2.33214	5.49127	2.45714	0	0
NPTX1	36458.6	401954	0.0907035	-3.4627	0	0
NPW	11016.9	853.481	12.9082	3.69021	0	0
NPY1R	1.60179e+06	24526.1	65.3094	6.02922	0	0
NPY2R	10560.8	3633.36	2.90662	1.53934	0	0
NPY4R	585.857	14505	0.04039	-4.62986	0	0
NPY5R	24623.9	1534.46	16.0472	4.00425	0	0
NR0B1	4189.33	426.157	9.83049	3.29726	0	0
NR0B2	392.029	966.402	0.405659	-1.30166	0	0
NR1H4	620.929	31222.7	0.0198871	-5.65202	0	0
NR2E3	4395.72	1547.4	2.84071	1.50625	0	0
NR4A1	628420	2.11769e+06	0.296748	-1.75269	0	0
NR5A2	24876.4	67296.1	0.369656	-1.43574	0	0
NRBF2	136063	65322.1	2.08296	1.05863	0	0
NRIP1	816491	202453	4.03298	2.01185	0	0
NRP1	636231	305479	2.08273	1.05848	0	0
NRP2	357626	977265	0.365945	-1.4503	0	0
NSF	470635	186441	2.52431	1.33589	0	0
NTRK1	4956.13	15545.7	0.31881	-1.64923	0	0
NTRK2	510053	59061.1	8.63602	3.11037	0	0
NXPH1	47561.2	57.6147	825.504	9.68913	0	0
NXPH4	44670.4	605.782	73.7402	6.20438	0	0
OLR1	118536	2751.83	43.0754	5.42879	0	0
P2RX1	8856.98	137236	0.0645382	-3.9537	0	0
P2RX6	3486.77	8407.42	0.414726	-1.26977	0	0
P2RY1	18142.9	164934	0.110001	-3.18442	0	0
P2RY2	59813.8	14660.3	4.07997	2.02856	0	0
P2RY6	33404.7	9777.47	3.4165	1.77252	0	0
P2RY8	43025.7	20598.3	2.08879	1.06267	0	0
PAK4	617550	221072	2.79344	1.48204	0	0
PAK5	3605.8	709.774	5.08021	2.34489	0	0
PAQR8	65860.2	320844	0.205271	-2.28439	0	0
PEA15	1.77179e+06	836604	2.11784	1.08259	0	0
PENK	11027.3	46890	0.235173	-2.0882	0	0
PER1	253237	1.2728e+06	0.198961	-2.32944	0	0
PEX19	713572	274008	2.6042	1.38084	0	0
PLA1A	22097.9	10425.9	2.11951	1.08373	0	0
PLAC1	9380.41	89.9266	104.312	6.70476	0	0
PLCE1	106182	281355	0.377395	-1.40585	0	0
PLIN3	543487	239250	2.27163	1.18372	0	0
PMEL	32338.7	13457.7	2.40299	1.26483	0	0
PODXL	789846	267175	2.95629	1.56379	0	0
PPARA	103711	216854	0.478255	-1.06415	0	0
PRAME	178236	1493.29	119.358	6.89915	0	0
PRG4	91919.7	33995.7	2.70386	1.43502	0	0
PRLR	1.51866e+06	32654.6	46.5067	5.53937	0	0
PROK1	7143.97	1523.82	4.68819	2.22903	0	0
PROK2	563.305	3425.93	0.164424	-2.60451	0	0
PROM1	469039	198134	2.36728	1.24323	0	0
PRR7	22839.2	5420.07	4.21382	2.07513	0	0
PSCA	73041.4	14489.1	5.04113	2.33375	0	0
PTAFR	108670	31507.7	3.449	1.78618	0	0
PTH1R	14104.8	46695.9	0.302058	-1.7271	0	0
PTH2R	13086.8	495.208	26.4269	4.72393	0	0
PTK7	924960	78957.9	11.7146	3.55024	0	0
PYY	6729.32	94400.1	0.0712851	-3.81025	0	0
QRFPR	2391.64	712.512	3.35664	1.74702	0	0
RAB26	64806.6	32235.7	2.0104	1.00748	0	0
RAB7B	61537.5	15573.3	3.95147	1.98239	0	0
RACK1	6.82432e+06	2.88045e+06	2.36918	1.24439	0	0
RAMP1	122833	511121	0.24032	-2.05697	0	0
RAMP2	155278	64887.8	2.39303	1.25884	0	0
RAMP3	200601	78309.3	2.56165	1.35707	0	0
RAN	1.2979e+06	523924	2.47728	1.30875	0	0
RARA	795364	235680	3.37477	1.75479	0	0
RARG	355890	156760	2.27029	1.18288	0	0
REEP1	133235	315984	0.421652	-1.24587	0	0
REEP2	33697.3	88626.6	0.380217	-1.39511	0	0
REEP5	1.7134e+06	428188	4.00151	2.00055	0	0
REEP6	431598	16519.2	26.1271	4.70747	0	0
REPS1	293801	138023	2.12864	1.08993	0	0
RET	419162	37230.1	11.2587	3.49297	0	0
RGS2	218903	916547	0.238835	-2.06592	0	0
RGS20	2775.43	489.611	5.66865	2.50301	0	0
RHOA	3.46529e+06	1.72419e+06	2.00981	1.00706	0	0
RHOC	1.87253e+06	910921	2.05565	1.03959	0	0
RHOD	183904	22456.2	8.18946	3.03377	0	0
RIC3	27239.6	98318.1	0.277056	-1.85175	0	0
RIPK2	196779	48586.1	4.0501	2.01796	0	0
RNF43	227164	109371	2.07701	1.05451	0	0
ROBO2	79220.9	5427.86	14.5952	3.86743	0	0
ROBO3	26291.2	111487	0.235823	-2.08423	0	0
ROR2	138856	294241	0.471911	-1.08341	0	0
RSPO2	488.286	63252.1	0.00771968	-7.01724	0	0
RSPO3	27170	54608.5	0.497541	-1.00711	0	0
RSPO4	7745.19	2270.63	3.41103	1.77021	0	0
RTP3	1387.55	90.941	15.2577	3.93147	0	0
RTP4	64840.7	17541.2	3.69648	1.88615	0	0
RXRG	3169.49	18109.2	0.175021	-2.5144	0	0
RYR1	96572.3	24871.2	3.8829	1.95713	0	0
RYR2	15489.3	90323.4	0.171487	-2.54383	0	0
S1PR3	316243	144454	2.18923	1.13042	0	0
S1PR5	13005.2	1591.89	8.16965	3.03027	0	0
SAA1	486202	67950.5	7.15523	2.839	0	0
SCTR	529.338	2852.43	0.185574	-2.42993	0	0
SDC1	2.36541e+06	321098	7.36662	2.881	0	0
SFRP1	1.22651e+06	181677	6.75104	2.75511	0	0
SFRP2	2.82027e+06	372105	7.57924	2.92205	0	0
SGK2	10927.6	141766	0.0770819	-3.69746	0	0
SGK3	395466	57916.8	6.82818	2.7715	0	0
SHB	201249	89381.6	2.25158	1.17093	0	0
SHH	2691.24	10099	0.266486	-1.90787	0	0
SKIL	586169	133051	4.40561	2.13934	0	0
SLAMF6	34037	13636.9	2.49594	1.31958	0	0
SLAMF7	114263	52620.5	2.17145	1.11866	0	0
SLC34A2	272890	1475.8	184.91	7.53068	0	0
SLC39A6	7.5023e+06	121277	61.861	5.95096	0	0
SLC3A2	1.1837e+06	345387	3.42719	1.77702	0	0
SLIT1	36776.1	10648.6	3.4536	1.7881	0	0
SLITRK6	519054	24879.9	20.8624	4.38283	0	0
SMS	556256	197739	2.81309	1.49215	0	0
SNX4	277423	109719	2.52848	1.33827	0	0
SOCS3	422202	869505	0.485567	-1.04226	0	0
SRR	224909	105292	2.13604	1.09494	0	0
SSR1	1.36938e+06	355584	3.85107	1.94526	0	0
SSR2	2.17629e+06	515095	4.22503	2.07896	0	0
SSR3	1.31954e+06	388542	3.39615	1.7639	0	0
SSR4	1.21734e+06	440263	2.76504	1.4673	0	0
SSTR2	115921	14548.9	7.96771	2.99417	0	0
STAB1	344553	1.20563e+06	0.285786	-1.80699	0	0
STAB2	5004.2	32312.5	0.154869	-2.69088	0	0
STAM2	280404	132566	2.1152	1.0808	0	0
STAT1	2.25396e+06	375636	6.00039	2.58506	0	0
STIP1	1.15493e+06	460005	2.5107	1.32809	0	0
STK3	242184	92714.7	2.61214	1.38523	0	0
STK4	335434	156438	2.1442	1.10044	0	0
STRN	348348	151494	2.29941	1.20126	0	0
SURF4	1.64976e+06	635994	2.59398	1.37517	0	0
SYNE4	126081	19406.7	6.49678	2.69972	0	0
SYT1	221912	44639.3	4.97122	2.3136	0	0
SYTL1	186692	53504.7	3.48926	1.80292	0	0
TAAR6	285.971	29.0982	9.82778	3.29687	0	0
TAAR8	4.14888	53.1154	0.0781106	-3.67834	0	0
TACSTD2	2.00049e+06	8249.19	242.507	7.92188	0	0
TAF10	945339	1.99229e+06	0.474498	-1.07553	0	0
TBK1	229762	108039	2.12666	1.08859	0	0
TBL1X	348345	168916	2.06224	1.04421	0	0
TDGF1	768.832	3013.23	0.255152	-1.97057	0	0
TGFB2	184807	46323.4	3.98951	1.99621	0	0
TINAG	32.7888	33626.3	0.000975095	-10.0022	0	0
TLR1	61217.1	14777	4.14271	2.05058	0	0
TLR5	108581	20357.2	5.33377	2.41516	0	0
TLR7	55862.5	5222.21	10.6971	3.41915	0	0
TLR8	17918.4	6925.04	2.58749	1.37155	0	0
TM4SF1	1.86569e+06	303535	6.14653	2.61977	0	0
TMED2	2.46979e+06	581902	4.24434	2.08554	0	0
TMED9	1.24827e+06	374794	3.33055	1.73576	0	0
TMEFF2	424.776	6692.39	0.0634715	-3.97775	0	0
TMIE	1994.42	4514.7	0.441762	-1.17866	0	0
TNFRSF8	8899.44	4105.09	2.1679	1.1163	0	0
TNFSF8	16190	4389.43	3.6884	1.883	0	0
TPBG	488427	71783.9	6.80414	2.76641	0	0
TRAF2	189655	72910.5	2.6012	1.37918	0	0
TRAF4	616761	207291	2.97534	1.57306	0	0
TRH	168645	127.668	1320.97	10.3674	0	0
TRPC1	28467.3	76401.9	0.3726	-1.4243	0	0
TRPC4	3313.41	24405	0.135767	-2.88079	0	0
TRPC7	62.0567	760.03	0.0816503	-3.6144	0	0
TRRAP	604147	291755	2.07074	1.05014	0	0
TSHB	50.7798	881.36	0.0576153	-4.1174	0	0
UBE3A	667399	319217	2.09074	1.06401	0	0
UCN3	32019.6	5403.61	5.9256	2.56696	0	0
UFL1	307734	152548	2.01729	1.01242	0	0
UNC5A	52779.2	1593.26	33.1265	5.04991	0	0
UNC5B	465956	111947	4.1623	2.05738	0	0
UNC5C	84586.8	29617.8	2.85594	1.51397	0	0
USH1C	5143.62	229633	0.0223993	-5.4804	0	0
UTS2B	2166.61	4985.86	0.434551	-1.2024	0	0
VAMP7	329521	130639	2.52237	1.33478	0	0
VAMP8	808033	184246	4.38562	2.13278	0	0
VCAM1	241959	74199.6	3.26091	1.70528	0	0
VCP	2.4374e+06	979838	2.48756	1.31473	0	0
VEGFC	60999.3	27878.7	2.18803	1.12963	0	0
VIP	801.517	187936	0.00426485	-7.87329	0	0
VIPR1	104984	304235	0.345077	-1.53501	0	0
VIPR2	39759.1	124017	0.320594	-1.64118	0	0
VTA1	337401	116373	2.89931	1.53571	0	0
WDR35	173710	85092.9	2.04142	1.02957	0	0
WIPF2	574959	237467	2.42121	1.27573	0	0
WISP2	178741	83468.5	2.14142	1.09857	0	0
WNT11	42008.9	20299.1	2.0695	1.04928	0	0
WNT16	837.662	3269.71	0.256189	-1.96472	0	0
WNT2	61049.4	1457.32	41.8915	5.38858	0	0
WNT3	45202.5	6608.88	6.83967	2.77393	0	0
WNT3A	2069.62	192.921	10.7278	3.42328	0	0
WNT4	69995.3	16867.6	4.14969	2.053	0	0
WNT5A	170871	46453.9	3.67829	1.87903	0	0
WNT5B	42692.8	103654	0.411877	-1.27972	0	0
WNT6	11162.2	25607.6	0.435894	-1.19795	0	0
WNT7A	1226.75	124.476	9.85529	3.3009	0	0
WNT7B	138860	211.701	655.927	9.35739	0	0
WNT9A	69819.1	166964	0.418168	-1.25785	0	0
XCL1	4407.46	1354.35	3.25431	1.70235	0	0
XCL2	3793.9	768.982	4.93366	2.30266	0	0
XCR1	7737.12	2194.25	3.52609	1.81807	0	0
XIAP	492555	186827	2.63643	1.39858	0	0
XK	17740.1	103473	0.171446	-2.54417	0	0
XPR1	375994	132258	2.84288	1.50735	0	0
GALP	22.634	4.79281	4.72249	2.23955	8.27508e-234	1.08527e-233
MC3R	46.937	7.12838	6.58452	2.71908	1.39662e-217	1.82956e-217
TARM1	25.6631	74.2378	0.345688	-1.53246	2.11131e-202	2.76262e-202
DRD5	110.974	501.111	0.221455	-2.17491	2.76025e-18	3.58298e-18
BMP10	23.8503	233.829	0.101999	-3.29337	3.49647e-16	4.52834e-16
WNT1	218.537	558.129	0.391553	-1.35272	5.33517e-16	6.90185e-16
RTP1	272.151	578.233	0.470659	-1.08724	4.56079e-13	5.89339e-13
SCRT2	379.61	63.0437	6.02138	2.59009	1.94779e-12	2.51406e-12
FGF20	548.67	133.019	4.12474	2.0443	3.73785e-11	4.81364e-11
FGF23	453.125	88.433	5.12394	2.35725	2.38819e-09	3.06171e-09
SNTG1	726.507	225.211	3.22589	1.6897	2.55194e-08	3.26797e-08
CGB3	403.02	96.0874	4.19431	2.06843	2.80947e-08	3.59373e-08
CCL1	185.814	24.5814	7.55913	2.91822	7.99415e-08	1.02142e-07
CR1L	1356.89	419.27	3.23632	1.69435	1.88841e-07	2.40746e-07
NMBR	680.644	221.48	3.07316	1.61972	2.27795e-07	2.8976e-07
BECN2	172.358	21.4346	8.04113	3.0074	2.47576e-07	3.14571e-07
IL17C	516.561	170.136	3.03617	1.60225	2.92465e-07	3.71193e-07
GRM1	1074.72	364.549	2.94808	1.55978	3.66597e-06	4.63732e-06
GIP	387.253	67.8982	5.70343	2.51183	3.77566e-06	4.7708e-06
MCHR2	64.4339	170.87	0.377093	-1.40701	6.2207e-06	7.8429e-06
PDYN	385.558	113.475	3.39774	1.76457	1.03719e-05	1.30622e-05
TMC1	1173.47	422.258	2.77904	1.47459	5.75922e-05	7.21324e-05
HRH3	1581.57	587.285	2.69302	1.42922	0.000105919	0.000132515
CCR3	1359	468.183	2.90272	1.5374	0.000172294	0.000214849
CAV3	1766.69	643.22	2.74663	1.45766	0.000311096	0.000387088
TAAR1	67.3089	183.467	0.366872	-1.44665	0.000499988	0.000620769
NXPH2	608.301	232.542	2.61588	1.38729	0.000945212	0.00116973
RTP2	104.702	19.5315	5.36065	2.42241	0.00111876	0.0013815
GRM5	880.636	408.178	2.15748	1.10935	0.00196064	0.00241586
ASTL	2156.01	718.688	2.99992	1.58492	0.00279471	0.00343246
GHRHR	722.322	296.894	2.43293	1.28269	0.00860336	0.0103878
PAQR9	187.411	66.6678	2.81112	1.49115	0.0103803	0.0124805
GRM7	1726.21	701.381	2.46116	1.29934	0.012285	0.014724
GNRHR	1177.61	551.389	2.13571	1.09472	0.0155578	0.0185297
CNR2	3718.79	1594.02	2.33296	1.22216	0.0337135	0.0396159
PRLHR	791.043	368.976	2.14389	1.10023	0.0357977	0.0419355
NRG3	5136.35	2449.68	2.09675	1.06815	0.0420686	0.0490299
PATE4	186.353	71.8307	2.59434	1.37537	0.0502945	0.0582009
BRS3	194.302	86.0312	2.2585	1.17537	0.084381	0.0966654

[truncated: 21 more sheets: BRCA vs Esophagus, BRCA vs FallopianTube, BRCA vs Heart, BRCA vs Kidney, BRCA vs Liver, BRCA vs Lung, BRCA vs Muscle, BRCA vs Nerve, BRCA vs Ovary, BRCA vs Pancreas, BRCA vs Pituitary, BRCA vs Prostate, BRCA vs SalivaryGland, BRCA vs Skin, BRCA vs SmallIntestine, BRCA vs Spleen, BRCA vs Stomach, BRCA vs Testis, BRCA vs Thyroid, BRCA vs Uterus …]
