# Supplementary material for: Machine learning and bioinformatic analyses link the cell surface receptor transcript levels to the drug response of breast cancer cells and drug off-target effects
Source: PLoS One. 2024 Feb 2;19(2):e0296511. doi: 10.1371/journal.pone.0296511 (PMC10836680; doi:10.1371/journal.pone.0296511)
Supplement: S5 File — (XLSX) [file pone.0296511.s009.xlsx]

## Sheet: Sheet1
Drug	PrimaryTarget	DevelopmentalLevel	MonoclonnalAbCount	AdverseEvents	SubAdverseEvents	SubjectAffected	Proportion	ClinicalTrialPhase	CancerStudy	Participants	NCTnumber	Organs	ADM	ADRA1D	ADRA2C	ADRM1	AXL	BLK	BMX	BTK	CACNG2	CALCB	CASR	CD69	CD80	CD86	CFLAR	COL11A2	COL1A1	COL1A2	COL3A1	COL4A2	COL4A6	CSF1	CSF1R	CSF3R	CSNK1D	CTLA4	DDB1	DDR1	DDR2	DRD5	EGFR	EPHA1	EPHA2	EPHA3	EPHA4	EPHA5	EPHB1
ANASTROZOLE	IGF2	Tchem	69	Cardiac disorders	Restrictive cardiomyopathy	0	0	Phase 3	Breast Cancer	3759	NCT00066573	heart	17		1	32	11	0.1	2	0.9				1		1	23	1	76	144	199	62	5	11	13	1	14	0.5	26	10	19		5	0.1	10	8	12	0.3	0.3
ANASTROZOLE	IGF2	Tchem	69	Endocrine disorders	Hypothyroidism	1	0.000266028	Phase 3	Breast Cancer	3759	NCT00066573	thyroidGland	37	2	2	85	40	0.5	5	1		0.1		8	0.7	1	53	9	77	115	139	137	1	42	8	6	72	0.9	47	89	31		26	15	38	20	18	1	4
ANASTROZOLE	IGF2	Tchem	69	Investigations	Creatinine	0	0	Phase 3	Breast Cancer	3759	NCT00066573	kidney	26	0.2	10	37	13		0.9	1		0.2	33	2		2	26	0.7	16	37	75	55	4	11	14	0.6	22	0.3	38	34	11		19	4	13	3	8	0.1	1
ANASTROZOLE	IGF2	Tchem	69	Nervous system disorders	Speech impairment	1	0.000266028	Phase 3	Breast Cancer	3759	NCT00066573	brain	1	7			7			2	4										1						18		1	2						1	47	3
ANASTROZOLE	IGF2	Tchem	69	Psychiatric disorders	Confusion	0	0	Phase 3	Breast Cancer	3759	NCT00066573	brain	1	7			7			2	4										1						18		1	2						1	47	3
ANASTROZOLE	IGF2	Tchem	69	Renal and urinary disorders	Renal failure	0	0	Phase 3	Breast Cancer	3759	NCT00066573	kidney	26	0.2	10	37	13		0.9	1		0.2	33	2		2	26	0.7	16	37	75	55	4	11	14	0.6	22	0.3	38	34	11		19	4	13	3	8	0.1	1
ANASTROZOLE	IGF2	Tchem	69	Vascular disorders	Thrombosis thrombus embolism	1	0.000266028	Phase 3	Breast Cancer	3759	NCT00066573	blood	104			47	0.3	6	18	27				7	0.2	12	46	0.4	0.7	0.6	0.6	0.5		4	31	1423	45	2	9	0.7	0.2		0.1	4	0.1		0.5		1
ANASTROZOLE	IGF2	Tchem	69	Metabolism and nutrition disorders	Hyperglycemia	373	0.0992285	Phase 3	Breast Cancer	3759	NCT00066573	liver	17	0.1	0.4	58	3	0.5	0.4	0.9		0.1	0.1	2	0.1	0.7	11	0.7	14	8	30	9	0.1	11	3	6	15	0.2	15	2	2		19	10	11	1	0.3		0.7
ANASTROZOLE	IGF2	Tchem	69	Nervous system disorders	Neuropathy-sensory	528	0.140463	Phase 3	Breast Cancer	3759	NCT00066573	brain	1	7			7			2	4										1						18		1	2						1	47	3
ANASTROZOLE	IGF2	Tchem	69	Psychiatric disorders	Insomnia	521	0.138601	Phase 3	Breast Cancer	3759	NCT00066573	brain	1	7			7			2	4										1						18		1	2						1	47	3
ANASTROZOLE	IGF2	Tchem	69	Reproductive system and breast disorders	Vaginal dryness	260	0.0691673	Phase 3	Breast Cancer	3759	NCT00066573	vagina	129	5	22	96	53	0.2	4	3		0.1		9	0.1	1	34	2	577	427	503	139	17	47	10	4	52	1	43	84	44		46	54	107	12	11	0.8	1
ANASTROZOLE	IGF2	Tchem	69	Respiratory	Dyspnea	652	0.17345	Phase 3	Breast Cancer	3759	NCT00066573	lung	116	5	7	103	49	1	7	19		0.1		26	3	12	71	2	145	277	251	294	2	63	41	141	64	5	39	33	32		24	9	33	2	5		0.4
ANASTROZOLE	IGF2	Tchem	69	Skin and subcutaneous tissue disorders	Alopecia	212	0.056398	Phase 3	Breast Cancer	3759	NCT00066573	zoneOfSkin	6	0.1	0.8	51	20	0.2	0.7	6			0.2	1	0.2	4	25	1	479	497	779	23	13	17	30	0.9	38	1	69	95	9	0.1	100	46	33	0.9	38	0.4	8
ANASTROZOLE	IGF2	Tchem	69	Skin and subcutaneous tissue disorders	Rash	437	0.116254	Phase 3	Breast Cancer	3759	NCT00066573	zoneOfSkin	6	0.1	0.8	51	20	0.2	0.7	6			0.2	1	0.2	4	25	1	479	497	779	23	13	17	30	0.9	38	1	69	95	9	0.1	100	46	33	0.9	38	0.4	8
bevacizumab	VEGFA	Tclin	413	Blood and lymphatic system disorders	Anaemia	3	0.0136364	Not Applicable	Breast Cancer	220	NCT01777932	boneMarrow	38			92	2	3	12	33		0.1		190	2	10	42	0.5	4	1	1	0.3		22	10	358	53	6	39	0.9	0.6		0.1	2	0.6		3		0.6
bevacizumab	VEGFA	Tclin	413	Blood and lymphatic system disorders	Febrile neutropenia	1	0.00454545	Not Applicable	Breast Cancer	220	NCT01777932	boneMarrow	38			92	2	3	12	33		0.1		190	2	10	42	0.5	4	1	1	0.3		22	10	358	53	6	39	0.9	0.6		0.1	2	0.6		3		0.6
bevacizumab	VEGFA	Tclin	413	Blood and lymphatic system disorders	Thrombocytopenia	1	0.00454545	Not Applicable	Breast Cancer	220	NCT01777932	boneMarrow	38			92	2	3	12	33		0.1		190	2	10	42	0.5	4	1	1	0.3		22	10	358	53	6	39	0.9	0.6		0.1	2	0.6		3		0.6
bevacizumab	VEGFA	Tclin	413	Cardiac disorders	Acute myocardial infarction	1	0.00454545	Not Applicable	Breast Cancer	220	NCT01777932	heart	17		1	32	11	0.1	2	0.9				1		1	23	1	76	144	199	62	5	11	13	1	14	0.5	26	10	19		5	0.1	10	8	12	0.3	0.3
bevacizumab	VEGFA	Tclin	413	Cardiac disorders	Cardiomyopathy	1	0.00454545	Not Applicable	Breast Cancer	220	NCT01777932	heart	17		1	32	11	0.1	2	0.9				1		1	23	1	76	144	199	62	5	11	13	1	14	0.5	26	10	19		5	0.1	10	8	12	0.3	0.3
bevacizumab	VEGFA	Tclin	413	Cardiac disorders	Myocardial infarction	1	0.00454545	Not Applicable	Breast Cancer	220	NCT01777932	heart	17		1	32	11	0.1	2	0.9				1		1	23	1	76	144	199	62	5	11	13	1	14	0.5	26	10	19		5	0.1	10	8	12	0.3	0.3
bevacizumab	VEGFA	Tclin	413	Gastrointestinal disorders	Gastric perforation	1	0.00454545	Not Applicable	Breast Cancer	220	NCT01777932	stomach	30	0.6	2	65	23	0.7	2	3		0.1	0.1	4	0.1	1	18	0.8	93	58	149	54	3	23	17	3	39	0.8	32	51	16	2	13	8	15	2	3	0.3	0.2
bevacizumab	VEGFA	Tclin	413	General disorders	Pain	1	0.00454545	Not Applicable	Breast Cancer	220	NCT01777932	skeletalMuscleTissue	25	0.4	3	171	8		1	0.4				0.4		0.2	38	0.8	7	10	14	29	1	7	3	1	28	0.1	44	14	4		8	0.4	4	0.5	2		2
bevacizumab	VEGFA	Tclin	413	Hepatobiliary disorders	Jaundice	1	0.00454545	Not Applicable	Breast Cancer	220	NCT01777932	liver	17	0.1	0.4	58	3	0.5	0.4	0.9		0.1	0.1	2	0.1	0.7	11	0.7	14	8	30	9	0.1	11	3	6	15	0.2	15	2	2		19	10	11	1	0.3		0.7
bevacizumab	VEGFA	Tclin	413	Investigations	Blood creatinine increased	1	0.00454545	Not Applicable	Breast Cancer	220	NCT01777932	kidney	26	0.2	10	37	13		0.9	1		0.2	33	2		2	26	0.7	16	37	75	55	4	11	14	0.6	22	0.3	38	34	11		19	4	13	3	8	0.1	1
bevacizumab	VEGFA	Tclin	413	Investigations	Blood urea increased	1	0.00454545	Not Applicable	Breast Cancer	220	NCT01777932	kidney	26	0.2	10	37	13		0.9	1		0.2	33	2		2	26	0.7	16	37	75	55	4	11	14	0.6	22	0.3	38	34	11		19	4	13	3	8	0.1	1
bevacizumab	VEGFA	Tclin	413	Metabolism and nutrition disorders	Hyperglycaemia	1	0.00454545	Not Applicable	Breast Cancer	220	NCT01777932	liver	17	0.1	0.4	58	3	0.5	0.4	0.9		0.1	0.1	2	0.1	0.7	11	0.7	14	8	30	9	0.1	11	3	6	15	0.2	15	2	2		19	10	11	1	0.3		0.7
bevacizumab	VEGFA	Tclin	413	Renal and urinary disorders	Nephropathy toxic	1	0.00454545	Not Applicable	Breast Cancer	220	NCT01777932	kidney	26	0.2	10	37	13		0.9	1		0.2	33	2		2	26	0.7	16	37	75	55	4	11	14	0.6	22	0.3	38	34	11		19	4	13	3	8	0.1	1
bevacizumab	VEGFA	Tclin	413	Renal and urinary disorders	Proteinuria	3	0.0136364	Not Applicable	Breast Cancer	220	NCT01777932	kidney	26	0.2	10	37	13		0.9	1		0.2	33	2		2	26	0.7	16	37	75	55	4	11	14	0.6	22	0.3	38	34	11		19	4	13	3	8	0.1	1
bevacizumab	VEGFA	Tclin	413	Respiratory	Pulmonary embolism	2	0.00909091	Not Applicable	Breast Cancer	220	NCT01777932	lung	116	5	7	103	49	1	7	19		0.1		26	3	12	71	2	145	277	251	294	2	63	41	141	64	5	39	33	32		24	9	33	2	5		0.4
bevacizumab	VEGFA	Tclin	413	Vascular disorders	Embolism venous	1	0.00454545	Not Applicable	Breast Cancer	220	NCT01777932	blood	104			47	0.3	6	18	27				7	0.2	12	46	0.4	0.7	0.6	0.6	0.5		4	31	1423	45	2	9	0.7	0.2		0.1	4	0.1		0.5		1
bevacizumab	VEGFA	Tclin	413	Vascular disorders	Thrombophlebitis	1	0.00454545	Not Applicable	Breast Cancer	220	NCT01777932	blood	104			47	0.3	6	18	27				7	0.2	12	46	0.4	0.7	0.6	0.6	0.5		4	31	1423	45	2	9	0.7	0.2		0.1	4	0.1		0.5		1
bevacizumab	VEGFA	Tclin	413	Blood and lymphatic system disorders	Anaemia	4	0.0181818	Not Applicable	Breast Cancer	220	NCT01777932	boneMarrow	38			92	2	3	12	33		0.1		190	2	10	42	0.5	4	1	1	0.3		22	10	358	53	6	39	0.9	0.6		0.1	2	0.6		3		0.6
bevacizumab	VEGFA	Tclin	413	Blood and lymphatic system disorders	Leucopenia	5	0.0227273	Not Applicable	Breast Cancer	220	NCT01777932	boneMarrow	38			92	2	3	12	33		0.1		190	2	10	42	0.5	4	1	1	0.3		22	10	358	53	6	39	0.9	0.6		0.1	2	0.6		3		0.6
bevacizumab	VEGFA	Tclin	413	Blood and lymphatic system disorders	Neutropenia	4	0.0181818	Not Applicable	Breast Cancer	220	NCT01777932	boneMarrow	38			92	2	3	12	33		0.1		190	2	10	42	0.5	4	1	1	0.3		22	10	358	53	6	39	0.9	0.6		0.1	2	0.6		3		0.6
bevacizumab	VEGFA	Tclin	413	Nervous system disorders	Polyneuropathy	5	0.0227273	Not Applicable	Breast Cancer	220	NCT01777932	brain	1	7			7			2	4										1						18		1	2						1	47	3
bevacizumab	VEGFA	Tclin	413	Renal and urinary disorders	Proteinuria	5	0.0227273	Not Applicable	Breast Cancer	220	NCT01777932	kidney	26	0.2	10	37	13		0.9	1		0.2	33	2		2	26	0.7	16	37	75	55	4	11	14	0.6	22	0.3	38	34	11		19	4	13	3	8	0.1	1
bevacizumab	VEGFA	Tclin	413	Respiratory	Epistaxis	7	0.0318182	Not Applicable	Breast Cancer	220	NCT01777932	lung	116	5	7	103	49	1	7	19		0.1		26	3	12	71	2	145	277	251	294	2	63	41	141	64	5	39	33	32		24	9	33	2	5		0.4
bevacizumab	VEGFA	Tclin	413	Respiratory	Respiratory disorder	3	0.0136364	Not Applicable	Breast Cancer	220	NCT01777932	lung	116	5	7	103	49	1	7	19		0.1		26	3	12	71	2	145	277	251	294	2	63	41	141	64	5	39	33	32		24	9	33	2	5		0.4
bevacizumab	VEGFA	Tclin	413	Skin and subcutaneous tissue disorders	Alopecia	4	0.0181818	Not Applicable	Breast Cancer	220	NCT01777932	zoneOfSkin	6	0.1	0.8	51	20	0.2	0.7	6			0.2	1	0.2	4	25	1	479	497	779	23	13	17	30	0.9	38	1	69	95	9	0.1	100	46	33	0.9	38	0.4	8
bevacizumab	VEGFA	Tclin	413	Blood and lymphatic system disorders	Thrombocytopenia	1	0.00666667	Not Applicable	Breast Cancer	150	NCT01461044	boneMarrow	38			92	2	3	12	33		0.1		190	2	10	42	0.5	4	1	1	0.3		22	10	358	53	6	39	0.9	0.6		0.1	2	0.6		3		0.6
bevacizumab	VEGFA	Tclin	413	Cardiac disorders	Coronary artery stenosis	0	0	Not Applicable	Breast Cancer	150	NCT01461044	artery		1	4	3	11		0.7	2				2				3			39						17						2			1	4
bevacizumab	VEGFA	Tclin	413	Cardiac disorders	Myocardial infarction	0	0	Not Applicable	Breast Cancer	150	NCT01461044	heart	17		1	32	11	0.1	2	0.9				1		1	23	1	76	144	199	62	5	11	13	1	14	0.5	26	10	19		5	0.1	10	8	12	0.3	0.3
bevacizumab	VEGFA	Tclin	413	Hepatobiliary disorders	Cholecystitis acute	1	0.00666667	Not Applicable	Breast Cancer	150	NCT01461044	gallBladder	53	1	0.9	62	74	2	10	19			16	53	2	27	43	2	1944	1861	4148	317	46	89	116	38	51	15	52	92	103		29	12	82	46	8	0.1	2
bevacizumab	VEGFA	Tclin	413	Musculoskeletal and connective tissue disorders	Musculoskeletal pain	1	0.00666667	Not Applicable	Breast Cancer	150	NCT01461044	skeletalMuscleTissue	25	0.4	3	171	8		1	0.4				0.4		0.2	38	0.8	7	10	14	29	1	7	3	1	28	0.1	44	14	4		8	0.4	4	0.5	2		2
bevacizumab	VEGFA	Tclin	413	Respiratory	Dyspnea	1	0.00666667	Not Applicable	Breast Cancer	150	NCT01461044	lung	116	5	7	103	49	1	7	19		0.1		26	3	12	71	2	145	277	251	294	2	63	41	141	64	5	39	33	32		24	9	33	2	5		0.4
cabozantinib	FLT3 KDR KIT MET RET TEK	Tclin	269	Investigations	Activated partial thromboplastin time prolonged	1	0.0285714	Phase 2	Breast Cancer	35	NCT01738438	liver	17	0.1	0.4	58	3	0.5	0.4	0.9		0.1	0.1	2	0.1	0.7	11	0.7	14	8	30	9	0.1	11	3	6	15	0.2	15	2	2		19	10	11	1	0.3		0.7
cabozantinib	FLT3 KDR KIT MET RET TEK	Tclin	269	Investigations	Alanine aminotransferase increased	1	0.0285714	Phase 2	Breast Cancer	35	NCT01738438	liver	17	0.1	0.4	58	3	0.5	0.4	0.9		0.1	0.1	2	0.1	0.7	11	0.7	14	8	30	9	0.1	11	3	6	15	0.2	15	2	2		19	10	11	1	0.3		0.7
cabozantinib	FLT3 KDR KIT MET RET TEK	Tclin	269	Investigations	Aspartate aminotransferase increased	2	0.0571429	Phase 2	Breast Cancer	35	NCT01738438	liver	17	0.1	0.4	58	3	0.5	0.4	0.9		0.1	0.1	2	0.1	0.7	11	0.7	14	8	30	9	0.1	11	3	6	15	0.2	15	2	2		19	10	11	1	0.3		0.7
cabozantinib	FLT3 KDR KIT MET RET TEK	Tclin	269	Investigations	Lipase increased	3	0.0857143	Phase 2	Breast Cancer	35	NCT01738438	adiposeTissue	80	0.5	7	51	50	0.2	7	5				4	0.8	4	49	2	209	289	606	377	3	65	26	3	32	1	36	10	114		62	2	16	11	11	0.1	1
cabozantinib	FLT3 KDR KIT MET RET TEK	Tclin	269	Metabolism and nutrition disorders	Hypophosphatemia	1	0.0285714	Phase 2	Breast Cancer	35	NCT01738438	kidney	26	0.2	10	37	13		0.9	1		0.2	33	2		2	26	0.7	16	37	75	55	4	11	14	0.6	22	0.3	38	34	11		19	4	13	3	8	0.1	1
cabozantinib	FLT3 KDR KIT MET RET TEK	Tclin	269	Musculoskeletal and connective tissue disorders	Bone pain	2	0.0571429	Phase 2	Breast Cancer	35	NCT01738438	skeletalMuscleTissue	25	0.4	3	171	8		1	0.4				0.4		0.2	38	0.8	7	10	14	29	1	7	3	1	28	0.1	44	14	4		8	0.4	4	0.5	2		2
cabozantinib	FLT3 KDR KIT MET RET TEK	Tclin	269	Skin and subcutaneous tissue disorders	Palmar-plantar erythrodysesthesia syndrome	1	0.0285714	Phase 2	Breast Cancer	35	NCT01738438	zoneOfSkin	6	0.1	0.8	51	20	0.2	0.7	6			0.2	1	0.2	4	25	1	479	497	779	23	13	17	30	0.9	38	1	69	95	9	0.1	100	46	33	0.9	38	0.4	8
cabozantinib	FLT3 KDR KIT MET RET TEK	Tclin	269	Vascular disorders	Hypertension	2	0.0571429	Phase 2	Breast Cancer	35	NCT01738438	blood	104			47	0.3	6	18	27				7	0.2	12	46	0.4	0.7	0.6	0.6	0.5		4	31	1423	45	2	9	0.7	0.2		0.1	4	0.1		0.5		1
cabozantinib	FLT3 KDR KIT MET RET TEK	Tclin	269	Vascular disorders	Thromboembolic event	1	0.0285714	Phase 2	Breast Cancer	35	NCT01738438	blood	104			47	0.3	6	18	27				7	0.2	12	46	0.4	0.7	0.6	0.6	0.5		4	31	1423	45	2	9	0.7	0.2		0.1	4	0.1		0.5		1
cabozantinib	FLT3 KDR KIT MET RET TEK	Tclin	269	Blood and lymphatic system disorders	Anemia	2	0.0571429	Phase 2	Breast Cancer	35	NCT01738438	boneMarrow	38			92	2	3	12	33		0.1		190	2	10	42	0.5	4	1	1	0.3		22	10	358	53	6	39	0.9	0.6		0.1	2	0.6		3		0.6
cabozantinib	FLT3 KDR KIT MET RET TEK	Tclin	269	Blood and lymphatic system disorders	Disseminated intravascular coagulation	1	0.0285714	Phase 2	Breast Cancer	35	NCT01738438	blood	104			47	0.3	6	18	27				7	0.2	12	46	0.4	0.7	0.6	0.6	0.5		4	31	1423	45	2	9	0.7	0.2		0.1	4	0.1		0.5		1
cabozantinib	FLT3 KDR KIT MET RET TEK	Tclin	269	Endocrine disorders	Hyperthyroidism	1	0.0285714	Phase 2	Breast Cancer	35	NCT01738438	thyroidGland	37	2	2	85	40	0.5	5	1		0.1		8	0.7	1	53	9	77	115	139	137	1	42	8	6	72	0.9	47	89	31		26	15	38	20	18	1	4
cabozantinib	FLT3 KDR KIT MET RET TEK	Tclin	269	Endocrine disorders	Hypothyroidism	6	0.171429	Phase 2	Breast Cancer	35	NCT01738438	thyroidGland	37	2	2	85	40	0.5	5	1		0.1		8	0.7	1	53	9	77	115	139	137	1	42	8	6	72	0.9	47	89	31		26	15	38	20	18	1	4
cabozantinib	FLT3 KDR KIT MET RET TEK	Tclin	269	Gastrointestinal disorders	Abdominal pain	2	0.0571429	Phase 2	Breast Cancer	35	NCT01738438	stomach	30	0.6	2	65	23	0.7	2	3		0.1	0.1	4	0.1	1	18	0.8	93	58	149	54	3	23	17	3	39	0.8	32	51	16	2	13	8	15	2	3	0.3	0.2
cabozantinib	FLT3 KDR KIT MET RET TEK	Tclin	269	Gastrointestinal disorders	Gastroesophageal reflux disease	4	0.114286	Phase 2	Breast Cancer	35	NCT01738438	esophagogastricJunction	39	2	5	100	80	0.1	4	3				4	0.1	2	46	1	146	188	283	327	186	34	16	3	52	0.3	39	14	78		35	3	13	6	9	0.1	0.6
cabozantinib	FLT3 KDR KIT MET RET TEK	Tclin	269	Investigations	Alanine aminotransferase increased	5	0.142857	Phase 2	Breast Cancer	35	NCT01738438	liver	17	0.1	0.4	58	3	0.5	0.4	0.9		0.1	0.1	2	0.1	0.7	11	0.7	14	8	30	9	0.1	11	3	6	15	0.2	15	2	2		19	10	11	1	0.3		0.7
cabozantinib	FLT3 KDR KIT MET RET TEK	Tclin	269	Investigations	Alkaline phosphatase increased	1	0.0285714	Phase 2	Breast Cancer	35	NCT01738438	liver	17	0.1	0.4	58	3	0.5	0.4	0.9		0.1	0.1	2	0.1	0.7	11	0.7	14	8	30	9	0.1	11	3	6	15	0.2	15	2	2		19	10	11	1	0.3		0.7
cabozantinib	FLT3 KDR KIT MET RET TEK	Tclin	269	Investigations	Aspartate aminotransferase increased	9	0.257143	Phase 2	Breast Cancer	35	NCT01738438	liver	17	0.1	0.4	58	3	0.5	0.4	0.9		0.1	0.1	2	0.1	0.7	11	0.7	14	8	30	9	0.1	11	3	6	15	0.2	15	2	2		19	10	11	1	0.3		0.7
cabozantinib	FLT3 KDR KIT MET RET TEK	Tclin	269	Investigations	Blood bilirubin increased	1	0.0285714	Phase 2	Breast Cancer	35	NCT01738438	liver	17	0.1	0.4	58	3	0.5	0.4	0.9		0.1	0.1	2	0.1	0.7	11	0.7	14	8	30	9	0.1	11	3	6	15	0.2	15	2	2		19	10	11	1	0.3		0.7
cabozantinib	FLT3 KDR KIT MET RET TEK	Tclin	269	Investigations	Lymphocyte count decreased	2	0.0571429	Phase 2	Breast Cancer	35	NCT01738438	boneMarrow	38			92	2	3	12	33		0.1		190	2	10	42	0.5	4	1	1	0.3		22	10	358	53	6	39	0.9	0.6		0.1	2	0.6		3		0.6
cabozantinib	FLT3 KDR KIT MET RET TEK	Tclin	269	Investigations	Neutrophil count decreased	2	0.0571429	Phase 2	Breast Cancer	35	NCT01738438	boneMarrow	38			92	2	3	12	33		0.1		190	2	10	42	0.5	4	1	1	0.3		22	10	358	53	6	39	0.9	0.6		0.1	2	0.6		3		0.6
cabozantinib	FLT3 KDR KIT MET RET TEK	Tclin	269	Investigations	Platelet count decreased	3	0.0857143	Phase 2	Breast Cancer	35	NCT01738438	blood	104			47	0.3	6	18	27				7	0.2	12	46	0.4	0.7	0.6	0.6	0.5		4	31	1423	45	2	9	0.7	0.2		0.1	4	0.1		0.5		1
cabozantinib	FLT3 KDR KIT MET RET TEK	Tclin	269	Investigations	Serum amylase increased	1	0.0285714	Phase 2	Breast Cancer	35	NCT01738438	pancreas	7	0.2	3	44	4	0.1	0.6	0.6		0.5	7	0.8	0.1	0.5	10	0.6	19	17	29	23	0.1	10	4	1	23	0.1	16	35	2		9	5	10	1	0.5		0.1
cabozantinib	FLT3 KDR KIT MET RET TEK	Tclin	269	Investigations	White blood cell decreased	1	0.0285714	Phase 2	Breast Cancer	35	NCT01738438	boneMarrow	38			92	2	3	12	33		0.1		190	2	10	42	0.5	4	1	1	0.3		22	10	358	53	6	39	0.9	0.6		0.1	2	0.6		3		0.6
cabozantinib	FLT3 KDR KIT MET RET TEK	Tclin	269	Metabolism and nutrition disorders	Hyperglycemia	1	0.0285714	Phase 2	Breast Cancer	35	NCT01738438	liver	17	0.1	0.4	58	3	0.5	0.4	0.9		0.1	0.1	2	0.1	0.7	11	0.7	14	8	30	9	0.1	11	3	6	15	0.2	15	2	2		19	10	11	1	0.3		0.7
cabozantinib	FLT3 KDR KIT MET RET TEK	Tclin	269	Metabolism and nutrition disorders	Hypophosphatemia	2	0.0571429	Phase 2	Breast Cancer	35	NCT01738438	kidney	26	0.2	10	37	13		0.9	1		0.2	33	2		2	26	0.7	16	37	75	55	4	11	14	0.6	22	0.3	38	34	11		19	4	13	3	8	0.1	1
cabozantinib	FLT3 KDR KIT MET RET TEK	Tclin	269	Musculoskeletal and connective tissue disorders	Back pain	1	0.0285714	Phase 2	Breast Cancer	35	NCT01738438	skeletalMuscleTissue	25	0.4	3	171	8		1	0.4				0.4		0.2	38	0.8	7	10	14	29	1	7	3	1	28	0.1	44	14	4		8	0.4	4	0.5	2		2
cabozantinib	FLT3 KDR KIT MET RET TEK	Tclin	269	Musculoskeletal and connective tissue disorders	Pain in extremity	1	0.0285714	Phase 2	Breast Cancer	35	NCT01738438	skeletalMuscleTissue	25	0.4	3	171	8		1	0.4				0.4		0.2	38	0.8	7	10	14	29	1	7	3	1	28	0.1	44	14	4		8	0.4	4	0.5	2		2
cabozantinib	FLT3 KDR KIT MET RET TEK	Tclin	269	Musculoskeletal and connective tissue disorders	Musculoskeletal and connective tissue disorder - Other	3	0.0857143	Phase 2	Breast Cancer	35	NCT01738438	skeletalMuscleTissue	25	0.4	3	171	8		1	0.4				0.4		0.2	38	0.8	7	10	14	29	1	7	3	1	28	0.1	44	14	4		8	0.4	4	0.5	2		2
cabozantinib	FLT3 KDR KIT MET RET TEK	Tclin	269	Psychiatric disorders	Anxiety	1	0.0285714	Phase 2	Breast Cancer	35	NCT01738438	brain	1	7			7			2	4										1						18		1	2						1	47	3
cabozantinib	FLT3 KDR KIT MET RET TEK	Tclin	269	Psychiatric disorders	Confusion	1	0.0285714	Phase 2	Breast Cancer	35	NCT01738438	brain	1	7			7			2	4										1						18		1	2						1	47	3
cabozantinib	FLT3 KDR KIT MET RET TEK	Tclin	269	Psychiatric disorders	Psychiatric disorders - Other	1	0.0285714	Phase 2	Breast Cancer	35	NCT01738438	brain	1	7			7			2	4										1						18		1	2						1	47	3
cabozantinib	FLT3 KDR KIT MET RET TEK	Tclin	269	Renal and urinary disorders	Proteinuria	1	0.0285714	Phase 2	Breast Cancer	35	NCT01738438	kidney	26	0.2	10	37	13		0.9	1		0.2	33	2		2	26	0.7	16	37	75	55	4	11	14	0.6	22	0.3	38	34	11		19	4	13	3	8	0.1	1
cabozantinib	FLT3 KDR KIT MET RET TEK	Tclin	269	Respiratory	Dyspnea	2	0.0571429	Phase 2	Breast Cancer	35	NCT01738438	lung	116	5	7	103	49	1	7	19		0.1		26	3	12	71	2	145	277	251	294	2	63	41	141	64	5	39	33	32		24	9	33	2	5		0.4
cabozantinib	FLT3 KDR KIT MET RET TEK	Tclin	269	Respiratory	Voice alteration	3	0.0857143	Phase 2	Breast Cancer	35	NCT01738438	lung	116	5	7	103	49	1	7	19		0.1		26	3	12	71	2	145	277	251	294	2	63	41	141	64	5	39	33	32		24	9	33	2	5		0.4
cabozantinib	FLT3 KDR KIT MET RET TEK	Tclin	269	Respiratory	Respiratory	1	0.0285714	Phase 2	Breast Cancer	35	NCT01738438	lung	116	5	7	103	49	1	7	19		0.1		26	3	12	71	2	145	277	251	294	2	63	41	141	64	5	39	33	32		24	9	33	2	5		0.4
cabozantinib	FLT3 KDR KIT MET RET TEK	Tclin	269	Skin and subcutaneous tissue disorders	Palmar-plantar erythrodysesthesia syndrome	12	0.342857	Phase 2	Breast Cancer	35	NCT01738438	zoneOfSkin	6	0.1	0.8	51	20	0.2	0.7	6			0.2	1	0.2	4	25	1	479	497	779	23	13	17	30	0.9	38	1	69	95	9	0.1	100	46	33	0.9	38	0.4	8
cabozantinib	FLT3 KDR KIT MET RET TEK	Tclin	269	Skin and subcutaneous tissue disorders	Pruritus	1	0.0285714	Phase 2	Breast Cancer	35	NCT01738438	zoneOfSkin	6	0.1	0.8	51	20	0.2	0.7	6			0.2	1	0.2	4	25	1	479	497	779	23	13	17	30	0.9	38	1	69	95	9	0.1	100	46	33	0.9	38	0.4	8
cabozantinib	FLT3 KDR KIT MET RET TEK	Tclin	269	Skin and subcutaneous tissue disorders	Rash acneiform	2	0.0571429	Phase 2	Breast Cancer	35	NCT01738438	zoneOfSkin	6	0.1	0.8	51	20	0.2	0.7	6			0.2	1	0.2	4	25	1	479	497	779	23	13	17	30	0.9	38	1	69	95	9	0.1	100	46	33	0.9	38	0.4	8
cabozantinib	FLT3 KDR KIT MET RET TEK	Tclin	269	Skin and subcutaneous tissue disorders	Skin hypopigmentation	1	0.0285714	Phase 2	Breast Cancer	35	NCT01738438	zoneOfSkin	6	0.1	0.8	51	20	0.2	0.7	6			0.2	1	0.2	4	25	1	479	497	779	23	13	17	30	0.9	38	1	69	95	9	0.1	100	46	33	0.9	38	0.4	8
cetuximab	EGFR	Tclin	1413	Blood and lymphatic system disorders	Neutrophils granulocytes (ANC AGC)	0	0	Phase 2	Breast Cancer	31	NCT00232505	blood	104			47	0.3	6	18	27				7	0.2	12	46	0.4	0.7	0.6	0.6	0.5		4	31	1423	45	2	9	0.7	0.2		0.1	4	0.1		0.5		1
cetuximab	EGFR	Tclin	1413	Cardiac disorders	Cardiac General - Other (Specify	0	0	Phase 2	Breast Cancer	31	NCT00232505	heart	17		1	32	11	0.1	2	0.9				1		1	23	1	76	144	199	62	5	11	13	1	14	0.5	26	10	19		5	0.1	10	8	12	0.3	0.3
cetuximab	EGFR	Tclin	1413	Cardiac disorders	Cardiac General - Other (Specify	0	0	Phase 2	Breast Cancer	31	NCT00232505	heart	17		1	32	11	0.1	2	0.9				1		1	23	1	76	144	199	62	5	11	13	1	14	0.5	26	10	19		5	0.1	10	8	12	0.3	0.3
cetuximab	EGFR	Tclin	1413	Cardiac disorders	Left ventricular diastolic dysfunction	0	0	Phase 2	Breast Cancer	31	NCT00232505	heartLeftVentricle	11	0.2	3	44	9		1	0.5				0.3		0.4	26	1	23	34	46	50	2	10	4	3	13	0.2	16	4	7		3	0.4	9	2	3		0.3
cetuximab	EGFR	Tclin	1413	Cardiac disorders	Supraventricular and nodal arrhythmia - Atrial tachycardia Paroxysmal Atrial Tachycardia	0	0	Phase 2	Breast Cancer	31	NCT00232505	heart	17		1	32	11	0.1	2	0.9				1		1	23	1	76	144	199	62	5	11	13	1	14	0.5	26	10	19		5	0.1	10	8	12	0.3	0.3
cetuximab	EGFR	Tclin	1413	Cardiac disorders	Supraventricular and nodal arrhythmia - Sinus tachycardia	0	0	Phase 2	Breast Cancer	31	NCT00232505	heart	17		1	32	11	0.1	2	0.9				1		1	23	1	76	144	199	62	5	11	13	1	14	0.5	26	10	19		5	0.1	10	8	12	0.3	0.3
cetuximab	EGFR	Tclin	1413	Gastrointestinal disorders	Hemorrhage	0	0	Phase 2	Breast Cancer	31	NCT00232505	blood	104			47	0.3	6	18	27				7	0.2	12	46	0.4	0.7	0.6	0.6	0.5		4	31	1423	45	2	9	0.7	0.2		0.1	4	0.1		0.5		1
cetuximab	EGFR	Tclin	1413	Metabolism and nutrition disorders	Potassium	0	0	Phase 2	Breast Cancer	31	NCT00232505	kidney	26	0.2	10	37	13		0.9	1		0.2	33	2		2	26	0.7	16	37	75	55	4	11	14	0.6	22	0.3	38	34	11		19	4	13	3	8	0.1	1
cetuximab	EGFR	Tclin	1413	Musculoskeletal and connective tissue disorders	Muscle weakness	0	0	Phase 2	Breast Cancer	31	NCT00232505	skeletalMuscleTissue	25	0.4	3	171	8		1	0.4				0.4		0.2	38	0.8	7	10	14	29	1	7	3	1	28	0.1	44	14	4		8	0.4	4	0.5	2		2
cetuximab	EGFR	Tclin	1413	Musculoskeletal and connective tissue disorders	Muscle weakness	2	0.0645161	Phase 2	Breast Cancer	31	NCT00232505	skeletalMuscleTissue	25	0.4	3	171	8		1	0.4				0.4		0.2	38	0.8	7	10	14	29	1	7	3	1	28	0.1	44	14	4		8	0.4	4	0.5	2		2
cetuximab	EGFR	Tclin	1413	Musculoskeletal and connective tissue disorders	Pain - Chest wall	0	0	Phase 2	Breast Cancer	31	NCT00232505	skeletalMuscleTissue	25	0.4	3	171	8		1	0.4				0.4		0.2	38	0.8	7	10	14	29	1	7	3	1	28	0.1	44	14	4		8	0.4	4	0.5	2		2
cetuximab	EGFR	Tclin	1413	Musculoskeletal and connective tissue disorders	Pain - Extremity-limb	1	0.0322581	Phase 2	Breast Cancer	31	NCT00232505	skeletalMuscleTissue	25	0.4	3	171	8		1	0.4				0.4		0.2	38	0.8	7	10	14	29	1	7	3	1	28	0.1	44	14	4		8	0.4	4	0.5	2		2
cetuximab	EGFR	Tclin	1413	Nervous system disorders	Hemorrhage	0	0	Phase 2	Breast Cancer	31	NCT00232505	blood	104			47	0.3	6	18	27				7	0.2	12	46	0.4	0.7	0.6	0.6	0.5		4	31	1423	45	2	9	0.7	0.2		0.1	4	0.1		0.5		1
cetuximab	EGFR	Tclin	1413	Psychiatric disorders	Confusion	0	0	Phase 2	Breast Cancer	31	NCT00232505	brain	1	7			7			2	4										1						18		1	2						1	47	3
cetuximab	EGFR	Tclin	1413	Respiratory	Dyspnea (shortness of breath)	0	0	Phase 2	Breast Cancer	31	NCT00232505	lung	116	5	7	103	49	1	7	19		0.1		26	3	12	71	2	145	277	251	294	2	63	41	141	64	5	39	33	32		24	9	33	2	5		0.4
cetuximab	EGFR	Tclin	1413	Respiratory	Pleural effusion (non-malignant)	0	0	Phase 2	Breast Cancer	31	NCT00232505	lung	116	5	7	103	49	1	7	19		0.1		26	3	12	71	2	145	277	251	294	2	63	41	141	64	5	39	33	32		24	9	33	2	5		0.4
cetuximab	EGFR	Tclin	1413	Respiratory	Pulmonary Upper Respiratory - Other (Specify	0	0	Phase 2	Breast Cancer	31	NCT00232505	lung	116	5	7	103	49	1	7	19		0.1		26	3	12	71	2	145	277	251	294	2	63	41	141	64	5	39	33	32		24	9	33	2	5		0.4
cetuximab	EGFR	Tclin	1413	Skin and subcutaneous tissue disorders	Ulceration	0	0	Phase 2	Breast Cancer	31	NCT00232505	zoneOfSkin	6	0.1	0.8	51	20	0.2	0.7	6			0.2	1	0.2	4	25	1	479	497	779	23	13	17	30	0.9	38	1	69	95	9	0.1	100	46	33	0.9	38	0.4	8
cetuximab	EGFR	Tclin	1413	Vascular disorders	Hypotension	0	0	Phase 2	Breast Cancer	31	NCT00232505	heart	17		1	32	11	0.1	2	0.9				1		1	23	1	76	144	199	62	5	11	13	1	14	0.5	26	10	19		5	0.1	10	8	12	0.3	0.3
cetuximab	EGFR	Tclin	1413	Vascular disorders	Thrombosis thrombus embolism	0	0	Phase 2	Breast Cancer	31	NCT00232505	blood	104			47	0.3	6	18	27				7	0.2	12	46	0.4	0.7	0.6	0.6	0.5		4	31	1423	45	2	9	0.7	0.2		0.1	4	0.1		0.5		1
cetuximab	EGFR	Tclin	1413	Blood and lymphatic system disorders	Hemoglobin	2	0.0645161	Phase 2	Breast Cancer	31	NCT00232505	boneMarrow	38			92	2	3	12	33		0.1		190	2	10	42	0.5	4	1	1	0.3		22	10	358	53	6	39	0.9	0.6		0.1	2	0.6		3		0.6
cetuximab	EGFR	Tclin	1413	Blood and lymphatic system disorders	Leukocytes (total WBC)	0	0	Phase 2	Breast Cancer	31	NCT00232505	blood	104			47	0.3	6	18	27				7	0.2	12	46	0.4	0.7	0.6	0.6	0.5		4	31	1423	45	2	9	0.7	0.2		0.1	4	0.1		0.5		1
cetuximab	EGFR	Tclin	1413	Blood and lymphatic system disorders	Lymphopenia	1	0.0322581	Phase 2	Breast Cancer	31	NCT00232505	boneMarrow	38			92	2	3	12	33		0.1		190	2	10	42	0.5	4	1	1	0.3		22	10	358	53	6	39	0.9	0.6		0.1	2	0.6		3		0.6
cetuximab	EGFR	Tclin	1413	Blood and lymphatic system disorders	Neutrophils granulocytes (ANC AGC)	1	0.0322581	Phase 2	Breast Cancer	31	NCT00232505	blood	104			47	0.3	6	18	27				7	0.2	12	46	0.4	0.7	0.6	0.6	0.5		4	31	1423	45	2	9	0.7	0.2		0.1	4	0.1		0.5		1
cetuximab	EGFR	Tclin	1413	Blood and lymphatic system disorders	Pain - Lymph node	0	0	Phase 2	Breast Cancer	31	NCT00232505	lymphNode	9	0.3	0.9	89	15	90	4	111		0.2	0.3	200	10	50	49	1	62	89	159	56	0.4	46	91	8	52	66	55	8	29		7	16	26	9	7	0.1	3
cetuximab	EGFR	Tclin	1413	Blood and lymphatic system disorders	Platelets	0	0	Phase 2	Breast Cancer	31	NCT00232505	blood	104			47	0.3	6	18	27				7	0.2	12	46	0.4	0.7	0.6	0.6	0.5		4	31	1423	45	2	9	0.7	0.2		0.1	4	0.1		0.5		1
cetuximab	EGFR	Tclin	1413	Cardiac disorders	Cardiac General - Other (Specify	1	0.0322581	Phase 2	Breast Cancer	31	NCT00232505	heart	17		1	32	11	0.1	2	0.9				1		1	23	1	76	144	199	62	5	11	13	1	14	0.5	26	10	19		5	0.1	10	8	12	0.3	0.3
cetuximab	EGFR	Tclin	1413	Cardiac disorders	Hypertension	1	0.0322581	Phase 2	Breast Cancer	31	NCT00232505	blood	104			47	0.3	6	18	27				7	0.2	12	46	0.4	0.7	0.6	0.6	0.5		4	31	1423	45	2	9	0.7	0.2		0.1	4	0.1		0.5		1
cetuximab	EGFR	Tclin	1413	Cardiac disorders	Pain - Cardiac heart	0	0	Phase 2	Breast Cancer	31	NCT00232505	heart	17		1	32	11	0.1	2	0.9				1		1	23	1	76	144	199	62	5	11	13	1	14	0.5	26	10	19		5	0.1	10	8	12	0.3	0.3
cetuximab	EGFR	Tclin	1413	Gastrointestinal disorders	Gastritis (including bile reflux gastritis)	1	0.0322581	Phase 2	Breast Cancer	31	NCT00232505	stomach	30	0.6	2	65	23	0.7	2	3		0.1	0.1	4	0.1	1	18	0.8	93	58	149	54	3	23	17	3	39	0.8	32	51	16	2	13	8	15	2	3	0.3	0.2
cetuximab	EGFR	Tclin	1413	Gastrointestinal disorders	Heartburn dyspepsia	3	0.0967742	Phase 2	Breast Cancer	31	NCT00232505	stomach	30	0.6	2	65	23	0.7	2	3		0.1	0.1	4	0.1	1	18	0.8	93	58	149	54	3	23	17	3	39	0.8	32	51	16	2	13	8	15	2	3	0.3	0.2
cetuximab	EGFR	Tclin	1413	Hepatobiliary disorders	Pain - Liver	0	0	Phase 2	Breast Cancer	31	NCT00232505	liver	17	0.1	0.4	58	3	0.5	0.4	0.9		0.1	0.1	2	0.1	0.7	11	0.7	14	8	30	9	0.1	11	3	6	15	0.2	15	2	2		19	10	11	1	0.3		0.7
cetuximab	EGFR	Tclin	1413	Investigations	Alkaline phosphatase	6	0.193548	Phase 2	Breast Cancer	31	NCT00232505	liver	17	0.1	0.4	58	3	0.5	0.4	0.9		0.1	0.1	2	0.1	0.7	11	0.7	14	8	30	9	0.1	11	3	6	15	0.2	15	2	2		19	10	11	1	0.3		0.7
cetuximab	EGFR	Tclin	1413	Investigations	ALT	1	0.0322581	Phase 2	Breast Cancer	31	NCT00232505	liver	17	0.1	0.4	58	3	0.5	0.4	0.9		0.1	0.1	2	0.1	0.7	11	0.7	14	8	30	9	0.1	11	3	6	15	0.2	15	2	2		19	10	11	1	0.3		0.7
cetuximab	EGFR	Tclin	1413	Investigations	AST	2	0.0645161	Phase 2	Breast Cancer	31	NCT00232505	liver	17	0.1	0.4	58	3	0.5	0.4	0.9		0.1	0.1	2	0.1	0.7	11	0.7	14	8	30	9	0.1	11	3	6	15	0.2	15	2	2		19	10	11	1	0.3		0.7
cetuximab	EGFR	Tclin	1413	Metabolism and nutrition disorders	Albumin	0	0	Phase 2	Breast Cancer	31	NCT00232505	liver	17	0.1	0.4	58	3	0.5	0.4	0.9		0.1	0.1	2	0.1	0.7	11	0.7	14	8	30	9	0.1	11	3	6	15	0.2	15	2	2		19	10	11	1	0.3		0.7
cetuximab	EGFR	Tclin	1413	Metabolism and nutrition disorders	Creatinine	0	0	Phase 2	Breast Cancer	31	NCT00232505	kidney	26	0.2	10	37	13		0.9	1		0.2	33	2		2	26	0.7	16	37	75	55	4	11	14	0.6	22	0.3	38	34	11		19	4	13	3	8	0.1	1
cetuximab	EGFR	Tclin	1413	Metabolism and nutrition disorders	Glucose	1	0.0322581	Phase 2	Breast Cancer	31	NCT00232505	liver	17	0.1	0.4	58	3	0.5	0.4	0.9		0.1	0.1	2	0.1	0.7	11	0.7	14	8	30	9	0.1	11	3	6	15	0.2	15	2	2		19	10	11	1	0.3		0.7
cetuximab	EGFR	Tclin	1413	Metabolism and nutrition disorders	Potassium	1	0.0322581	Phase 2	Breast Cancer	31	NCT00232505	kidney	26	0.2	10	37	13		0.9	1		0.2	33	2		2	26	0.7	16	37	75	55	4	11	14	0.6	22	0.3	38	34	11		19	4	13	3	8	0.1	1
cetuximab	EGFR	Tclin	1413	Metabolism and nutrition disorders	Sodium	0	0	Phase 2	Breast Cancer	31	NCT00232505	kidney	26	0.2	10	37	13		0.9	1		0.2	33	2		2	26	0.7	16	37	75	55	4	11	14	0.6	22	0.3	38	34	11		19	4	13	3	8	0.1	1
cetuximab	EGFR	Tclin	1413	Musculoskeletal and connective tissue disorders	Muscle weakness	0	0	Phase 2	Breast Cancer	31	NCT00232505	skeletalMuscleTissue	25	0.4	3	171	8		1	0.4				0.4		0.2	38	0.8	7	10	14	29	1	7	3	1	28	0.1	44	14	4		8	0.4	4	0.5	2		2
cetuximab	EGFR	Tclin	1413	Musculoskeletal and connective tissue disorders	Musculoskeletal Soft Tissue - Other (Specify	4	0.129032	Phase 2	Breast Cancer	31	NCT00232505	skeletalMuscleTissue	25	0.4	3	171	8		1	0.4				0.4		0.2	38	0.8	7	10	14	29	1	7	3	1	28	0.1	44	14	4		8	0.4	4	0.5	2		2
cetuximab	EGFR	Tclin	1413	Musculoskeletal and connective tissue disorders	Pain - Back	0	0	Phase 2	Breast Cancer	31	NCT00232505	skeletalMuscleTissue	25	0.4	3	171	8		1	0.4				0.4		0.2	38	0.8	7	10	14	29	1	7	3	1	28	0.1	44	14	4		8	0.4	4	0.5	2		2
cetuximab	EGFR	Tclin	1413	Musculoskeletal and connective tissue disorders	Pain - Buttock	1	0.0322581	Phase 2	Breast Cancer	31	NCT00232505	skeletalMuscleTissue	25	0.4	3	171	8		1	0.4				0.4		0.2	38	0.8	7	10	14	29	1	7	3	1	28	0.1	44	14	4		8	0.4	4	0.5	2		2
cetuximab	EGFR	Tclin	1413	Musculoskeletal and connective tissue disorders	Pain - Extremity-limb	3	0.0967742	Phase 2	Breast Cancer	31	NCT00232505	skeletalMuscleTissue	25	0.4	3	171	8		1	0.4				0.4		0.2	38	0.8	7	10	14	29	1	7	3	1	28	0.1	44	14	4		8	0.4	4	0.5	2		2
cetuximab	EGFR	Tclin	1413	Musculoskeletal and connective tissue disorders	Pain - Joint	4	0.129032	Phase 2	Breast Cancer	31	NCT00232505	skeletalMuscleTissue	25	0.4	3	171	8		1	0.4				0.4		0.2	38	0.8	7	10	14	29	1	7	3	1	28	0.1	44	14	4		8	0.4	4	0.5	2		2
cetuximab	EGFR	Tclin	1413	Musculoskeletal and connective tissue disorders	Pain - Muscle	3	0.0967742	Phase 2	Breast Cancer	31	NCT00232505	skeletalMuscleTissue	25	0.4	3	171	8		1	0.4				0.4		0.2	38	0.8	7	10	14	29	1	7	3	1	28	0.1	44	14	4		8	0.4	4	0.5	2		2
cetuximab	EGFR	Tclin	1413	Musculoskeletal and connective tissue disorders	Pain - Neck	1	0.0322581	Phase 2	Breast Cancer	31	NCT00232505	skeletalMuscleTissue	25	0.4	3	171	8		1	0.4				0.4		0.2	38	0.8	7	10	14	29	1	7	3	1	28	0.1	44	14	4		8	0.4	4	0.5	2		2
cetuximab	EGFR	Tclin	1413	Nervous system disorders	Memory impairment	2	0.0645161	Phase 2	Breast Cancer	31	NCT00232505	brain	1	7			7			2	4										1						18		1	2						1	47	3
cetuximab	EGFR	Tclin	1413	Nervous system disorders	Neurology - Other (Specify	0	0	Phase 2	Breast Cancer	31	NCT00232505	brain	1	7			7			2	4										1						18		1	2						1	47	3
cetuximab	EGFR	Tclin	1413	Nervous system disorders	Neuropathy: motor	0	0	Phase 2	Breast Cancer	31	NCT00232505	brain	1	7			7			2	4										1						18		1	2						1	47	3
cetuximab	EGFR	Tclin	1413	Nervous system disorders	Neuropathy: sensory	7	0.225806	Phase 2	Breast Cancer	31	NCT00232505	brain	1	7			7			2	4										1						18		1	2						1	47	3
cetuximab	EGFR	Tclin	1413	Nervous system disorders	Tremor	0	0	Phase 2	Breast Cancer	31	NCT00232505	brain	1	7			7			2	4										1						18		1	2						1	47	3
cetuximab	EGFR	Tclin	1413	Psychiatric disorders	Insomnia	6	0.193548	Phase 2	Breast Cancer	31	NCT00232505	brain	1	7			7			2	4										1						18		1	2						1	47	3
cetuximab	EGFR	Tclin	1413	Psychiatric disorders	Mood alteration - Anxiety	5	0.16129	Phase 2	Breast Cancer	31	NCT00232505	brain	1	7			7			2	4										1						18		1	2						1	47	3
cetuximab	EGFR	Tclin	1413	Psychiatric disorders	Mood alteration - Depression	0	0	Phase 2	Breast Cancer	31	NCT00232505	brain	1	7			7			2	4										1						18		1	2						1	47	3
cetuximab	EGFR	Tclin	1413	Renal and urinary disorders	Cystitis	0	0	Phase 2	Breast Cancer	31	NCT00232505	kidney	26	0.2	10	37	13		0.9	1		0.2	33	2		2	26	0.7	16	37	75	55	4	11	14	0.6	22	0.3	38	34	11		19	4	13	3	8	0.1	1
cetuximab	EGFR	Tclin	1413	Reproductive system and breast disorders	Breast function lactation	0	0	Phase 2	Breast Cancer	31	NCT00232505	breast	162	2	13	88	55	0.3	9	3		0.1		6	0.2	3	38	2	156	193	234	230	3	66	18	10	52	1	41	47	48		37	6	31	4	9	0.1	1
cetuximab	EGFR	Tclin	1413	Reproductive system and breast disorders	Vaginal dryness	1	0.0322581	Phase 2	Breast Cancer	31	NCT00232505	vagina	129	5	22	96	53	0.2	4	3		0.1		9	0.1	1	34	2	577	427	503	139	17	47	10	4	52	1	43	84	44		46	54	107	12	11	0.8	1
cetuximab	EGFR	Tclin	1413	Respiratory	Dyspnea (shortness of breath)	3	0.0967742	Phase 2	Breast Cancer	31	NCT00232505	lung	116	5	7	103	49	1	7	19		0.1		26	3	12	71	2	145	277	251	294	2	63	41	141	64	5	39	33	32		24	9	33	2	5		0.4
cetuximab	EGFR	Tclin	1413	Respiratory	Hemorrhage	0	0	Phase 2	Breast Cancer	31	NCT00232505	blood	104			47	0.3	6	18	27				7	0.2	12	46	0.4	0.7	0.6	0.6	0.5		4	31	1423	45	2	9	0.7	0.2		0.1	4	0.1		0.5		1
cetuximab	EGFR	Tclin	1413	Respiratory	Pain - Chest wall	2	0.0645161	Phase 2	Breast Cancer	31	NCT00232505	skeletalMuscleTissue	25	0.4	3	171	8		1	0.4				0.4		0.2	38	0.8	7	10	14	29	1	7	3	1	28	0.1	44	14	4		8	0.4	4	0.5	2		2
cetuximab	EGFR	Tclin	1413	Respiratory	Pulmonary Upper Respiratory - Other (Specify	1	0.0322581	Phase 2	Breast Cancer	31	NCT00232505	lung	116	5	7	103	49	1	7	19		0.1		26	3	12	71	2	145	277	251	294	2	63	41	141	64	5	39	33	32		24	9	33	2	5		0.4
cetuximab	EGFR	Tclin	1413	Respiratory	Voice changes dysarthria (e.g.	2	0.0645161	Phase 2	Breast Cancer	31	NCT00232505	lung	116	5	7	103	49	1	7	19		0.1		26	3	12	71	2	145	277	251	294	2	63	41	141	64	5	39	33	32		24	9	33	2	5		0.4
cetuximab	EGFR	Tclin	1413	Skin and subcutaneous tissue disorders	Dermatology Skin - Other (Specify	4	0.129032	Phase 2	Breast Cancer	31	NCT00232505	zoneOfSkin	6	0.1	0.8	51	20	0.2	0.7	6			0.2	1	0.2	4	25	1	479	497	779	23	13	17	30	0.9	38	1	69	95	9	0.1	100	46	33	0.9	38	0.4	8
cetuximab	EGFR	Tclin	1413	Skin and subcutaneous tissue disorders	Dry skin	7	0.225806	Phase 2	Breast Cancer	31	NCT00232505	zoneOfSkin	6	0.1	0.8	51	20	0.2	0.7	6			0.2	1	0.2	4	25	1	479	497	779	23	13	17	30	0.9	38	1	69	95	9	0.1	100	46	33	0.9	38	0.4	8
cetuximab	EGFR	Tclin	1413	Skin and subcutaneous tissue disorders	Hair loss alopecia (scalp or body)	2	0.0645161	Phase 2	Breast Cancer	31	NCT00232505	zoneOfSkin	6	0.1	0.8	51	20	0.2	0.7	6			0.2	1	0.2	4	25	1	479	497	779	23	13	17	30	0.9	38	1	69	95	9	0.1	100	46	33	0.9	38	0.4	8
cetuximab	EGFR	Tclin	1413	Skin and subcutaneous tissue disorders	Pruritus itching	3	0.0967742	Phase 2	Breast Cancer	31	NCT00232505	zoneOfSkin	6	0.1	0.8	51	20	0.2	0.7	6			0.2	1	0.2	4	25	1	479	497	779	23	13	17	30	0.9	38	1	69	95	9	0.1	100	46	33	0.9	38	0.4	8
cetuximab	EGFR	Tclin	1413	Skin and subcutaneous tissue disorders	Rash desquamation	9	0.290323	Phase 2	Breast Cancer	31	NCT00232505	zoneOfSkin	6	0.1	0.8	51	20	0.2	0.7	6			0.2	1	0.2	4	25	1	479	497	779	23	13	17	30	0.9	38	1	69	95	9	0.1	100	46	33	0.9	38	0.4	8
cetuximab	EGFR	Tclin	1413	Skin and subcutaneous tissue disorders	Rash: acne acneiform	11	0.354839	Phase 2	Breast Cancer	31	NCT00232505	zoneOfSkin	6	0.1	0.8	51	20	0.2	0.7	6			0.2	1	0.2	4	25	1	479	497	779	23	13	17	30	0.9	38	1	69	95	9	0.1	100	46	33	0.9	38	0.4	8
cetuximab	EGFR	Tclin	1413	Skin and subcutaneous tissue disorders	Rash: dermatitis associated with radiation - Chemoradiation	1	0.0322581	Phase 2	Breast Cancer	31	NCT00232505	zoneOfSkin	6	0.1	0.8	51	20	0.2	0.7	6			0.2	1	0.2	4	25	1	479	497	779	23	13	17	30	0.9	38	1	69	95	9	0.1	100	46	33	0.9	38	0.4	8
cetuximab	EGFR	Tclin	1413	Skin and subcutaneous tissue disorders	Rash: hand-foot skin reaction	2	0.0645161	Phase 2	Breast Cancer	31	NCT00232505	zoneOfSkin	6	0.1	0.8	51	20	0.2	0.7	6			0.2	1	0.2	4	25	1	479	497	779	23	13	17	30	0.9	38	1	69	95	9	0.1	100	46	33	0.9	38	0.4	8
dasatinib	BLK BMX BTK CSF1R DDR1 DDR2 EPHA1 EPHA2 EPHA3 EPHA4 EPHA5 EPHB1 EPHB2 EPHB3 EPHB4 ERBB3 FGR FYN HCK KIT LCK LYN PDGFRA PDGFRB SRC TXK	Tchem	116	Blood and lymphatic system disorders	Thrombosis	1	0.0322581	Phase 2	Advanced Breast Cancer	31	NCT00546104	blood	104			47	0.3	6	18	27				7	0.2	12	46	0.4	0.7	0.6	0.6	0.5		4	31	1423	45	2	9	0.7	0.2		0.1	4	0.1		0.5		1
dasatinib	BLK BMX BTK CSF1R DDR1 DDR2 EPHA1 EPHA2 EPHA3 EPHA4 EPHA5 EPHB1 EPHB2 EPHB3 EPHB4 ERBB3 FGR FYN HCK KIT LCK LYN PDGFRA PDGFRB SRC TXK	Tchem	116	General disorders	Pain	2	0.0645161	Phase 2	Advanced Breast Cancer	31	NCT00546104	skeletalMuscleTissue	25	0.4	3	171	8		1	0.4				0.4		0.2	38	0.8	7	10	14	29	1	7	3	1	28	0.1	44	14	4		8	0.4	4	0.5	2		2
dasatinib	BLK BMX BTK CSF1R DDR1 DDR2 EPHA1 EPHA2 EPHA3 EPHA4 EPHA5 EPHB1 EPHB2 EPHB3 EPHB4 ERBB3 FGR FYN HCK KIT LCK LYN PDGFRA PDGFRB SRC TXK	Tchem	116	General disorders	Pain	1	0.0322581	Phase 2	Advanced Breast Cancer	31	NCT00546104	skeletalMuscleTissue	25	0.4	3	171	8		1	0.4				0.4		0.2	38	0.8	7	10	14	29	1	7	3	1	28	0.1	44	14	4		8	0.4	4	0.5	2		2
dasatinib	BLK BMX BTK CSF1R DDR1 DDR2 EPHA1 EPHA2 EPHA3 EPHA4 EPHA5 EPHB1 EPHB2 EPHB3 EPHB4 ERBB3 FGR FYN HCK KIT LCK LYN PDGFRA PDGFRB SRC TXK	Tchem	116	General disorders	Pain	1	0.0322581	Phase 2	Advanced Breast Cancer	31	NCT00546104	skeletalMuscleTissue	25	0.4	3	171	8		1	0.4				0.4		0.2	38	0.8	7	10	14	29	1	7	3	1	28	0.1	44	14	4		8	0.4	4	0.5	2		2
dasatinib	BLK BMX BTK CSF1R DDR1 DDR2 EPHA1 EPHA2 EPHA3 EPHA4 EPHA5 EPHB1 EPHB2 EPHB3 EPHB4 ERBB3 FGR FYN HCK KIT LCK LYN PDGFRA PDGFRB SRC TXK	Tchem	116	General disorders	Pain	1	0.0322581	Phase 2	Advanced Breast Cancer	31	NCT00546104	skeletalMuscleTissue	25	0.4	3	171	8		1	0.4				0.4		0.2	38	0.8	7	10	14	29	1	7	3	1	28	0.1	44	14	4		8	0.4	4	0.5	2		2
dasatinib	BLK BMX BTK CSF1R DDR1 DDR2 EPHA1 EPHA2 EPHA3 EPHA4 EPHA5 EPHB1 EPHB2 EPHB3 EPHB4 ERBB3 FGR FYN HCK KIT LCK LYN PDGFRA PDGFRB SRC TXK	Tchem	116	Hepatobiliary disorders	AST	1	0.0322581	Phase 2	Advanced Breast Cancer	31	NCT00546104	liver	17	0.1	0.4	58	3	0.5	0.4	0.9		0.1	0.1	2	0.1	0.7	11	0.7	14	8	30	9	0.1	11	3	6	15	0.2	15	2	2		19	10	11	1	0.3		0.7
dasatinib	BLK BMX BTK CSF1R DDR1 DDR2 EPHA1 EPHA2 EPHA3 EPHA4 EPHA5 EPHB1 EPHB2 EPHB3 EPHB4 ERBB3 FGR FYN HCK KIT LCK LYN PDGFRA PDGFRB SRC TXK	Tchem	116	Respiratory	Dyspnea	2	0.0645161	Phase 2	Advanced Breast Cancer	31	NCT00546104	lung	116	5	7	103	49	1	7	19		0.1		26	3	12	71	2	145	277	251	294	2	63	41	141	64	5	39	33	32		24	9	33	2	5		0.4
docetaxel	TUBB3 TUBB1 TUBB2B TUBB3 TUBB4A TUBB6	Tclin	209	Blood and lymphatic system disorders	Anemia	1	0.03125	Phase 2	Breast Cancer	32	NCT00343512	boneMarrow	38			92	2	3	12	33		0.1		190	2	10	42	0.5	4	1	1	0.3		22	10	358	53	6	39	0.9	0.6		0.1	2	0.6		3		0.6
docetaxel	TUBB3 TUBB1 TUBB2B TUBB3 TUBB4A TUBB6	Tclin	209	Blood and lymphatic system disorders	Febrile neutropenia	1	0.03125	Phase 2	Breast Cancer	32	NCT00343512	boneMarrow	38			92	2	3	12	33		0.1		190	2	10	42	0.5	4	1	1	0.3		22	10	358	53	6	39	0.9	0.6		0.1	2	0.6		3		0.6
docetaxel	TUBB3 TUBB1 TUBB2B TUBB3 TUBB4A TUBB6	Tclin	209	Investigations	Neutrophil count decrease	1	0.03125	Phase 2	Breast Cancer	32	NCT00343512	boneMarrow	38			92	2	3	12	33		0.1		190	2	10	42	0.5	4	1	1	0.3		22	10	358	53	6	39	0.9	0.6		0.1	2	0.6		3		0.6
docetaxel	TUBB3 TUBB1 TUBB2B TUBB3 TUBB4A TUBB6	Tclin	209	Metabolism and nutrition disorders	hypercholesterolemia	1	0.03125	Phase 2	Breast Cancer	32	NCT00343512	adiposeTissue	80	0.5	7	51	50	0.2	7	5				4	0.8	4	49	2	209	289	606	377	3	65	26	3	32	1	36	10	114		62	2	16	11	11	0.1	1
docetaxel	TUBB3 TUBB1 TUBB2B TUBB3 TUBB4A TUBB6	Tclin	209	Blood and lymphatic system disorders	Leukocytes	2	0.0625	Phase 2	Breast Cancer	32	NCT00343512	blood	104			47	0.3	6	18	27				7	0.2	12	46	0.4	0.7	0.6	0.6	0.5		4	31	1423	45	2	9	0.7	0.2		0.1	4	0.1		0.5		1
docetaxel	TUBB3 TUBB1 TUBB2B TUBB3 TUBB4A TUBB6	Tclin	209	General disorders	Pain	4	0.125	Phase 2	Breast Cancer	32	NCT00343512	skeletalMuscleTissue	25	0.4	3	171	8		1	0.4				0.4		0.2	38	0.8	7	10	14	29	1	7	3	1	28	0.1	44	14	4		8	0.4	4	0.5	2		2
docetaxel	TUBB3 TUBB1 TUBB2B TUBB3 TUBB4A TUBB6	Tclin	209	Investigations	Hemoglobin	14	0.4375	Phase 2	Breast Cancer	32	NCT00343512	boneMarrow	38			92	2	3	12	33		0.1		190	2	10	42	0.5	4	1	1	0.3		22	10	358	53	6	39	0.9	0.6		0.1	2	0.6		3		0.6
docetaxel	TUBB3 TUBB1 TUBB2B TUBB3 TUBB4A TUBB6	Tclin	209	Metabolism and nutrition disorders	ALT	5	0.15625	Phase 2	Breast Cancer	32	NCT00343512	liver	17	0.1	0.4	58	3	0.5	0.4	0.9		0.1	0.1	2	0.1	0.7	11	0.7	14	8	30	9	0.1	11	3	6	15	0.2	15	2	2		19	10	11	1	0.3		0.7
docetaxel	TUBB3 TUBB1 TUBB2B TUBB3 TUBB4A TUBB6	Tclin	209	Metabolism and nutrition disorders	AST	2	0.0625	Phase 2	Breast Cancer	32	NCT00343512	liver	17	0.1	0.4	58	3	0.5	0.4	0.9		0.1	0.1	2	0.1	0.7	11	0.7	14	8	30	9	0.1	11	3	6	15	0.2	15	2	2		19	10	11	1	0.3		0.7
docetaxel	TUBB3 TUBB1 TUBB2B TUBB3 TUBB4A TUBB6	Tclin	209	Metabolism and nutrition disorders	Glucose	7	0.21875	Phase 2	Breast Cancer	32	NCT00343512	liver	17	0.1	0.4	58	3	0.5	0.4	0.9		0.1	0.1	2	0.1	0.7	11	0.7	14	8	30	9	0.1	11	3	6	15	0.2	15	2	2		19	10	11	1	0.3		0.7
docetaxel	TUBB3 TUBB1 TUBB2B TUBB3 TUBB4A TUBB6	Tclin	209	Metabolism and nutrition disorders	Potassium	4	0.125	Phase 2	Breast Cancer	32	NCT00343512	kidney	26	0.2	10	37	13		0.9	1		0.2	33	2		2	26	0.7	16	37	75	55	4	11	14	0.6	22	0.3	38	34	11		19	4	13	3	8	0.1	1
docetaxel	TUBB3 TUBB1 TUBB2B TUBB3 TUBB4A TUBB6	Tclin	209	Musculoskeletal and connective tissue disorders	Arthralgia	2	0.0625	Phase 2	Breast Cancer	32	NCT00343512	smoothMuscleTissue	6	1	6	35	122	0.2	9	10				26	0.7	10	36	1	1803	2516	6493	274	93	41	61	10	44	1	75	21	136		23	3	14	27	22	0.7	1
docetaxel	TUBB3 TUBB1 TUBB2B TUBB3 TUBB4A TUBB6	Tclin	209	Musculoskeletal and connective tissue disorders	Muscle weakness	5	0.15625	Phase 2	Breast Cancer	32	NCT00343512	skeletalMuscleTissue	25	0.4	3	171	8		1	0.4				0.4		0.2	38	0.8	7	10	14	29	1	7	3	1	28	0.1	44	14	4		8	0.4	4	0.5	2		2
docetaxel	TUBB3 TUBB1 TUBB2B TUBB3 TUBB4A TUBB6	Tclin	209	Musculoskeletal and connective tissue disorders	Pain	5	0.15625	Phase 2	Breast Cancer	32	NCT00343512	skeletalMuscleTissue	25	0.4	3	171	8		1	0.4				0.4		0.2	38	0.8	7	10	14	29	1	7	3	1	28	0.1	44	14	4		8	0.4	4	0.5	2		2
docetaxel	TUBB3 TUBB1 TUBB2B TUBB3 TUBB4A TUBB6	Tclin	209	Musculoskeletal and connective tissue disorders	Pain	9	0.28125	Phase 2	Breast Cancer	32	NCT00343512	skeletalMuscleTissue	25	0.4	3	171	8		1	0.4				0.4		0.2	38	0.8	7	10	14	29	1	7	3	1	28	0.1	44	14	4		8	0.4	4	0.5	2		2
docetaxel	TUBB3 TUBB1 TUBB2B TUBB3 TUBB4A TUBB6	Tclin	209	Nervous system disorders	Neuropathy	18	0.5625	Phase 2	Breast Cancer	32	NCT00343512	brain	1	7			7			2	4										1						18		1	2						1	47	3
docetaxel	TUBB3 TUBB1 TUBB2B TUBB3 TUBB4A TUBB6	Tclin	209	Nervous system disorders	Taste alteration	10	0.3125	Phase 2	Breast Cancer	32	NCT00343512	brain	1	7			7			2	4										1						18		1	2						1	47	3
docetaxel	TUBB3 TUBB1 TUBB2B TUBB3 TUBB4A TUBB6	Tclin	209	Psychiatric disorders	Anxiety	8	0.25	Phase 2	Breast Cancer	32	NCT00343512	brain	1	7			7			2	4										1						18		1	2						1	47	3
docetaxel	TUBB3 TUBB1 TUBB2B TUBB3 TUBB4A TUBB6	Tclin	209	Psychiatric disorders	Depression	5	0.15625	Phase 2	Breast Cancer	32	NCT00343512	brain	1	7			7			2	4										1						18		1	2						1	47	3
docetaxel	TUBB3 TUBB1 TUBB2B TUBB3 TUBB4A TUBB6	Tclin	209	Psychiatric disorders	Insomnia	7	0.21875	Phase 2	Breast Cancer	32	NCT00343512	brain	1	7			7			2	4										1						18		1	2						1	47	3
docetaxel	TUBB3 TUBB1 TUBB2B TUBB3 TUBB4A TUBB6	Tclin	209	Psychiatric disorders	Memory impairment	3	0.09375	Phase 2	Breast Cancer	32	NCT00343512	brain	1	7			7			2	4										1						18		1	2						1	47	3
docetaxel	TUBB3 TUBB1 TUBB2B TUBB3 TUBB4A TUBB6	Tclin	209	Skin and subcutaneous tissue disorders	Alopecia	19	0.59375	Phase 2	Breast Cancer	32	NCT00343512	zoneOfSkin	6	0.1	0.8	51	20	0.2	0.7	6			0.2	1	0.2	4	25	1	479	497	779	23	13	17	30	0.9	38	1	69	95	9	0.1	100	46	33	0.9	38	0.4	8
docetaxel	TUBB3 TUBB1 TUBB2B TUBB3 TUBB4A TUBB6	Tclin	209	Skin and subcutaneous tissue disorders	Pruritus	2	0.0625	Phase 2	Breast Cancer	32	NCT00343512	zoneOfSkin	6	0.1	0.8	51	20	0.2	0.7	6			0.2	1	0.2	4	25	1	479	497	779	23	13	17	30	0.9	38	1	69	95	9	0.1	100	46	33	0.9	38	0.4	8
docetaxel	TUBB3 TUBB1 TUBB2B TUBB3 TUBB4A TUBB6	Tclin	209	Skin and subcutaneous tissue disorders	Skin reaction	4	0.125	Phase 2	Breast Cancer	32	NCT00343512	zoneOfSkin	6	0.1	0.8	51	20	0.2	0.7	6			0.2	1	0.2	4	25	1	479	497	779	23	13	17	30	0.9	38	1	69	95	9	0.1	100	46	33	0.9	38	0.4	8
docetaxel	TUBB3 TUBB1 TUBB2B TUBB3 TUBB4A TUBB6	Tclin	209	Gastrointestinal disorders	Abdominal pain	1	0.0333333	Phase 1	Metastatic Breast Cancer	30	NCT00645333	stomach	30	0.6	2	65	23	0.7	2	3		0.1	0.1	4	0.1	1	18	0.8	93	58	149	54	3	23	17	3	39	0.8	32	51	16	2	13	8	15	2	3	0.3	0.2
docetaxel	TUBB3 TUBB1 TUBB2B TUBB3 TUBB4A TUBB6	Tclin	209	Investigations	Alanine aminotransferase increased	1	0.0333333	Phase 1	Metastatic Breast Cancer	30	NCT00645333	liver	17	0.1	0.4	58	3	0.5	0.4	0.9		0.1	0.1	2	0.1	0.7	11	0.7	14	8	30	9	0.1	11	3	6	15	0.2	15	2	2		19	10	11	1	0.3		0.7
docetaxel	TUBB3 TUBB1 TUBB2B TUBB3 TUBB4A TUBB6	Tclin	209	Respiratory	Allergic rhinitis	1	0.0333333	Phase 1	Metastatic Breast Cancer	30	NCT00645333	lung	116	5	7	103	49	1	7	19		0.1		26	3	12	71	2	145	277	251	294	2	63	41	141	64	5	39	33	32		24	9	33	2	5		0.4
docetaxel	TUBB3 TUBB1 TUBB2B TUBB3 TUBB4A TUBB6	Tclin	209	Respiratory	Dyspnea	2	0.0666667	Phase 1	Metastatic Breast Cancer	30	NCT00645333	lung	116	5	7	103	49	1	7	19		0.1		26	3	12	71	2	145	277	251	294	2	63	41	141	64	5	39	33	32		24	9	33	2	5		0.4
docetaxel	TUBB3 TUBB1 TUBB2B TUBB3 TUBB4A TUBB6	Tclin	209	Blood and lymphatic system disorders	Hemoglobin	11	0.366667	Phase 1	Metastatic Breast Cancer	30	NCT00645333	boneMarrow	38			92	2	3	12	33		0.1		190	2	10	42	0.5	4	1	1	0.3		22	10	358	53	6	39	0.9	0.6		0.1	2	0.6		3		0.6
docetaxel	TUBB3 TUBB1 TUBB2B TUBB3 TUBB4A TUBB6	Tclin	209	Blood and lymphatic system disorders	Leukocytes	2	0.0666667	Phase 1	Metastatic Breast Cancer	30	NCT00645333	blood	104			47	0.3	6	18	27				7	0.2	12	46	0.4	0.7	0.6	0.6	0.5		4	31	1423	45	2	9	0.7	0.2		0.1	4	0.1		0.5		1
docetaxel	TUBB3 TUBB1 TUBB2B TUBB3 TUBB4A TUBB6	Tclin	209	Blood and lymphatic system disorders	Lymphopenia	4	0.133333	Phase 1	Metastatic Breast Cancer	30	NCT00645333	boneMarrow	38			92	2	3	12	33		0.1		190	2	10	42	0.5	4	1	1	0.3		22	10	358	53	6	39	0.9	0.6		0.1	2	0.6		3		0.6
docetaxel	TUBB3 TUBB1 TUBB2B TUBB3 TUBB4A TUBB6	Tclin	209	Blood and lymphatic system disorders	Platelets	4	0.133333	Phase 1	Metastatic Breast Cancer	30	NCT00645333	blood	104			47	0.3	6	18	27				7	0.2	12	46	0.4	0.7	0.6	0.6	0.5		4	31	1423	45	2	9	0.7	0.2		0.1	4	0.1		0.5		1
docetaxel	TUBB3 TUBB1 TUBB2B TUBB3 TUBB4A TUBB6	Tclin	209	Gastrointestinal disorders	Abdominal pain	3	0.1	Phase 1	Metastatic Breast Cancer	30	NCT00645333	stomach	30	0.6	2	65	23	0.7	2	3		0.1	0.1	4	0.1	1	18	0.8	93	58	149	54	3	23	17	3	39	0.8	32	51	16	2	13	8	15	2	3	0.3	0.2
docetaxel	TUBB3 TUBB1 TUBB2B TUBB3 TUBB4A TUBB6	Tclin	209	Investigations	Alanine aminotransferase increased	5	0.166667	Phase 1	Metastatic Breast Cancer	30	NCT00645333	liver	17	0.1	0.4	58	3	0.5	0.4	0.9		0.1	0.1	2	0.1	0.7	11	0.7	14	8	30	9	0.1	11	3	6	15	0.2	15	2	2		19	10	11	1	0.3		0.7
docetaxel	TUBB3 TUBB1 TUBB2B TUBB3 TUBB4A TUBB6	Tclin	209	Investigations	Alkaline phosphatase increased	8	0.266667	Phase 1	Metastatic Breast Cancer	30	NCT00645333	liver	17	0.1	0.4	58	3	0.5	0.4	0.9		0.1	0.1	2	0.1	0.7	11	0.7	14	8	30	9	0.1	11	3	6	15	0.2	15	2	2		19	10	11	1	0.3		0.7
docetaxel	TUBB3 TUBB1 TUBB2B TUBB3 TUBB4A TUBB6	Tclin	209	Investigations	Aspartate aminotransferase increased	7	0.233333	Phase 1	Metastatic Breast Cancer	30	NCT00645333	liver	17	0.1	0.4	58	3	0.5	0.4	0.9		0.1	0.1	2	0.1	0.7	11	0.7	14	8	30	9	0.1	11	3	6	15	0.2	15	2	2		19	10	11	1	0.3		0.7
docetaxel	TUBB3 TUBB1 TUBB2B TUBB3 TUBB4A TUBB6	Tclin	209	Metabolism and nutrition disorders	Hyperglycemia	10	0.333333	Phase 1	Metastatic Breast Cancer	30	NCT00645333	liver	17	0.1	0.4	58	3	0.5	0.4	0.9		0.1	0.1	2	0.1	0.7	11	0.7	14	8	30	9	0.1	11	3	6	15	0.2	15	2	2		19	10	11	1	0.3		0.7
docetaxel	TUBB3 TUBB1 TUBB2B TUBB3 TUBB4A TUBB6	Tclin	209	Metabolism and nutrition disorders	Hypoalbuminemia	3	0.1	Phase 1	Metastatic Breast Cancer	30	NCT00645333	liver	17	0.1	0.4	58	3	0.5	0.4	0.9		0.1	0.1	2	0.1	0.7	11	0.7	14	8	30	9	0.1	11	3	6	15	0.2	15	2	2		19	10	11	1	0.3		0.7
docetaxel	TUBB3 TUBB1 TUBB2B TUBB3 TUBB4A TUBB6	Tclin	209	Metabolism and nutrition disorders	Hypokalemia	9	0.3	Phase 1	Metastatic Breast Cancer	30	NCT00645333	kidney	26	0.2	10	37	13		0.9	1		0.2	33	2		2	26	0.7	16	37	75	55	4	11	14	0.6	22	0.3	38	34	11		19	4	13	3	8	0.1	1
docetaxel	TUBB3 TUBB1 TUBB2B TUBB3 TUBB4A TUBB6	Tclin	209	Musculoskeletal and connective tissue disorders	Back pain	5	0.166667	Phase 1	Metastatic Breast Cancer	30	NCT00645333	skeletalMuscleTissue	25	0.4	3	171	8		1	0.4				0.4		0.2	38	0.8	7	10	14	29	1	7	3	1	28	0.1	44	14	4		8	0.4	4	0.5	2		2
docetaxel	TUBB3 TUBB1 TUBB2B TUBB3 TUBB4A TUBB6	Tclin	209	Musculoskeletal and connective tissue disorders	Bone pain	6	0.2	Phase 1	Metastatic Breast Cancer	30	NCT00645333	skeletalMuscleTissue	25	0.4	3	171	8		1	0.4				0.4		0.2	38	0.8	7	10	14	29	1	7	3	1	28	0.1	44	14	4		8	0.4	4	0.5	2		2
docetaxel	TUBB3 TUBB1 TUBB2B TUBB3 TUBB4A TUBB6	Tclin	209	Nervous system disorders	Taste alteration	2	0.0666667	Phase 1	Metastatic Breast Cancer	30	NCT00645333	brain	1	7			7			2	4										1						18		1	2						1	47	3
docetaxel	TUBB3 TUBB1 TUBB2B TUBB3 TUBB4A TUBB6	Tclin	209	Psychiatric disorders	Depression	2	0.0666667	Phase 1	Metastatic Breast Cancer	30	NCT00645333	brain	1	7			7			2	4										1						18		1	2						1	47	3
docetaxel	TUBB3 TUBB1 TUBB2B TUBB3 TUBB4A TUBB6	Tclin	209	Psychiatric disorders	Insomnia	5	0.166667	Phase 1	Metastatic Breast Cancer	30	NCT00645333	brain	1	7			7			2	4										1						18		1	2						1	47	3
docetaxel	TUBB3 TUBB1 TUBB2B TUBB3 TUBB4A TUBB6	Tclin	209	Reproductive system and breast disorders	Breast pain	2	0.0666667	Phase 1	Metastatic Breast Cancer	30	NCT00645333	breast	162	2	13	88	55	0.3	9	3		0.1		6	0.2	3	38	2	156	193	234	230	3	66	18	10	52	1	41	47	48		37	6	31	4	9	0.1	1
docetaxel	TUBB3 TUBB1 TUBB2B TUBB3 TUBB4A TUBB6	Tclin	209	Respiratory	Dyspnea	4	0.133333	Phase 1	Metastatic Breast Cancer	30	NCT00645333	lung	116	5	7	103	49	1	7	19		0.1		26	3	12	71	2	145	277	251	294	2	63	41	141	64	5	39	33	32		24	9	33	2	5		0.4
docetaxel	TUBB3 TUBB1 TUBB2B TUBB3 TUBB4A TUBB6	Tclin	209	Skin and subcutaneous tissue disorders	Alopecia	7	0.233333	Phase 1	Metastatic Breast Cancer	30	NCT00645333	zoneOfSkin	6	0.1	0.8	51	20	0.2	0.7	6			0.2	1	0.2	4	25	1	479	497	779	23	13	17	30	0.9	38	1	69	95	9	0.1	100	46	33	0.9	38	0.4	8
docetaxel	TUBB3 TUBB1 TUBB2B TUBB3 TUBB4A TUBB6	Tclin	209	Skin and subcutaneous tissue disorders	Dry skin	3	0.1	Phase 1	Metastatic Breast Cancer	30	NCT00645333	zoneOfSkin	6	0.1	0.8	51	20	0.2	0.7	6			0.2	1	0.2	4	25	1	479	497	779	23	13	17	30	0.9	38	1	69	95	9	0.1	100	46	33	0.9	38	0.4	8
docetaxel	TUBB3 TUBB1 TUBB2B TUBB3 TUBB4A TUBB6	Tclin	209	Skin and subcutaneous tissue disorders	Rash	5	0.166667	Phase 1	Metastatic Breast Cancer	30	NCT00645333	zoneOfSkin	6	0.1	0.8	51	20	0.2	0.7	6			0.2	1	0.2	4	25	1	479	497	779	23	13	17	30	0.9	38	1	69	95	9	0.1	100	46	33	0.9	38	0.4	8
docetaxel	TUBB3 TUBB1 TUBB2B TUBB3 TUBB4A TUBB6	Tclin	209	Blood and lymphatic system disorders	Agranulocytosis	0	0	Phase 1	Breast Neoplasms	6	NCT00076024	boneMarrow	38			92	2	3	12	33		0.1		190	2	10	42	0.5	4	1	1	0.3		22	10	358	53	6	39	0.9	0.6		0.1	2	0.6		3		0.6
docetaxel	TUBB3 TUBB1 TUBB2B TUBB3 TUBB4A TUBB6	Tclin	209	Blood and lymphatic system disorders	Febrile neutropenia	1	0.166667	Phase 1	Breast Neoplasms	6	NCT00076024	boneMarrow	38			92	2	3	12	33		0.1		190	2	10	42	0.5	4	1	1	0.3		22	10	358	53	6	39	0.9	0.6		0.1	2	0.6		3		0.6
docetaxel	TUBB3 TUBB1 TUBB2B TUBB3 TUBB4A TUBB6	Tclin	209	Blood and lymphatic system disorders	Neutropenia	0	0	Phase 1	Breast Neoplasms	6	NCT00076024	boneMarrow	38			92	2	3	12	33		0.1		190	2	10	42	0.5	4	1	1	0.3		22	10	358	53	6	39	0.9	0.6		0.1	2	0.6		3		0.6
docetaxel	TUBB3 TUBB1 TUBB2B TUBB3 TUBB4A TUBB6	Tclin	209	Cardiac disorders	Arrhythmia supraventricular	0	0	Phase 1	Breast Neoplasms	6	NCT00076024	heart	17		1	32	11	0.1	2	0.9				1		1	23	1	76	144	199	62	5	11	13	1	14	0.5	26	10	19		5	0.1	10	8	12	0.3	0.3
docetaxel	TUBB3 TUBB1 TUBB2B TUBB3 TUBB4A TUBB6	Tclin	209	Cardiac disorders	Left ventricular dysfunction	0	0	Phase 1	Breast Neoplasms	6	NCT00076024	heartLeftVentricle	11	0.2	3	44	9		1	0.5				0.3		0.4	26	1	23	34	46	50	2	10	4	3	13	0.2	16	4	7		3	0.4	9	2	3		0.3
docetaxel	TUBB3 TUBB1 TUBB2B TUBB3 TUBB4A TUBB6	Tclin	209	Cardiac disorders	Palpitations	0	0	Phase 1	Breast Neoplasms	6	NCT00076024	heart	17		1	32	11	0.1	2	0.9				1		1	23	1	76	144	199	62	5	11	13	1	14	0.5	26	10	19		5	0.1	10	8	12	0.3	0.3
docetaxel	TUBB3 TUBB1 TUBB2B TUBB3 TUBB4A TUBB6	Tclin	209	Cardiac disorders	Pericardial effusion	0	0	Phase 1	Breast Neoplasms	6	NCT00076024	heart	17		1	32	11	0.1	2	0.9				1		1	23	1	76	144	199	62	5	11	13	1	14	0.5	26	10	19		5	0.1	10	8	12	0.3	0.3
docetaxel	TUBB3 TUBB1 TUBB2B TUBB3 TUBB4A TUBB6	Tclin	209	Cardiac disorders	Restrictive cardiomyopathy	0	0	Phase 1	Breast Neoplasms	6	NCT00076024	heart	17		1	32	11	0.1	2	0.9				1		1	23	1	76	144	199	62	5	11	13	1	14	0.5	26	10	19		5	0.1	10	8	12	0.3	0.3
docetaxel	TUBB3 TUBB1 TUBB2B TUBB3 TUBB4A TUBB6	Tclin	209	Endocrine disorders	Hypothyroidism	0	0	Phase 1	Breast Neoplasms	6	NCT00076024	thyroidGland	37	2	2	85	40	0.5	5	1		0.1		8	0.7	1	53	9	77	115	139	137	1	42	8	6	72	0.9	47	89	31		26	15	38	20	18	1	4
docetaxel	TUBB3 TUBB1 TUBB2B TUBB3 TUBB4A TUBB6	Tclin	209	Gastrointestinal disorders	Abdominal pain	0	0	Phase 1	Breast Neoplasms	6	NCT00076024	stomach	30	0.6	2	65	23	0.7	2	3		0.1	0.1	4	0.1	1	18	0.8	93	58	149	54	3	23	17	3	39	0.8	32	51	16	2	13	8	15	2	3	0.3	0.2
docetaxel	TUBB3 TUBB1 TUBB2B TUBB3 TUBB4A TUBB6	Tclin	209	Gastrointestinal disorders	Duodenal ulcer	0	0	Phase 1	Breast Neoplasms	6	NCT00076024	duodenum	8	0.1	0.8	64	22	1	10	7		0.3	2	11	2	6	23	0.9	45	62	156	55	2	21	42	3	46	1	39	53	13	0.4	10	32	20	5	2	0.1	1
docetaxel	TUBB3 TUBB1 TUBB2B TUBB3 TUBB4A TUBB6	Tclin	209	Gastrointestinal disorders	Stomatitis	1	0.166667	Phase 1	Breast Neoplasms	6	NCT00076024	stomach	30	0.6	2	65	23	0.7	2	3		0.1	0.1	4	0.1	1	18	0.8	93	58	149	54	3	23	17	3	39	0.8	32	51	16	2	13	8	15	2	3	0.3	0.2
docetaxel	TUBB3 TUBB1 TUBB2B TUBB3 TUBB4A TUBB6	Tclin	209	Hepatobiliary disorders	Cholecystitis	0	0	Phase 1	Breast Neoplasms	6	NCT00076024	gallBladder	53	1	0.9	62	74	2	10	19			16	53	2	27	43	2	1944	1861	4148	317	46	89	116	38	51	15	52	92	103		29	12	82	46	8	0.1	2
docetaxel	TUBB3 TUBB1 TUBB2B TUBB3 TUBB4A TUBB6	Tclin	209	Hepatobiliary disorders	Cholecystitis acute	0	0	Phase 1	Breast Neoplasms	6	NCT00076024	gallBladder	53	1	0.9	62	74	2	10	19			16	53	2	27	43	2	1944	1861	4148	317	46	89	116	38	51	15	52	92	103		29	12	82	46	8	0.1	2
docetaxel	TUBB3 TUBB1 TUBB2B TUBB3 TUBB4A TUBB6	Tclin	209	Hepatobiliary disorders	Hyperbilirubinaemia	0	0	Phase 1	Breast Neoplasms	6	NCT00076024	liver	17	0.1	0.4	58	3	0.5	0.4	0.9		0.1	0.1	2	0.1	0.7	11	0.7	14	8	30	9	0.1	11	3	6	15	0.2	15	2	2		19	10	11	1	0.3		0.7
docetaxel	TUBB3 TUBB1 TUBB2B TUBB3 TUBB4A TUBB6	Tclin	209	Investigations	Gamma-glutamyltransferase increased	0	0	Phase 1	Breast Neoplasms	6	NCT00076024	gallBladder	53	1	0.9	62	74	2	10	19			16	53	2	27	43	2	1944	1861	4148	317	46	89	116	38	51	15	52	92	103		29	12	82	46	8	0.1	2
docetaxel	TUBB3 TUBB1 TUBB2B TUBB3 TUBB4A TUBB6	Tclin	209	Investigations	Neutrophil count decreased	0	0	Phase 1	Breast Neoplasms	6	NCT00076024	boneMarrow	38			92	2	3	12	33		0.1		190	2	10	42	0.5	4	1	1	0.3		22	10	358	53	6	39	0.9	0.6		0.1	2	0.6		3		0.6
docetaxel	TUBB3 TUBB1 TUBB2B TUBB3 TUBB4A TUBB6	Tclin	209	Investigations	White blood cell count decreased	0	0	Phase 1	Breast Neoplasms	6	NCT00076024	boneMarrow	38			92	2	3	12	33		0.1		190	2	10	42	0.5	4	1	1	0.3		22	10	358	53	6	39	0.9	0.6		0.1	2	0.6		3		0.6
docetaxel	TUBB3 TUBB1 TUBB2B TUBB3 TUBB4A TUBB6	Tclin	209	Metabolism and nutrition disorders	Hyponatraemia	0	0	Phase 1	Breast Neoplasms	6	NCT00076024	kidney	26	0.2	10	37	13		0.9	1		0.2	33	2		2	26	0.7	16	37	75	55	4	11	14	0.6	22	0.3	38	34	11		19	4	13	3	8	0.1	1
docetaxel	TUBB3 TUBB1 TUBB2B TUBB3 TUBB4A TUBB6	Tclin	209	Musculoskeletal and connective tissue disorders	Back pain	0	0	Phase 1	Breast Neoplasms	6	NCT00076024	skeletalMuscleTissue	25	0.4	3	171	8		1	0.4				0.4		0.2	38	0.8	7	10	14	29	1	7	3	1	28	0.1	44	14	4		8	0.4	4	0.5	2		2
docetaxel	TUBB3 TUBB1 TUBB2B TUBB3 TUBB4A TUBB6	Tclin	209	Nervous system disorders	Lethargy	0	0	Phase 1	Breast Neoplasms	6	NCT00076024	brain	1	7			7			2	4										1						18		1	2						1	47	3
docetaxel	TUBB3 TUBB1 TUBB2B TUBB3 TUBB4A TUBB6	Tclin	209	Nervous system disorders	Nervous system disorder	0	0	Phase 1	Breast Neoplasms	6	NCT00076024	brain	1	7			7			2	4										1						18		1	2						1	47	3
docetaxel	TUBB3 TUBB1 TUBB2B TUBB3 TUBB4A TUBB6	Tclin	209	Nervous system disorders	Convulsion	0	0	Phase 1	Breast Neoplasms	6	NCT00076024	brain	1	7			7			2	4										1						18		1	2						1	47	3
docetaxel	TUBB3 TUBB1 TUBB2B TUBB3 TUBB4A TUBB6	Tclin	209	Respiratory	Dyspnoea	0	0	Phase 1	Breast Neoplasms	6	NCT00076024	lung	116	5	7	103	49	1	7	19		0.1		26	3	12	71	2	145	277	251	294	2	63	41	141	64	5	39	33	32		24	9	33	2	5		0.4
docetaxel	TUBB3 TUBB1 TUBB2B TUBB3 TUBB4A TUBB6	Tclin	209	Respiratory	Epistaxis	0	0	Phase 1	Breast Neoplasms	6	NCT00076024	lung	116	5	7	103	49	1	7	19		0.1		26	3	12	71	2	145	277	251	294	2	63	41	141	64	5	39	33	32		24	9	33	2	5		0.4
docetaxel	TUBB3 TUBB1 TUBB2B TUBB3 TUBB4A TUBB6	Tclin	209	Respiratory	Pneumothorax	0	0	Phase 1	Breast Neoplasms	6	NCT00076024	lung	116	5	7	103	49	1	7	19		0.1		26	3	12	71	2	145	277	251	294	2	63	41	141	64	5	39	33	32		24	9	33	2	5		0.4
docetaxel	TUBB3 TUBB1 TUBB2B TUBB3 TUBB4A TUBB6	Tclin	209	Respiratory	Pulmonary embolism	0	0	Phase 1	Breast Neoplasms	6	NCT00076024	lung	116	5	7	103	49	1	7	19		0.1		26	3	12	71	2	145	277	251	294	2	63	41	141	64	5	39	33	32		24	9	33	2	5		0.4
docetaxel	TUBB3 TUBB1 TUBB2B TUBB3 TUBB4A TUBB6	Tclin	209	Skin and subcutaneous tissue disorders	Dermatitis allergic	0	0	Phase 1	Breast Neoplasms	6	NCT00076024	zoneOfSkin	6	0.1	0.8	51	20	0.2	0.7	6			0.2	1	0.2	4	25	1	479	497	779	23	13	17	30	0.9	38	1	69	95	9	0.1	100	46	33	0.9	38	0.4	8
docetaxel	TUBB3 TUBB1 TUBB2B TUBB3 TUBB4A TUBB6	Tclin	209	Vascular disorders	Hypertension	0	0	Phase 1	Breast Neoplasms	6	NCT00076024	blood	104			47	0.3	6	18	27				7	0.2	12	46	0.4	0.7	0.6	0.6	0.5		4	31	1423	45	2	9	0.7	0.2		0.1	4	0.1		0.5		1
docetaxel	TUBB3 TUBB1 TUBB2B TUBB3 TUBB4A TUBB6	Tclin	209	Vascular disorders	Hypotension	0	0	Phase 1	Breast Neoplasms	6	NCT00076024	heart	17		1	32	11	0.1	2	0.9				1		1	23	1	76	144	199	62	5	11	13	1	14	0.5	26	10	19		5	0.1	10	8	12	0.3	0.3
docetaxel	TUBB3 TUBB1 TUBB2B TUBB3 TUBB4A TUBB6	Tclin	209	Blood and lymphatic system disorders	Anaemia	2	0.333333	Phase 1	Breast Neoplasms	6	NCT00076024	boneMarrow	38			92	2	3	12	33		0.1		190	2	10	42	0.5	4	1	1	0.3		22	10	358	53	6	39	0.9	0.6		0.1	2	0.6		3		0.6
docetaxel	TUBB3 TUBB1 TUBB2B TUBB3 TUBB4A TUBB6	Tclin	209	Blood and lymphatic system disorders	Febrile neutropenia	0	0	Phase 1	Breast Neoplasms	6	NCT00076024	boneMarrow	38			92	2	3	12	33		0.1		190	2	10	42	0.5	4	1	1	0.3		22	10	358	53	6	39	0.9	0.6		0.1	2	0.6		3		0.6
docetaxel	TUBB3 TUBB1 TUBB2B TUBB3 TUBB4A TUBB6	Tclin	209	Blood and lymphatic system disorders	Leukopenia	0	0	Phase 1	Breast Neoplasms	6	NCT00076024	boneMarrow	38			92	2	3	12	33		0.1		190	2	10	42	0.5	4	1	1	0.3		22	10	358	53	6	39	0.9	0.6		0.1	2	0.6		3		0.6
docetaxel	TUBB3 TUBB1 TUBB2B TUBB3 TUBB4A TUBB6	Tclin	209	Blood and lymphatic system disorders	Neutropenia	4	0.666667	Phase 1	Breast Neoplasms	6	NCT00076024	boneMarrow	38			92	2	3	12	33		0.1		190	2	10	42	0.5	4	1	1	0.3		22	10	358	53	6	39	0.9	0.6		0.1	2	0.6		3		0.6
docetaxel	TUBB3 TUBB1 TUBB2B TUBB3 TUBB4A TUBB6	Tclin	209	Gastrointestinal disorders	Abdominal pain	4	0.666667	Phase 1	Breast Neoplasms	6	NCT00076024	stomach	30	0.6	2	65	23	0.7	2	3		0.1	0.1	4	0.1	1	18	0.8	93	58	149	54	3	23	17	3	39	0.8	32	51	16	2	13	8	15	2	3	0.3	0.2
docetaxel	TUBB3 TUBB1 TUBB2B TUBB3 TUBB4A TUBB6	Tclin	209	Gastrointestinal disorders	Abdominal pain upper	0	0	Phase 1	Breast Neoplasms	6	NCT00076024	stomach	30	0.6	2	65	23	0.7	2	3		0.1	0.1	4	0.1	1	18	0.8	93	58	149	54	3	23	17	3	39	0.8	32	51	16	2	13	8	15	2	3	0.3	0.2
docetaxel	TUBB3 TUBB1 TUBB2B TUBB3 TUBB4A TUBB6	Tclin	209	Gastrointestinal disorders	Rectal haemorrhage	0	0	Phase 1	Breast Neoplasms	6	NCT00076024	rectum	12	0.2	0.5	22	30	3	6	15		0.1	0.4	31	1	14	27	0.4	74	201	643	44	4	26	53	3	27	4	47	43	34		23	9	14	16	10	0.2	0.4
docetaxel	TUBB3 TUBB1 TUBB2B TUBB3 TUBB4A TUBB6	Tclin	209	Gastrointestinal disorders	Stomatitis	3	0.5	Phase 1	Breast Neoplasms	6	NCT00076024	stomach	30	0.6	2	65	23	0.7	2	3		0.1	0.1	4	0.1	1	18	0.8	93	58	149	54	3	23	17	3	39	0.8	32	51	16	2	13	8	15	2	3	0.3	0.2
docetaxel	TUBB3 TUBB1 TUBB2B TUBB3 TUBB4A TUBB6	Tclin	209	General disorders	Pain	1	0.166667	Phase 1	Breast Neoplasms	6	NCT00076024	skeletalMuscleTissue	25	0.4	3	171	8		1	0.4				0.4		0.2	38	0.8	7	10	14	29	1	7	3	1	28	0.1	44	14	4		8	0.4	4	0.5	2		2
docetaxel	TUBB3 TUBB1 TUBB2B TUBB3 TUBB4A TUBB6	Tclin	209	Immune system disorders	Haemoglobin	1	0.166667	Phase 1	Breast Neoplasms	6	NCT00076024	boneMarrow	38			92	2	3	12	33		0.1		190	2	10	42	0.5	4	1	1	0.3		22	10	358	53	6	39	0.9	0.6		0.1	2	0.6		3		0.6
docetaxel	TUBB3 TUBB1 TUBB2B TUBB3 TUBB4A TUBB6	Tclin	209	Immune system disorders	Neutrophil count decreased	2	0.333333	Phase 1	Breast Neoplasms	6	NCT00076024	boneMarrow	38			92	2	3	12	33		0.1		190	2	10	42	0.5	4	1	1	0.3		22	10	358	53	6	39	0.9	0.6		0.1	2	0.6		3		0.6
docetaxel	TUBB3 TUBB1 TUBB2B TUBB3 TUBB4A TUBB6	Tclin	209	Immune system disorders	White blood cell count decreased	2	0.333333	Phase 1	Breast Neoplasms	6	NCT00076024	boneMarrow	38			92	2	3	12	33		0.1		190	2	10	42	0.5	4	1	1	0.3		22	10	358	53	6	39	0.9	0.6		0.1	2	0.6		3		0.6
docetaxel	TUBB3 TUBB1 TUBB2B TUBB3 TUBB4A TUBB6	Tclin	209	Immune system disorders	Hypoalbuminaemia	1	0.166667	Phase 1	Breast Neoplasms	6	NCT00076024	liver	17	0.1	0.4	58	3	0.5	0.4	0.9		0.1	0.1	2	0.1	0.7	11	0.7	14	8	30	9	0.1	11	3	6	15	0.2	15	2	2		19	10	11	1	0.3		0.7
docetaxel	TUBB3 TUBB1 TUBB2B TUBB3 TUBB4A TUBB6	Tclin	209	Immune system disorders	Migraine	1	0.166667	Phase 1	Breast Neoplasms	6	NCT00076024	brain	1	7			7			2	4										1						18		1	2						1	47	3
docetaxel	TUBB3 TUBB1 TUBB2B TUBB3 TUBB4A TUBB6	Tclin	209	Immune system disorders	Haematuria	2	0.333333	Phase 1	Breast Neoplasms	6	NCT00076024	kidney	26	0.2	10	37	13		0.9	1		0.2	33	2		2	26	0.7	16	37	75	55	4	11	14	0.6	22	0.3	38	34	11		19	4	13	3	8	0.1	1
docetaxel	TUBB3 TUBB1 TUBB2B TUBB3 TUBB4A TUBB6	Tclin	209	Immune system disorders	Micturition urgency	1	0.166667	Phase 1	Breast Neoplasms	6	NCT00076024	kidney	26	0.2	10	37	13		0.9	1		0.2	33	2		2	26	0.7	16	37	75	55	4	11	14	0.6	22	0.3	38	34	11		19	4	13	3	8	0.1	1
docetaxel	TUBB3 TUBB1 TUBB2B TUBB3 TUBB4A TUBB6	Tclin	209	Immune system disorders	Urinary incontinence	1	0.166667	Phase 1	Breast Neoplasms	6	NCT00076024	kidney	26	0.2	10	37	13		0.9	1		0.2	33	2		2	26	0.7	16	37	75	55	4	11	14	0.6	22	0.3	38	34	11		19	4	13	3	8	0.1	1
docetaxel	TUBB3 TUBB1 TUBB2B TUBB3 TUBB4A TUBB6	Tclin	209	Immune system disorders	Vaginal discharge	1	0.166667	Phase 1	Breast Neoplasms	6	NCT00076024	vagina	129	5	22	96	53	0.2	4	3		0.1		9	0.1	1	34	2	577	427	503	139	17	47	10	4	52	1	43	84	44		46	54	107	12	11	0.8	1
docetaxel	TUBB3 TUBB1 TUBB2B TUBB3 TUBB4A TUBB6	Tclin	209	Immune system disorders	Vaginal haemorrhage	2	0.333333	Phase 1	Breast Neoplasms	6	NCT00076024	vagina	129	5	22	96	53	0.2	4	3		0.1		9	0.1	1	34	2	577	427	503	139	17	47	10	4	52	1	43	84	44		46	54	107	12	11	0.8	1
docetaxel	TUBB3 TUBB1 TUBB2B TUBB3 TUBB4A TUBB6	Tclin	209	Immune system disorders	Vulvovaginal pain	1	0.166667	Phase 1	Breast Neoplasms	6	NCT00076024	vagina	129	5	22	96	53	0.2	4	3		0.1		9	0.1	1	34	2	577	427	503	139	17	47	10	4	52	1	43	84	44		46	54	107	12	11	0.8	1
docetaxel	TUBB3 TUBB1 TUBB2B TUBB3 TUBB4A TUBB6	Tclin	209	Immune system disorders	Productive cough	1	0.166667	Phase 1	Breast Neoplasms	6	NCT00076024	lung	116	5	7	103	49	1	7	19		0.1		26	3	12	71	2	145	277	251	294	2	63	41	141	64	5	39	33	32		24	9	33	2	5		0.4
docetaxel	TUBB3 TUBB1 TUBB2B TUBB3 TUBB4A TUBB6	Tclin	209	Immune system disorders	Sputum discoloured	1	0.166667	Phase 1	Breast Neoplasms	6	NCT00076024	lung	116	5	7	103	49	1	7	19		0.1		26	3	12	71	2	145	277	251	294	2	63	41	141	64	5	39	33	32		24	9	33	2	5		0.4
docetaxel	TUBB3 TUBB1 TUBB2B TUBB3 TUBB4A TUBB6	Tclin	209	Immune system disorders	Upper-airway cough syndrome	1	0.166667	Phase 1	Breast Neoplasms	6	NCT00076024	lung	116	5	7	103	49	1	7	19		0.1		26	3	12	71	2	145	277	251	294	2	63	41	141	64	5	39	33	32		24	9	33	2	5		0.4
docetaxel	TUBB3 TUBB1 TUBB2B TUBB3 TUBB4A TUBB6	Tclin	209	Immune system disorders	Wheezing	1	0.166667	Phase 1	Breast Neoplasms	6	NCT00076024	lung	116	5	7	103	49	1	7	19		0.1		26	3	12	71	2	145	277	251	294	2	63	41	141	64	5	39	33	32		24	9	33	2	5		0.4
docetaxel	TUBB3 TUBB1 TUBB2B TUBB3 TUBB4A TUBB6	Tclin	209	Immune system disorders	Hirsutism	1	0.166667	Phase 1	Breast Neoplasms	6	NCT00076024	zoneOfSkin	6	0.1	0.8	51	20	0.2	0.7	6			0.2	1	0.2	4	25	1	479	497	779	23	13	17	30	0.9	38	1	69	95	9	0.1	100	46	33	0.9	38	0.4	8
docetaxel	TUBB3 TUBB1 TUBB2B TUBB3 TUBB4A TUBB6	Tclin	209	Immune system disorders	Pain of skin	1	0.166667	Phase 1	Breast Neoplasms	6	NCT00076024	zoneOfSkin	6	0.1	0.8	51	20	0.2	0.7	6			0.2	1	0.2	4	25	1	479	497	779	23	13	17	30	0.9	38	1	69	95	9	0.1	100	46	33	0.9	38	0.4	8
docetaxel	TUBB3 TUBB1 TUBB2B TUBB3 TUBB4A TUBB6	Tclin	209	Immune system disorders	Rash erythematous	1	0.166667	Phase 1	Breast Neoplasms	6	NCT00076024	zoneOfSkin	6	0.1	0.8	51	20	0.2	0.7	6			0.2	1	0.2	4	25	1	479	497	779	23	13	17	30	0.9	38	1	69	95	9	0.1	100	46	33	0.9	38	0.4	8
docetaxel	TUBB3 TUBB1 TUBB2B TUBB3 TUBB4A TUBB6	Tclin	209	Immune system disorders	Skin reaction	1	0.166667	Phase 1	Breast Neoplasms	6	NCT00076024	zoneOfSkin	6	0.1	0.8	51	20	0.2	0.7	6			0.2	1	0.2	4	25	1	479	497	779	23	13	17	30	0.9	38	1	69	95	9	0.1	100	46	33	0.9	38	0.4	8
docetaxel	TUBB3 TUBB1 TUBB2B TUBB3 TUBB4A TUBB6	Tclin	209	Immune system disorders	Urticaria	1	0.166667	Phase 1	Breast Neoplasms	6	NCT00076024	zoneOfSkin	6	0.1	0.8	51	20	0.2	0.7	6			0.2	1	0.2	4	25	1	479	497	779	23	13	17	30	0.9	38	1	69	95	9	0.1	100	46	33	0.9	38	0.4	8
docetaxel	TUBB3 TUBB1 TUBB2B TUBB3 TUBB4A TUBB6	Tclin	209	Immune system disorders	Hypotension	1	0.166667	Phase 1	Breast Neoplasms	6	NCT00076024	heart	17		1	32	11	0.1	2	0.9				1		1	23	1	76	144	199	62	5	11	13	1	14	0.5	26	10	19		5	0.1	10	8	12	0.3	0.3
docetaxel	TUBB3 TUBB1 TUBB2B TUBB3 TUBB4A TUBB6	Tclin	209	Immune system disorders	Dyspnoea exertional	0	0	Phase 1	Breast Neoplasms	6	NCT00076024	lung	116	5	7	103	49	1	7	19		0.1		26	3	12	71	2	145	277	251	294	2	63	41	141	64	5	39	33	32		24	9	33	2	5		0.4
docetaxel	TUBB3 TUBB1 TUBB2B TUBB3 TUBB4A TUBB6	Tclin	209	Immune system disorders	Lymphoedema	0	0	Phase 1	Breast Neoplasms	6	NCT00076024	lymphNode	9	0.3	0.9	89	15	90	4	111		0.2	0.3	200	10	50	49	1	62	89	159	56	0.4	46	91	8	52	66	55	8	29		7	16	26	9	7	0.1	3
docetaxel	TUBB3 TUBB1 TUBB2B TUBB3 TUBB4A TUBB6	Tclin	209	Immune system disorders	Lymphadenopathy	0	0	Phase 1	Breast Neoplasms	6	NCT00076024	lymphNode	9	0.3	0.9	89	15	90	4	111		0.2	0.3	200	10	50	49	1	62	89	159	56	0.4	46	91	8	52	66	55	8	29		7	16	26	9	7	0.1	3
docetaxel	TUBB3 TUBB1 TUBB2B TUBB3 TUBB4A TUBB6	Tclin	209	Immune system disorders	Transaminases increased	0	0	Phase 1	Breast Neoplasms	6	NCT00076024	liver	17	0.1	0.4	58	3	0.5	0.4	0.9		0.1	0.1	2	0.1	0.7	11	0.7	14	8	30	9	0.1	11	3	6	15	0.2	15	2	2		19	10	11	1	0.3		0.7
docetaxel	TUBB3 TUBB1 TUBB2B TUBB3 TUBB4A TUBB6	Tclin	209	Immune system disorders	Muscle fatigue	0	0	Phase 1	Breast Neoplasms	6	NCT00076024	skeletalMuscleTissue	25	0.4	3	171	8		1	0.4				0.4		0.2	38	0.8	7	10	14	29	1	7	3	1	28	0.1	44	14	4		8	0.4	4	0.5	2		2
docetaxel	TUBB3 TUBB1 TUBB2B TUBB3 TUBB4A TUBB6	Tclin	209	Immune system disorders	Proteinuria	0	0	Phase 1	Breast Neoplasms	6	NCT00076024	kidney	26	0.2	10	37	13		0.9	1		0.2	33	2		2	26	0.7	16	37	75	55	4	11	14	0.6	22	0.3	38	34	11		19	4	13	3	8	0.1	1
docetaxel	TUBB3 TUBB1 TUBB2B TUBB3 TUBB4A TUBB6	Tclin	209	Immune system disorders	Eczema	0	0	Phase 1	Breast Neoplasms	6	NCT00076024	zoneOfSkin	6	0.1	0.8	51	20	0.2	0.7	6			0.2	1	0.2	4	25	1	479	497	779	23	13	17	30	0.9	38	1	69	95	9	0.1	100	46	33	0.9	38	0.4	8
docetaxel	TUBB3 TUBB1 TUBB2B TUBB3 TUBB4A TUBB6	Tclin	209	Immune system disorders	Hyperkeratosis	0	0	Phase 1	Breast Neoplasms	6	NCT00076024	zoneOfSkin	6	0.1	0.8	51	20	0.2	0.7	6			0.2	1	0.2	4	25	1	479	497	779	23	13	17	30	0.9	38	1	69	95	9	0.1	100	46	33	0.9	38	0.4	8
docetaxel	TUBB3 TUBB1 TUBB2B TUBB3 TUBB4A TUBB6	Tclin	209	Metabolism and nutrition disorders	Hyperglycaemia	0	0	Phase 1	Breast Neoplasms	6	NCT00076024	liver	17	0.1	0.4	58	3	0.5	0.4	0.9		0.1	0.1	2	0.1	0.7	11	0.7	14	8	30	9	0.1	11	3	6	15	0.2	15	2	2		19	10	11	1	0.3		0.7
docetaxel	TUBB3 TUBB1 TUBB2B TUBB3 TUBB4A TUBB6	Tclin	209	Metabolism and nutrition disorders	Hypokalaemia	0	0	Phase 1	Breast Neoplasms	6	NCT00076024	kidney	26	0.2	10	37	13		0.9	1		0.2	33	2		2	26	0.7	16	37	75	55	4	11	14	0.6	22	0.3	38	34	11		19	4	13	3	8	0.1	1
docetaxel	TUBB3 TUBB1 TUBB2B TUBB3 TUBB4A TUBB6	Tclin	209	Metabolism and nutrition disorders	Hyponatraemia	0	0	Phase 1	Breast Neoplasms	6	NCT00076024	kidney	26	0.2	10	37	13		0.9	1		0.2	33	2		2	26	0.7	16	37	75	55	4	11	14	0.6	22	0.3	38	34	11		19	4	13	3	8	0.1	1
docetaxel	TUBB3 TUBB1 TUBB2B TUBB3 TUBB4A TUBB6	Tclin	209	Musculoskeletal and connective tissue disorders	Arthralgia	3	0.5	Phase 1	Breast Neoplasms	6	NCT00076024	smoothMuscleTissue	6	1	6	35	122	0.2	9	10				26	0.7	10	36	1	1803	2516	6493	274	93	41	61	10	44	1	75	21	136		23	3	14	27	22	0.7	1
docetaxel	TUBB3 TUBB1 TUBB2B TUBB3 TUBB4A TUBB6	Tclin	209	Musculoskeletal and connective tissue disorders	Back pain	1	0.166667	Phase 1	Breast Neoplasms	6	NCT00076024	skeletalMuscleTissue	25	0.4	3	171	8		1	0.4				0.4		0.2	38	0.8	7	10	14	29	1	7	3	1	28	0.1	44	14	4		8	0.4	4	0.5	2		2
docetaxel	TUBB3 TUBB1 TUBB2B TUBB3 TUBB4A TUBB6	Tclin	209	Musculoskeletal and connective tissue disorders	Bone pain	1	0.166667	Phase 1	Breast Neoplasms	6	NCT00076024	skeletalMuscleTissue	25	0.4	3	171	8		1	0.4				0.4		0.2	38	0.8	7	10	14	29	1	7	3	1	28	0.1	44	14	4		8	0.4	4	0.5	2		2
docetaxel	TUBB3 TUBB1 TUBB2B TUBB3 TUBB4A TUBB6	Tclin	209	Musculoskeletal and connective tissue disorders	Muscle spasms	0	0	Phase 1	Breast Neoplasms	6	NCT00076024	smoothMuscleTissue	6	1	6	35	122	0.2	9	10				26	0.7	10	36	1	1803	2516	6493	274	93	41	61	10	44	1	75	21	136		23	3	14	27	22	0.7	1
docetaxel	TUBB3 TUBB1 TUBB2B TUBB3 TUBB4A TUBB6	Tclin	209	Musculoskeletal and connective tissue disorders	Muscular weakness	2	0.333333	Phase 1	Breast Neoplasms	6	NCT00076024	skeletalMuscleTissue	25	0.4	3	171	8		1	0.4				0.4		0.2	38	0.8	7	10	14	29	1	7	3	1	28	0.1	44	14	4		8	0.4	4	0.5	2		2
docetaxel	TUBB3 TUBB1 TUBB2B TUBB3 TUBB4A TUBB6	Tclin	209	Musculoskeletal and connective tissue disorders	Musculoskeletal chest pain	2	0.333333	Phase 1	Breast Neoplasms	6	NCT00076024	skeletalMuscleTissue	25	0.4	3	171	8		1	0.4				0.4		0.2	38	0.8	7	10	14	29	1	7	3	1	28	0.1	44	14	4		8	0.4	4	0.5	2		2
docetaxel	TUBB3 TUBB1 TUBB2B TUBB3 TUBB4A TUBB6	Tclin	209	Musculoskeletal and connective tissue disorders	Musculoskeletal pain	2	0.333333	Phase 1	Breast Neoplasms	6	NCT00076024	skeletalMuscleTissue	25	0.4	3	171	8		1	0.4				0.4		0.2	38	0.8	7	10	14	29	1	7	3	1	28	0.1	44	14	4		8	0.4	4	0.5	2		2
docetaxel	TUBB3 TUBB1 TUBB2B TUBB3 TUBB4A TUBB6	Tclin	209	Musculoskeletal and connective tissue disorders	Neck pain	0	0	Phase 1	Breast Neoplasms	6	NCT00076024	skeletalMuscleTissue	25	0.4	3	171	8		1	0.4				0.4		0.2	38	0.8	7	10	14	29	1	7	3	1	28	0.1	44	14	4		8	0.4	4	0.5	2		2
docetaxel	TUBB3 TUBB1 TUBB2B TUBB3 TUBB4A TUBB6	Tclin	209	Musculoskeletal and connective tissue disorders	Pain in extremity	0	0	Phase 1	Breast Neoplasms	6	NCT00076024	skeletalMuscleTissue	25	0.4	3	171	8		1	0.4				0.4		0.2	38	0.8	7	10	14	29	1	7	3	1	28	0.1	44	14	4		8	0.4	4	0.5	2		2
docetaxel	TUBB3 TUBB1 TUBB2B TUBB3 TUBB4A TUBB6	Tclin	209	Psychiatric disorders	Anxiety	2	0.333333	Phase 1	Breast Neoplasms	6	NCT00076024	brain	1	7			7			2	4										1						18		1	2						1	47	3
docetaxel	TUBB3 TUBB1 TUBB2B TUBB3 TUBB4A TUBB6	Tclin	209	Psychiatric disorders	Depression	0	0	Phase 1	Breast Neoplasms	6	NCT00076024	brain	1	7			7			2	4										1						18		1	2						1	47	3
docetaxel	TUBB3 TUBB1 TUBB2B TUBB3 TUBB4A TUBB6	Tclin	209	Psychiatric disorders	Insomnia	0	0	Phase 1	Breast Neoplasms	6	NCT00076024	brain	1	7			7			2	4										1						18		1	2						1	47	3
docetaxel	TUBB3 TUBB1 TUBB2B TUBB3 TUBB4A TUBB6	Tclin	209	Renal and urinary disorders	Dysuria	1	0.166667	Phase 1	Breast Neoplasms	6	NCT00076024	kidney	26	0.2	10	37	13		0.9	1		0.2	33	2		2	26	0.7	16	37	75	55	4	11	14	0.6	22	0.3	38	34	11		19	4	13	3	8	0.1	1
docetaxel	TUBB3 TUBB1 TUBB2B TUBB3 TUBB4A TUBB6	Tclin	209	Renal and urinary disorders	Pollakiuria	0	0	Phase 1	Breast Neoplasms	6	NCT00076024	kidney	26	0.2	10	37	13		0.9	1		0.2	33	2		2	26	0.7	16	37	75	55	4	11	14	0.6	22	0.3	38	34	11		19	4	13	3	8	0.1	1
docetaxel	TUBB3 TUBB1 TUBB2B TUBB3 TUBB4A TUBB6	Tclin	209	Respiratory	Dyspnoea	1	0.166667	Phase 1	Breast Neoplasms	6	NCT00076024	lung	116	5	7	103	49	1	7	19		0.1		26	3	12	71	2	145	277	251	294	2	63	41	141	64	5	39	33	32		24	9	33	2	5		0.4
docetaxel	TUBB3 TUBB1 TUBB2B TUBB3 TUBB4A TUBB6	Tclin	209	Respiratory	Epistaxis	3	0.5	Phase 1	Breast Neoplasms	6	NCT00076024	lung	116	5	7	103	49	1	7	19		0.1		26	3	12	71	2	145	277	251	294	2	63	41	141	64	5	39	33	32		24	9	33	2	5		0.4
docetaxel	TUBB3 TUBB1 TUBB2B TUBB3 TUBB4A TUBB6	Tclin	209	Respiratory	Oropharyngeal pain	3	0.5	Phase 1	Breast Neoplasms	6	NCT00076024	lung	116	5	7	103	49	1	7	19		0.1		26	3	12	71	2	145	277	251	294	2	63	41	141	64	5	39	33	32		24	9	33	2	5		0.4
docetaxel	TUBB3 TUBB1 TUBB2B TUBB3 TUBB4A TUBB6	Tclin	209	Skin and subcutaneous tissue disorders	Alopecia	4	0.666667	Phase 1	Breast Neoplasms	6	NCT00076024	zoneOfSkin	6	0.1	0.8	51	20	0.2	0.7	6			0.2	1	0.2	4	25	1	479	497	779	23	13	17	30	0.9	38	1	69	95	9	0.1	100	46	33	0.9	38	0.4	8
docetaxel	TUBB3 TUBB1 TUBB2B TUBB3 TUBB4A TUBB6	Tclin	209	Skin and subcutaneous tissue disorders	Dry skin	1	0.166667	Phase 1	Breast Neoplasms	6	NCT00076024	zoneOfSkin	6	0.1	0.8	51	20	0.2	0.7	6			0.2	1	0.2	4	25	1	479	497	779	23	13	17	30	0.9	38	1	69	95	9	0.1	100	46	33	0.9	38	0.4	8
docetaxel	TUBB3 TUBB1 TUBB2B TUBB3 TUBB4A TUBB6	Tclin	209	Skin and subcutaneous tissue disorders	Erythema	0	0	Phase 1	Breast Neoplasms	6	NCT00076024	zoneOfSkin	6	0.1	0.8	51	20	0.2	0.7	6			0.2	1	0.2	4	25	1	479	497	779	23	13	17	30	0.9	38	1	69	95	9	0.1	100	46	33	0.9	38	0.4	8
docetaxel	TUBB3 TUBB1 TUBB2B TUBB3 TUBB4A TUBB6	Tclin	209	Skin and subcutaneous tissue disorders	Pruritus	0	0	Phase 1	Breast Neoplasms	6	NCT00076024	zoneOfSkin	6	0.1	0.8	51	20	0.2	0.7	6			0.2	1	0.2	4	25	1	479	497	779	23	13	17	30	0.9	38	1	69	95	9	0.1	100	46	33	0.9	38	0.4	8
docetaxel	TUBB3 TUBB1 TUBB2B TUBB3 TUBB4A TUBB6	Tclin	209	Skin and subcutaneous tissue disorders	Rash	2	0.333333	Phase 1	Breast Neoplasms	6	NCT00076024	zoneOfSkin	6	0.1	0.8	51	20	0.2	0.7	6			0.2	1	0.2	4	25	1	479	497	779	23	13	17	30	0.9	38	1	69	95	9	0.1	100	46	33	0.9	38	0.4	8
docetaxel	TUBB3 TUBB1 TUBB2B TUBB3 TUBB4A TUBB6	Tclin	209	Skin and subcutaneous tissue disorders	Skin exfoliation	0	0	Phase 1	Breast Neoplasms	6	NCT00076024	zoneOfSkin	6	0.1	0.8	51	20	0.2	0.7	6			0.2	1	0.2	4	25	1	479	497	779	23	13	17	30	0.9	38	1	69	95	9	0.1	100	46	33	0.9	38	0.4	8
eribulin	TUBB3 TUBB1 TUBB2B TUBB3 TUBB4A TUBB6	Tclin	209	Blood and lymphatic system disorders	Anaemia	0	0	Phase 2	Breast Cancer	65	NCT01427933	boneMarrow	38			92	2	3	12	33		0.1		190	2	10	42	0.5	4	1	1	0.3		22	10	358	53	6	39	0.9	0.6		0.1	2	0.6		3		0.6
eribulin	TUBB3 TUBB1 TUBB2B TUBB3 TUBB4A TUBB6	Tclin	209	Blood and lymphatic system disorders	Febrile neutropenia	1	0.0153846	Phase 2	Breast Cancer	65	NCT01427933	boneMarrow	38			92	2	3	12	33		0.1		190	2	10	42	0.5	4	1	1	0.3		22	10	358	53	6	39	0.9	0.6		0.1	2	0.6		3		0.6
eribulin	TUBB3 TUBB1 TUBB2B TUBB3 TUBB4A TUBB6	Tclin	209	Blood and lymphatic system disorders	Neutropenia	1	0.0153846	Phase 2	Breast Cancer	65	NCT01427933	boneMarrow	38			92	2	3	12	33		0.1		190	2	10	42	0.5	4	1	1	0.3		22	10	358	53	6	39	0.9	0.6		0.1	2	0.6		3		0.6
eribulin	TUBB3 TUBB1 TUBB2B TUBB3 TUBB4A TUBB6	Tclin	209	Cardiac disorders	Cardiac arrest	0	0	Phase 2	Breast Cancer	65	NCT01427933	heart	17		1	32	11	0.1	2	0.9				1		1	23	1	76	144	199	62	5	11	13	1	14	0.5	26	10	19		5	0.1	10	8	12	0.3	0.3
eribulin	TUBB3 TUBB1 TUBB2B TUBB3 TUBB4A TUBB6	Tclin	209	Cardiac disorders	Cardiac failure congestive	0	0	Phase 2	Breast Cancer	65	NCT01427933	heart	17		1	32	11	0.1	2	0.9				1		1	23	1	76	144	199	62	5	11	13	1	14	0.5	26	10	19		5	0.1	10	8	12	0.3	0.3
eribulin	TUBB3 TUBB1 TUBB2B TUBB3 TUBB4A TUBB6	Tclin	209	Cardiac disorders	Pericardial effusion	0	0	Phase 2	Breast Cancer	65	NCT01427933	heart	17		1	32	11	0.1	2	0.9				1		1	23	1	76	144	199	62	5	11	13	1	14	0.5	26	10	19		5	0.1	10	8	12	0.3	0.3
eribulin	TUBB3 TUBB1 TUBB2B TUBB3 TUBB4A TUBB6	Tclin	209	Gastrointestinal disorders	Abdominal pain	2	0.0307692	Phase 2	Breast Cancer	65	NCT01427933	stomach	30	0.6	2	65	23	0.7	2	3		0.1	0.1	4	0.1	1	18	0.8	93	58	149	54	3	23	17	3	39	0.8	32	51	16	2	13	8	15	2	3	0.3	0.2
eribulin	TUBB3 TUBB1 TUBB2B TUBB3 TUBB4A TUBB6	Tclin	209	Gastrointestinal disorders	Colitis	0	0	Phase 2	Breast Cancer	65	NCT01427933	colon	27	0.4	0.8	45	31	2	9	7		0.1	0.2	12	0.9	8	25	0.3	97	207	317	42	4	28	35	3	33	3	42	60	35		29	8	21	8	6	0.2	0.3
eribulin	TUBB3 TUBB1 TUBB2B TUBB3 TUBB4A TUBB6	Tclin	209	Gastrointestinal disorders	Gastritis	0	0	Phase 2	Breast Cancer	65	NCT01427933	stomach	30	0.6	2	65	23	0.7	2	3		0.1	0.1	4	0.1	1	18	0.8	93	58	149	54	3	23	17	3	39	0.8	32	51	16	2	13	8	15	2	3	0.3	0.2
eribulin	TUBB3 TUBB1 TUBB2B TUBB3 TUBB4A TUBB6	Tclin	209	Gastrointestinal disorders	Gastritis erosive	0	0	Phase 2	Breast Cancer	65	NCT01427933	stomach	30	0.6	2	65	23	0.7	2	3		0.1	0.1	4	0.1	1	18	0.8	93	58	149	54	3	23	17	3	39	0.8	32	51	16	2	13	8	15	2	3	0.3	0.2
eribulin	TUBB3 TUBB1 TUBB2B TUBB3 TUBB4A TUBB6	Tclin	209	Gastrointestinal disorders	Gastrointestinal haemorrhage	0	0	Phase 2	Breast Cancer	65	NCT01427933	stomach	30	0.6	2	65	23	0.7	2	3		0.1	0.1	4	0.1	1	18	0.8	93	58	149	54	3	23	17	3	39	0.8	32	51	16	2	13	8	15	2	3	0.3	0.2
eribulin	TUBB3 TUBB1 TUBB2B TUBB3 TUBB4A TUBB6	Tclin	209	Gastrointestinal disorders	Pancreatitis	0	0	Phase 2	Breast Cancer	65	NCT01427933	pancreas	7	0.2	3	44	4	0.1	0.6	0.6		0.5	7	0.8	0.1	0.5	10	0.6	19	17	29	23	0.1	10	4	1	23	0.1	16	35	2		9	5	10	1	0.5		0.1
eribulin	TUBB3 TUBB1 TUBB2B TUBB3 TUBB4A TUBB6	Tclin	209	Gastrointestinal disorders	Small intestinal obstruction	1	0.0153846	Phase 2	Breast Cancer	65	NCT01427933	smallIntestine	12	0.4	0.7	54	29	2	10	10		0.3	1	27	0.7	12	28	1	75	118	304	64	2	30	61	6	50	4	40	58	23	0.1	13	24	20	5	3		0.8
eribulin	TUBB3 TUBB1 TUBB2B TUBB3 TUBB4A TUBB6	Tclin	209	Gastrointestinal disorders	Stomatitis	0	0	Phase 2	Breast Cancer	65	NCT01427933	stomach	30	0.6	2	65	23	0.7	2	3		0.1	0.1	4	0.1	1	18	0.8	93	58	149	54	3	23	17	3	39	0.8	32	51	16	2	13	8	15	2	3	0.3	0.2
eribulin	TUBB3 TUBB1 TUBB2B TUBB3 TUBB4A TUBB6	Tclin	209	General disorders	Non-cardiac chest pain	0	0	Phase 2	Breast Cancer	65	NCT01427933	skeletalMuscleTissue	25	0.4	3	171	8		1	0.4				0.4		0.2	38	0.8	7	10	14	29	1	7	3	1	28	0.1	44	14	4		8	0.4	4	0.5	2		2
eribulin	TUBB3 TUBB1 TUBB2B TUBB3 TUBB4A TUBB6	Tclin	209	General disorders	Pain	1	0.0153846	Phase 2	Breast Cancer	65	NCT01427933	skeletalMuscleTissue	25	0.4	3	171	8		1	0.4				0.4		0.2	38	0.8	7	10	14	29	1	7	3	1	28	0.1	44	14	4		8	0.4	4	0.5	2		2
eribulin	TUBB3 TUBB1 TUBB2B TUBB3 TUBB4A TUBB6	Tclin	209	Hepatobiliary disorders	Cholecystitis acute	0	0	Phase 2	Breast Cancer	65	NCT01427933	gallBladder	53	1	0.9	62	74	2	10	19			16	53	2	27	43	2	1944	1861	4148	317	46	89	116	38	51	15	52	92	103		29	12	82	46	8	0.1	2
eribulin	TUBB3 TUBB1 TUBB2B TUBB3 TUBB4A TUBB6	Tclin	209	Hepatobiliary disorders	Hepatic failure	0	0	Phase 2	Breast Cancer	65	NCT01427933	liver	17	0.1	0.4	58	3	0.5	0.4	0.9		0.1	0.1	2	0.1	0.7	11	0.7	14	8	30	9	0.1	11	3	6	15	0.2	15	2	2		19	10	11	1	0.3		0.7
eribulin	TUBB3 TUBB1 TUBB2B TUBB3 TUBB4A TUBB6	Tclin	209	Investigations	Neutrophil count decreased	0	0	Phase 2	Breast Cancer	65	NCT01427933	boneMarrow	38			92	2	3	12	33		0.1		190	2	10	42	0.5	4	1	1	0.3		22	10	358	53	6	39	0.9	0.6		0.1	2	0.6		3		0.6
eribulin	TUBB3 TUBB1 TUBB2B TUBB3 TUBB4A TUBB6	Tclin	209	Metabolism and nutrition disorders	Hyperglycaemia	0	0	Phase 2	Breast Cancer	65	NCT01427933	liver	17	0.1	0.4	58	3	0.5	0.4	0.9		0.1	0.1	2	0.1	0.7	11	0.7	14	8	30	9	0.1	11	3	6	15	0.2	15	2	2		19	10	11	1	0.3		0.7
eribulin	TUBB3 TUBB1 TUBB2B TUBB3 TUBB4A TUBB6	Tclin	209	Metabolism and nutrition disorders	Hypokalaemia	1	0.0153846	Phase 2	Breast Cancer	65	NCT01427933	kidney	26	0.2	10	37	13		0.9	1		0.2	33	2		2	26	0.7	16	37	75	55	4	11	14	0.6	22	0.3	38	34	11		19	4	13	3	8	0.1	1
eribulin	TUBB3 TUBB1 TUBB2B TUBB3 TUBB4A TUBB6	Tclin	209	Musculoskeletal and connective tissue disorders	Muscular weakness	0	0	Phase 2	Breast Cancer	65	NCT01427933	skeletalMuscleTissue	25	0.4	3	171	8		1	0.4				0.4		0.2	38	0.8	7	10	14	29	1	7	3	1	28	0.1	44	14	4		8	0.4	4	0.5	2		2
eribulin	TUBB3 TUBB1 TUBB2B TUBB3 TUBB4A TUBB6	Tclin	209	Musculoskeletal and connective tissue disorders	Musculoskeletal discomfort	1	0.0153846	Phase 2	Breast Cancer	65	NCT01427933	skeletalMuscleTissue	25	0.4	3	171	8		1	0.4				0.4		0.2	38	0.8	7	10	14	29	1	7	3	1	28	0.1	44	14	4		8	0.4	4	0.5	2		2
eribulin	TUBB3 TUBB1 TUBB2B TUBB3 TUBB4A TUBB6	Tclin	209	Renal and urinary disorders	Renal failure	0	0	Phase 2	Breast Cancer	65	NCT01427933	kidney	26	0.2	10	37	13		0.9	1		0.2	33	2		2	26	0.7	16	37	75	55	4	11	14	0.6	22	0.3	38	34	11		19	4	13	3	8	0.1	1
eribulin	TUBB3 TUBB1 TUBB2B TUBB3 TUBB4A TUBB6	Tclin	209	Renal and urinary disorders	Renal failure acute	0	0	Phase 2	Breast Cancer	65	NCT01427933	kidney	26	0.2	10	37	13		0.9	1		0.2	33	2		2	26	0.7	16	37	75	55	4	11	14	0.6	22	0.3	38	34	11		19	4	13	3	8	0.1	1
eribulin	TUBB3 TUBB1 TUBB2B TUBB3 TUBB4A TUBB6	Tclin	209	Respiratory	Dyspnoea	0	0	Phase 2	Breast Cancer	65	NCT01427933	lung	116	5	7	103	49	1	7	19		0.1		26	3	12	71	2	145	277	251	294	2	63	41	141	64	5	39	33	32		24	9	33	2	5		0.4
eribulin	TUBB3 TUBB1 TUBB2B TUBB3 TUBB4A TUBB6	Tclin	209	Respiratory	Pulmonary embolism	1	0.0153846	Phase 2	Breast Cancer	65	NCT01427933	lung	116	5	7	103	49	1	7	19		0.1		26	3	12	71	2	145	277	251	294	2	63	41	141	64	5	39	33	32		24	9	33	2	5		0.4
eribulin	TUBB3 TUBB1 TUBB2B TUBB3 TUBB4A TUBB6	Tclin	209	Respiratory	Respiratory failure	0	0	Phase 2	Breast Cancer	65	NCT01427933	lung	116	5	7	103	49	1	7	19		0.1		26	3	12	71	2	145	277	251	294	2	63	41	141	64	5	39	33	32		24	9	33	2	5		0.4
eribulin	TUBB3 TUBB1 TUBB2B TUBB3 TUBB4A TUBB6	Tclin	209	Vascular disorders	Hypotension	0	0	Phase 2	Breast Cancer	65	NCT01427933	heart	17		1	32	11	0.1	2	0.9				1		1	23	1	76	144	199	62	5	11	13	1	14	0.5	26	10	19		5	0.1	10	8	12	0.3	0.3
eribulin	TUBB3 TUBB1 TUBB2B TUBB3 TUBB4A TUBB6	Tclin	209	Blood and lymphatic system disorders	Anaemia	16	0.246154	Phase 2	Breast Cancer	65	NCT01427933	boneMarrow	38			92	2	3	12	33		0.1		190	2	10	42	0.5	4	1	1	0.3		22	10	358	53	6	39	0.9	0.6		0.1	2	0.6		3		0.6
eribulin	TUBB3 TUBB1 TUBB2B TUBB3 TUBB4A TUBB6	Tclin	209	Blood and lymphatic system disorders	Leukopenia	8	0.123077	Phase 2	Breast Cancer	65	NCT01427933	boneMarrow	38			92	2	3	12	33		0.1		190	2	10	42	0.5	4	1	1	0.3		22	10	358	53	6	39	0.9	0.6		0.1	2	0.6		3		0.6
eribulin	TUBB3 TUBB1 TUBB2B TUBB3 TUBB4A TUBB6	Tclin	209	Blood and lymphatic system disorders	Neutropenia	29	0.446154	Phase 2	Breast Cancer	65	NCT01427933	boneMarrow	38			92	2	3	12	33		0.1		190	2	10	42	0.5	4	1	1	0.3		22	10	358	53	6	39	0.9	0.6		0.1	2	0.6		3		0.6
eribulin	TUBB3 TUBB1 TUBB2B TUBB3 TUBB4A TUBB6	Tclin	209	Blood and lymphatic system disorders	Thrombocytopenia	4	0.0615385	Phase 2	Breast Cancer	65	NCT01427933	boneMarrow	38			92	2	3	12	33		0.1		190	2	10	42	0.5	4	1	1	0.3		22	10	358	53	6	39	0.9	0.6		0.1	2	0.6		3		0.6
eribulin	TUBB3 TUBB1 TUBB2B TUBB3 TUBB4A TUBB6	Tclin	209	Gastrointestinal disorders	Abdominal pain	9	0.138462	Phase 2	Breast Cancer	65	NCT01427933	stomach	30	0.6	2	65	23	0.7	2	3		0.1	0.1	4	0.1	1	18	0.8	93	58	149	54	3	23	17	3	39	0.8	32	51	16	2	13	8	15	2	3	0.3	0.2
eribulin	TUBB3 TUBB1 TUBB2B TUBB3 TUBB4A TUBB6	Tclin	209	Gastrointestinal disorders	Abdominal pain upper	0	0	Phase 2	Breast Cancer	65	NCT01427933	stomach	30	0.6	2	65	23	0.7	2	3		0.1	0.1	4	0.1	1	18	0.8	93	58	149	54	3	23	17	3	39	0.8	32	51	16	2	13	8	15	2	3	0.3	0.2
eribulin	TUBB3 TUBB1 TUBB2B TUBB3 TUBB4A TUBB6	Tclin	209	Gastrointestinal disorders	Stomatitis	4	0.0615385	Phase 2	Breast Cancer	65	NCT01427933	stomach	30	0.6	2	65	23	0.7	2	3		0.1	0.1	4	0.1	1	18	0.8	93	58	149	54	3	23	17	3	39	0.8	32	51	16	2	13	8	15	2	3	0.3	0.2
eribulin	TUBB3 TUBB1 TUBB2B TUBB3 TUBB4A TUBB6	Tclin	209	General disorders	Pain	4	0.0615385	Phase 2	Breast Cancer	65	NCT01427933	skeletalMuscleTissue	25	0.4	3	171	8		1	0.4				0.4		0.2	38	0.8	7	10	14	29	1	7	3	1	28	0.1	44	14	4		8	0.4	4	0.5	2		2
eribulin	TUBB3 TUBB1 TUBB2B TUBB3 TUBB4A TUBB6	Tclin	209	Investigations	Alanine aminotransferase increased	5	0.0769231	Phase 2	Breast Cancer	65	NCT01427933	liver	17	0.1	0.4	58	3	0.5	0.4	0.9		0.1	0.1	2	0.1	0.7	11	0.7	14	8	30	9	0.1	11	3	6	15	0.2	15	2	2		19	10	11	1	0.3		0.7
eribulin	TUBB3 TUBB1 TUBB2B TUBB3 TUBB4A TUBB6	Tclin	209	Investigations	Aspartate aminotransferase increased	6	0.0923077	Phase 2	Breast Cancer	65	NCT01427933	liver	17	0.1	0.4	58	3	0.5	0.4	0.9		0.1	0.1	2	0.1	0.7	11	0.7	14	8	30	9	0.1	11	3	6	15	0.2	15	2	2		19	10	11	1	0.3		0.7
eribulin	TUBB3 TUBB1 TUBB2B TUBB3 TUBB4A TUBB6	Tclin	209	Investigations	Blood alkaline phosphatase increased	5	0.0769231	Phase 2	Breast Cancer	65	NCT01427933	liver	17	0.1	0.4	58	3	0.5	0.4	0.9		0.1	0.1	2	0.1	0.7	11	0.7	14	8	30	9	0.1	11	3	6	15	0.2	15	2	2		19	10	11	1	0.3		0.7
eribulin	TUBB3 TUBB1 TUBB2B TUBB3 TUBB4A TUBB6	Tclin	209	Investigations	Neutrophil count decreased	8	0.123077	Phase 2	Breast Cancer	65	NCT01427933	boneMarrow	38			92	2	3	12	33		0.1		190	2	10	42	0.5	4	1	1	0.3		22	10	358	53	6	39	0.9	0.6		0.1	2	0.6		3		0.6
eribulin	TUBB3 TUBB1 TUBB2B TUBB3 TUBB4A TUBB6	Tclin	209	Investigations	White blood cell count decreased	1	0.0153846	Phase 2	Breast Cancer	65	NCT01427933	boneMarrow	38			92	2	3	12	33		0.1		190	2	10	42	0.5	4	1	1	0.3		22	10	358	53	6	39	0.9	0.6		0.1	2	0.6		3		0.6
eribulin	TUBB3 TUBB1 TUBB2B TUBB3 TUBB4A TUBB6	Tclin	209	Metabolism and nutrition disorders	Hyperglycaemia	1	0.0153846	Phase 2	Breast Cancer	65	NCT01427933	liver	17	0.1	0.4	58	3	0.5	0.4	0.9		0.1	0.1	2	0.1	0.7	11	0.7	14	8	30	9	0.1	11	3	6	15	0.2	15	2	2		19	10	11	1	0.3		0.7
eribulin	TUBB3 TUBB1 TUBB2B TUBB3 TUBB4A TUBB6	Tclin	209	Metabolism and nutrition disorders	Hypokalaemia	7	0.107692	Phase 2	Breast Cancer	65	NCT01427933	kidney	26	0.2	10	37	13		0.9	1		0.2	33	2		2	26	0.7	16	37	75	55	4	11	14	0.6	22	0.3	38	34	11		19	4	13	3	8	0.1	1
eribulin	TUBB3 TUBB1 TUBB2B TUBB3 TUBB4A TUBB6	Tclin	209	Musculoskeletal and connective tissue disorders	Arthralgia	8	0.123077	Phase 2	Breast Cancer	65	NCT01427933	smoothMuscleTissue	6	1	6	35	122	0.2	9	10				26	0.7	10	36	1	1803	2516	6493	274	93	41	61	10	44	1	75	21	136		23	3	14	27	22	0.7	1
eribulin	TUBB3 TUBB1 TUBB2B TUBB3 TUBB4A TUBB6	Tclin	209	Musculoskeletal and connective tissue disorders	Back pain	4	0.0615385	Phase 2	Breast Cancer	65	NCT01427933	skeletalMuscleTissue	25	0.4	3	171	8		1	0.4				0.4		0.2	38	0.8	7	10	14	29	1	7	3	1	28	0.1	44	14	4		8	0.4	4	0.5	2		2
eribulin	TUBB3 TUBB1 TUBB2B TUBB3 TUBB4A TUBB6	Tclin	209	Musculoskeletal and connective tissue disorders	Bone pain	4	0.0615385	Phase 2	Breast Cancer	65	NCT01427933	skeletalMuscleTissue	25	0.4	3	171	8		1	0.4				0.4		0.2	38	0.8	7	10	14	29	1	7	3	1	28	0.1	44	14	4		8	0.4	4	0.5	2		2
eribulin	TUBB3 TUBB1 TUBB2B TUBB3 TUBB4A TUBB6	Tclin	209	Musculoskeletal and connective tissue disorders	Muscle spasms	4	0.0615385	Phase 2	Breast Cancer	65	NCT01427933	smoothMuscleTissue	6	1	6	35	122	0.2	9	10				26	0.7	10	36	1	1803	2516	6493	274	93	41	61	10	44	1	75	21	136		23	3	14	27	22	0.7	1
eribulin	TUBB3 TUBB1 TUBB2B TUBB3 TUBB4A TUBB6	Tclin	209	Musculoskeletal and connective tissue disorders	Muscular weakness	3	0.0461538	Phase 2	Breast Cancer	65	NCT01427933	skeletalMuscleTissue	25	0.4	3	171	8		1	0.4				0.4		0.2	38	0.8	7	10	14	29	1	7	3	1	28	0.1	44	14	4		8	0.4	4	0.5	2		2
eribulin	TUBB3 TUBB1 TUBB2B TUBB3 TUBB4A TUBB6	Tclin	209	Musculoskeletal and connective tissue disorders	Musculoskeletal chest pain	4	0.0615385	Phase 2	Breast Cancer	65	NCT01427933	skeletalMuscleTissue	25	0.4	3	171	8		1	0.4				0.4		0.2	38	0.8	7	10	14	29	1	7	3	1	28	0.1	44	14	4		8	0.4	4	0.5	2		2
eribulin	TUBB3 TUBB1 TUBB2B TUBB3 TUBB4A TUBB6	Tclin	209	Musculoskeletal and connective tissue disorders	Musculoskeletal pain	4	0.0615385	Phase 2	Breast Cancer	65	NCT01427933	skeletalMuscleTissue	25	0.4	3	171	8		1	0.4				0.4		0.2	38	0.8	7	10	14	29	1	7	3	1	28	0.1	44	14	4		8	0.4	4	0.5	2		2
eribulin	TUBB3 TUBB1 TUBB2B TUBB3 TUBB4A TUBB6	Tclin	209	Musculoskeletal and connective tissue disorders	Pain in extremity	5	0.0769231	Phase 2	Breast Cancer	65	NCT01427933	skeletalMuscleTissue	25	0.4	3	171	8		1	0.4				0.4		0.2	38	0.8	7	10	14	29	1	7	3	1	28	0.1	44	14	4		8	0.4	4	0.5	2		2
eribulin	TUBB3 TUBB1 TUBB2B TUBB3 TUBB4A TUBB6	Tclin	209	Psychiatric disorders	Anxiety	3	0.0461538	Phase 2	Breast Cancer	65	NCT01427933	brain	1	7			7			2	4										1						18		1	2						1	47	3
eribulin	TUBB3 TUBB1 TUBB2B TUBB3 TUBB4A TUBB6	Tclin	209	Psychiatric disorders	Depression	6	0.0923077	Phase 2	Breast Cancer	65	NCT01427933	brain	1	7			7			2	4										1						18		1	2						1	47	3
eribulin	TUBB3 TUBB1 TUBB2B TUBB3 TUBB4A TUBB6	Tclin	209	Psychiatric disorders	Insomnia	6	0.0923077	Phase 2	Breast Cancer	65	NCT01427933	brain	1	7			7			2	4										1						18		1	2						1	47	3
eribulin	TUBB3 TUBB1 TUBB2B TUBB3 TUBB4A TUBB6	Tclin	209	Renal and urinary disorders	Proteinuria	3	0.0461538	Phase 2	Breast Cancer	65	NCT01427933	kidney	26	0.2	10	37	13		0.9	1		0.2	33	2		2	26	0.7	16	37	75	55	4	11	14	0.6	22	0.3	38	34	11		19	4	13	3	8	0.1	1
eribulin	TUBB3 TUBB1 TUBB2B TUBB3 TUBB4A TUBB6	Tclin	209	Respiratory	Dyspnoea	14	0.215385	Phase 2	Breast Cancer	65	NCT01427933	lung	116	5	7	103	49	1	7	19		0.1		26	3	12	71	2	145	277	251	294	2	63	41	141	64	5	39	33	32		24	9	33	2	5		0.4
eribulin	TUBB3 TUBB1 TUBB2B TUBB3 TUBB4A TUBB6	Tclin	209	Respiratory	Dyspnoea exertional	2	0.0307692	Phase 2	Breast Cancer	65	NCT01427933	lung	116	5	7	103	49	1	7	19		0.1		26	3	12	71	2	145	277	251	294	2	63	41	141	64	5	39	33	32		24	9	33	2	5		0.4
eribulin	TUBB3 TUBB1 TUBB2B TUBB3 TUBB4A TUBB6	Tclin	209	Respiratory	Epistaxis	2	0.0307692	Phase 2	Breast Cancer	65	NCT01427933	lung	116	5	7	103	49	1	7	19		0.1		26	3	12	71	2	145	277	251	294	2	63	41	141	64	5	39	33	32		24	9	33	2	5		0.4
eribulin	TUBB3 TUBB1 TUBB2B TUBB3 TUBB4A TUBB6	Tclin	209	Respiratory	Oropharyngeal pain	3	0.0461538	Phase 2	Breast Cancer	65	NCT01427933	lung	116	5	7	103	49	1	7	19		0.1		26	3	12	71	2	145	277	251	294	2	63	41	141	64	5	39	33	32		24	9	33	2	5		0.4
eribulin	TUBB3 TUBB1 TUBB2B TUBB3 TUBB4A TUBB6	Tclin	209	Skin and subcutaneous tissue disorders	Alopecia	15	0.230769	Phase 2	Breast Cancer	65	NCT01427933	zoneOfSkin	6	0.1	0.8	51	20	0.2	0.7	6			0.2	1	0.2	4	25	1	479	497	779	23	13	17	30	0.9	38	1	69	95	9	0.1	100	46	33	0.9	38	0.4	8
eribulin	TUBB3 TUBB1 TUBB2B TUBB3 TUBB4A TUBB6	Tclin	209	Skin and subcutaneous tissue disorders	Pruritus	4	0.0615385	Phase 2	Breast Cancer	65	NCT01427933	zoneOfSkin	6	0.1	0.8	51	20	0.2	0.7	6			0.2	1	0.2	4	25	1	479	497	779	23	13	17	30	0.9	38	1	69	95	9	0.1	100	46	33	0.9	38	0.4	8
eribulin	TUBB3 TUBB1 TUBB2B TUBB3 TUBB4A TUBB6	Tclin	209	Skin and subcutaneous tissue disorders	Rash	3	0.0461538	Phase 2	Breast Cancer	65	NCT01427933	zoneOfSkin	6	0.1	0.8	51	20	0.2	0.7	6			0.2	1	0.2	4	25	1	479	497	779	23	13	17	30	0.9	38	1	69	95	9	0.1	100	46	33	0.9	38	0.4	8
ERIBULIN MESYLATE	TUBB3 TUBA1A TUBA1B TUBA1C TUBA3E TUBA4A TUBB2B TUBB3 TUBB6	Tclin	209	Blood and lymphatic system disorders	Neutropenia	1	0.111111	Not Applicable	Breast Cancer	9	NCT01142661	boneMarrow	38			92	2	3	12	33		0.1		190	2	10	42	0.5	4	1	1	0.3		22	10	358	53	6	39	0.9	0.6		0.1	2	0.6		3		0.6
ERIBULIN MESYLATE	TUBB3 TUBA1A TUBA1B TUBA1C TUBA3E TUBA4A TUBB2B TUBB3 TUBB6	Tclin	209	Cardiac disorders	Tachycardia	1	0.111111	Not Applicable	Breast Cancer	9	NCT01142661	heart	17		1	32	11	0.1	2	0.9				1		1	23	1	76	144	199	62	5	11	13	1	14	0.5	26	10	19		5	0.1	10	8	12	0.3	0.3
ERIBULIN MESYLATE	TUBB3 TUBA1A TUBA1B TUBA1C TUBA3E TUBA4A TUBB2B TUBB3 TUBB6	Tclin	209	Metabolism and nutrition disorders	Hypokalemia	1	0.111111	Not Applicable	Breast Cancer	9	NCT01142661	kidney	26	0.2	10	37	13		0.9	1		0.2	33	2		2	26	0.7	16	37	75	55	4	11	14	0.6	22	0.3	38	34	11		19	4	13	3	8	0.1	1
ERIBULIN MESYLATE	TUBB3 TUBA1A TUBA1B TUBA1C TUBA3E TUBA4A TUBB2B TUBB3 TUBB6	Tclin	209	Blood and lymphatic system disorders	Neutropenia	3	0.333333	Not Applicable	Breast Cancer	9	NCT01142661	boneMarrow	38			92	2	3	12	33		0.1		190	2	10	42	0.5	4	1	1	0.3		22	10	358	53	6	39	0.9	0.6		0.1	2	0.6		3		0.6
ERIBULIN MESYLATE	TUBB3 TUBA1A TUBA1B TUBA1C TUBA3E TUBA4A TUBB2B TUBB3 TUBB6	Tclin	209	Blood and lymphatic system disorders	Anemia	1	0.111111	Not Applicable	Breast Cancer	9	NCT01142661	boneMarrow	38			92	2	3	12	33		0.1		190	2	10	42	0.5	4	1	1	0.3		22	10	358	53	6	39	0.9	0.6		0.1	2	0.6		3		0.6
ERIBULIN MESYLATE	TUBB3 TUBA1A TUBA1B TUBA1C TUBA3E TUBA4A TUBB2B TUBB3 TUBB6	Tclin	209	Blood and lymphatic system disorders	Leukopenia	1	0.111111	Not Applicable	Breast Cancer	9	NCT01142661	boneMarrow	38			92	2	3	12	33		0.1		190	2	10	42	0.5	4	1	1	0.3		22	10	358	53	6	39	0.9	0.6		0.1	2	0.6		3		0.6
ERIBULIN MESYLATE	TUBB3 TUBA1A TUBA1B TUBA1C TUBA3E TUBA4A TUBB2B TUBB3 TUBB6	Tclin	209	Congenital	Thrombocytopenia	1	0.111111	Not Applicable	Breast Cancer	9	NCT01142661	boneMarrow	38			92	2	3	12	33		0.1		190	2	10	42	0.5	4	1	1	0.3		22	10	358	53	6	39	0.9	0.6		0.1	2	0.6		3		0.6
ERIBULIN MESYLATE	TUBB3 TUBA1A TUBA1B TUBA1C TUBA3E TUBA4A TUBB2B TUBB3 TUBB6	Tclin	209	Eye disorders	Tachyarrhythmia	1	0.111111	Not Applicable	Breast Cancer	9	NCT01142661	heart	17		1	32	11	0.1	2	0.9				1		1	23	1	76	144	199	62	5	11	13	1	14	0.5	26	10	19		5	0.1	10	8	12	0.3	0.3
ERIBULIN MESYLATE	TUBB3 TUBA1A TUBA1B TUBA1C TUBA3E TUBA4A TUBB2B TUBB3 TUBB6	Tclin	209	Gastrointestinal disorders	Stomatitis	1	0.111111	Not Applicable	Breast Cancer	9	NCT01142661	stomach	30	0.6	2	65	23	0.7	2	3		0.1	0.1	4	0.1	1	18	0.8	93	58	149	54	3	23	17	3	39	0.8	32	51	16	2	13	8	15	2	3	0.3	0.2
ERIBULIN MESYLATE	TUBB3 TUBA1A TUBA1B TUBA1C TUBA3E TUBA4A TUBB2B TUBB3 TUBB6	Tclin	209	Hepatobiliary disorders	Jaundice	1	0.111111	Not Applicable	Breast Cancer	9	NCT01142661	liver	17	0.1	0.4	58	3	0.5	0.4	0.9		0.1	0.1	2	0.1	0.7	11	0.7	14	8	30	9	0.1	11	3	6	15	0.2	15	2	2		19	10	11	1	0.3		0.7
ERIBULIN MESYLATE	TUBB3 TUBA1A TUBA1B TUBA1C TUBA3E TUBA4A TUBB2B TUBB3 TUBB6	Tclin	209	Musculoskeletal and connective tissue disorders	Arthralgia	2	0.222222	Not Applicable	Breast Cancer	9	NCT01142661	smoothMuscleTissue	6	1	6	35	122	0.2	9	10				26	0.7	10	36	1	1803	2516	6493	274	93	41	61	10	44	1	75	21	136		23	3	14	27	22	0.7	1
ERIBULIN MESYLATE	TUBB3 TUBA1A TUBA1B TUBA1C TUBA3E TUBA4A TUBB2B TUBB3 TUBB6	Tclin	209	Nervous system disorders	Ataxia	1	0.111111	Not Applicable	Breast Cancer	9	NCT01142661	brain	1	7			7			2	4										1						18		1	2						1	47	3
ERIBULIN MESYLATE	TUBB3 TUBA1A TUBA1B TUBA1C TUBA3E TUBA4A TUBB2B TUBB3 TUBB6	Tclin	209	Psychiatric disorders	Insomnia	1	0.111111	Not Applicable	Breast Cancer	9	NCT01142661	brain	1	7			7			2	4										1						18		1	2						1	47	3
ERIBULIN MESYLATE	TUBB3 TUBA1A TUBA1B TUBA1C TUBA3E TUBA4A TUBB2B TUBB3 TUBB6	Tclin	209	Respiratory	Epistaxis	2	0.222222	Not Applicable	Breast Cancer	9	NCT01142661	lung	116	5	7	103	49	1	7	19		0.1		26	3	12	71	2	145	277	251	294	2	63	41	141	64	5	39	33	32		24	9	33	2	5		0.4
ERIBULIN MESYLATE	TUBB3 TUBA1A TUBA1B TUBA1C TUBA3E TUBA4A TUBB2B TUBB3 TUBB6	Tclin	209	Respiratory	Dyspnea	1	0.111111	Not Applicable	Breast Cancer	9	NCT01142661	lung	116	5	7	103	49	1	7	19		0.1		26	3	12	71	2	145	277	251	294	2	63	41	141	64	5	39	33	32		24	9	33	2	5		0.4
ERIBULIN MESYLATE	TUBB3 TUBA1A TUBA1B TUBA1C TUBA3E TUBA4A TUBB2B TUBB3 TUBB6	Tclin	209	Skin and subcutaneous tissue disorders	Alopecia	1	0.111111	Not Applicable	Breast Cancer	9	NCT01142661	zoneOfSkin	6	0.1	0.8	51	20	0.2	0.7	6			0.2	1	0.2	4	25	1	479	497	779	23	13	17	30	0.9	38	1	69	95	9	0.1	100	46	33	0.9	38	0.4	8
ERIBULIN MESYLATE	TUBB3 TUBA1A TUBA1B TUBA1C TUBA3E TUBA4A TUBB2B TUBB3 TUBB6	Tclin	209	Skin and subcutaneous tissue disorders	Pruritis	1	0.111111	Not Applicable	Breast Cancer	9	NCT01142661	zoneOfSkin	6	0.1	0.8	51	20	0.2	0.7	6			0.2	1	0.2	4	25	1	479	497	779	23	13	17	30	0.9	38	1	69	95	9	0.1	100	46	33	0.9	38	0.4	8
ERIBULIN MESYLATE	TUBB3 TUBA1A TUBA1B TUBA1C TUBA3E TUBA4A TUBB2B TUBB3 TUBB6	Tclin	209	Blood and lymphatic system disorders	Neutropenia	2	0.019802	Phase 4	Breast Neoplasms|Breast Cancer	101	NCT01961544	boneMarrow	38			92	2	3	12	33		0.1		190	2	10	42	0.5	4	1	1	0.3		22	10	358	53	6	39	0.9	0.6		0.1	2	0.6		3		0.6
ERIBULIN MESYLATE	TUBB3 TUBA1A TUBA1B TUBA1C TUBA3E TUBA4A TUBB2B TUBB3 TUBB6	Tclin	209	Blood and lymphatic system disorders	Febrile neutropenia	1	0.00990099	Phase 4	Breast Neoplasms|Breast Cancer	101	NCT01961544	boneMarrow	38			92	2	3	12	33		0.1		190	2	10	42	0.5	4	1	1	0.3		22	10	358	53	6	39	0.9	0.6		0.1	2	0.6		3		0.6
ERIBULIN MESYLATE	TUBB3 TUBA1A TUBA1B TUBA1C TUBA3E TUBA4A TUBB2B TUBB3 TUBB6	Tclin	209	Cardiac disorders	Pericardial effusion	2	0.019802	Phase 4	Breast Neoplasms|Breast Cancer	101	NCT01961544	heart	17		1	32	11	0.1	2	0.9				1		1	23	1	76	144	199	62	5	11	13	1	14	0.5	26	10	19		5	0.1	10	8	12	0.3	0.3
ERIBULIN MESYLATE	TUBB3 TUBA1A TUBA1B TUBA1C TUBA3E TUBA4A TUBB2B TUBB3 TUBB6	Tclin	209	Gastrointestinal disorders	Abdominal pain	1	0.00990099	Phase 4	Breast Neoplasms|Breast Cancer	101	NCT01961544	stomach	30	0.6	2	65	23	0.7	2	3		0.1	0.1	4	0.1	1	18	0.8	93	58	149	54	3	23	17	3	39	0.8	32	51	16	2	13	8	15	2	3	0.3	0.2
ERIBULIN MESYLATE	TUBB3 TUBA1A TUBA1B TUBA1C TUBA3E TUBA4A TUBB2B TUBB3 TUBB6	Tclin	209	Gastrointestinal disorders	Gastritis	1	0.00990099	Phase 4	Breast Neoplasms|Breast Cancer	101	NCT01961544	stomach	30	0.6	2	65	23	0.7	2	3		0.1	0.1	4	0.1	1	18	0.8	93	58	149	54	3	23	17	3	39	0.8	32	51	16	2	13	8	15	2	3	0.3	0.2
ERIBULIN MESYLATE	TUBB3 TUBA1A TUBA1B TUBA1C TUBA3E TUBA4A TUBB2B TUBB3 TUBB6	Tclin	209	Respiratory	Pneumonia aspiration	1	0.00990099	Phase 4	Breast Neoplasms|Breast Cancer	101	NCT01961544	lung	116	5	7	103	49	1	7	19		0.1		26	3	12	71	2	145	277	251	294	2	63	41	141	64	5	39	33	32		24	9	33	2	5		0.4
ERIBULIN MESYLATE	TUBB3 TUBA1A TUBA1B TUBA1C TUBA3E TUBA4A TUBB2B TUBB3 TUBB6	Tclin	209	Blood and lymphatic system disorders	Leukopenia	11	0.108911	Phase 4	Breast Neoplasms|Breast Cancer	101	NCT01961544	boneMarrow	38			92	2	3	12	33		0.1		190	2	10	42	0.5	4	1	1	0.3		22	10	358	53	6	39	0.9	0.6		0.1	2	0.6		3		0.6
ERIBULIN MESYLATE	TUBB3 TUBA1A TUBA1B TUBA1C TUBA3E TUBA4A TUBB2B TUBB3 TUBB6	Tclin	209	Blood and lymphatic system disorders	Thrombocytopenia	4	0.039604	Phase 4	Breast Neoplasms|Breast Cancer	101	NCT01961544	boneMarrow	38			92	2	3	12	33		0.1		190	2	10	42	0.5	4	1	1	0.3		22	10	358	53	6	39	0.9	0.6		0.1	2	0.6		3		0.6
ERIBULIN MESYLATE	TUBB3 TUBA1A TUBA1B TUBA1C TUBA3E TUBA4A TUBB2B TUBB3 TUBB6	Tclin	209	Blood and lymphatic system disorders	Febrile neutropenia	1	0.00990099	Phase 4	Breast Neoplasms|Breast Cancer	101	NCT01961544	boneMarrow	38			92	2	3	12	33		0.1		190	2	10	42	0.5	4	1	1	0.3		22	10	358	53	6	39	0.9	0.6		0.1	2	0.6		3		0.6
ERIBULIN MESYLATE	TUBB3 TUBA1A TUBA1B TUBA1C TUBA3E TUBA4A TUBB2B TUBB3 TUBB6	Tclin	209	Cardiac disorders	Palpitations	1	0.00990099	Phase 4	Breast Neoplasms|Breast Cancer	101	NCT01961544	heart	17		1	32	11	0.1	2	0.9				1		1	23	1	76	144	199	62	5	11	13	1	14	0.5	26	10	19		5	0.1	10	8	12	0.3	0.3
ERIBULIN MESYLATE	TUBB3 TUBA1A TUBA1B TUBA1C TUBA3E TUBA4A TUBB2B TUBB3 TUBB6	Tclin	209	Gastrointestinal disorders	Stomatitis	8	0.0792079	Phase 4	Breast Neoplasms|Breast Cancer	101	NCT01961544	stomach	30	0.6	2	65	23	0.7	2	3		0.1	0.1	4	0.1	1	18	0.8	93	58	149	54	3	23	17	3	39	0.8	32	51	16	2	13	8	15	2	3	0.3	0.2
ERIBULIN MESYLATE	TUBB3 TUBA1A TUBA1B TUBA1C TUBA3E TUBA4A TUBB2B TUBB3 TUBB6	Tclin	209	Gastrointestinal disorders	Abdominal pain	5	0.049505	Phase 4	Breast Neoplasms|Breast Cancer	101	NCT01961544	stomach	30	0.6	2	65	23	0.7	2	3		0.1	0.1	4	0.1	1	18	0.8	93	58	149	54	3	23	17	3	39	0.8	32	51	16	2	13	8	15	2	3	0.3	0.2
ERIBULIN MESYLATE	TUBB3 TUBA1A TUBA1B TUBA1C TUBA3E TUBA4A TUBB2B TUBB3 TUBB6	Tclin	209	Gastrointestinal disorders	Abdominal pain upper	5	0.049505	Phase 4	Breast Neoplasms|Breast Cancer	101	NCT01961544	stomach	30	0.6	2	65	23	0.7	2	3		0.1	0.1	4	0.1	1	18	0.8	93	58	149	54	3	23	17	3	39	0.8	32	51	16	2	13	8	15	2	3	0.3	0.2
ERIBULIN MESYLATE	TUBB3 TUBA1A TUBA1B TUBA1C TUBA3E TUBA4A TUBB2B TUBB3 TUBB6	Tclin	209	Gastrointestinal disorders	Abdominal discomfort	2	0.019802	Phase 4	Breast Neoplasms|Breast Cancer	101	NCT01961544	stomach	30	0.6	2	65	23	0.7	2	3		0.1	0.1	4	0.1	1	18	0.8	93	58	149	54	3	23	17	3	39	0.8	32	51	16	2	13	8	15	2	3	0.3	0.2
ERIBULIN MESYLATE	TUBB3 TUBA1A TUBA1B TUBA1C TUBA3E TUBA4A TUBB2B TUBB3 TUBB6	Tclin	209	Gastrointestinal disorders	Gastrointestinal disorder	2	0.019802	Phase 4	Breast Neoplasms|Breast Cancer	101	NCT01961544	stomach	30	0.6	2	65	23	0.7	2	3		0.1	0.1	4	0.1	1	18	0.8	93	58	149	54	3	23	17	3	39	0.8	32	51	16	2	13	8	15	2	3	0.3	0.2
ERIBULIN MESYLATE	TUBB3 TUBA1A TUBA1B TUBA1C TUBA3E TUBA4A TUBB2B TUBB3 TUBB6	Tclin	209	Gastrointestinal disorders	Epigastric discomfort	1	0.00990099	Phase 4	Breast Neoplasms|Breast Cancer	101	NCT01961544	stomach	30	0.6	2	65	23	0.7	2	3		0.1	0.1	4	0.1	1	18	0.8	93	58	149	54	3	23	17	3	39	0.8	32	51	16	2	13	8	15	2	3	0.3	0.2
ERIBULIN MESYLATE	TUBB3 TUBA1A TUBA1B TUBA1C TUBA3E TUBA4A TUBB2B TUBB3 TUBB6	Tclin	209	Gastrointestinal disorders	Gastritis	1	0.00990099	Phase 4	Breast Neoplasms|Breast Cancer	101	NCT01961544	stomach	30	0.6	2	65	23	0.7	2	3		0.1	0.1	4	0.1	1	18	0.8	93	58	149	54	3	23	17	3	39	0.8	32	51	16	2	13	8	15	2	3	0.3	0.2
ERIBULIN MESYLATE	TUBB3 TUBA1A TUBA1B TUBA1C TUBA3E TUBA4A TUBB2B TUBB3 TUBB6	Tclin	209	Gastrointestinal disorders	Gastrointestinal pain	1	0.00990099	Phase 4	Breast Neoplasms|Breast Cancer	101	NCT01961544	stomach	30	0.6	2	65	23	0.7	2	3		0.1	0.1	4	0.1	1	18	0.8	93	58	149	54	3	23	17	3	39	0.8	32	51	16	2	13	8	15	2	3	0.3	0.2
ERIBULIN MESYLATE	TUBB3 TUBA1A TUBA1B TUBA1C TUBA3E TUBA4A TUBB2B TUBB3 TUBB6	Tclin	209	General disorders	Pain	7	0.0693069	Phase 4	Breast Neoplasms|Breast Cancer	101	NCT01961544	skeletalMuscleTissue	25	0.4	3	171	8		1	0.4				0.4		0.2	38	0.8	7	10	14	29	1	7	3	1	28	0.1	44	14	4		8	0.4	4	0.5	2		2
ERIBULIN MESYLATE	TUBB3 TUBA1A TUBA1B TUBA1C TUBA3E TUBA4A TUBB2B TUBB3 TUBB6	Tclin	209	General disorders	Non-cardiac chest pain	1	0.00990099	Phase 4	Breast Neoplasms|Breast Cancer	101	NCT01961544	skeletalMuscleTissue	25	0.4	3	171	8		1	0.4				0.4		0.2	38	0.8	7	10	14	29	1	7	3	1	28	0.1	44	14	4		8	0.4	4	0.5	2		2
ERIBULIN MESYLATE	TUBB3 TUBA1A TUBA1B TUBA1C TUBA3E TUBA4A TUBB2B TUBB3 TUBB6	Tclin	209	Infections and infestations	Cystitis	2	0.019802	Phase 4	Breast Neoplasms|Breast Cancer	101	NCT01961544	kidney	26	0.2	10	37	13		0.9	1		0.2	33	2		2	26	0.7	16	37	75	55	4	11	14	0.6	22	0.3	38	34	11		19	4	13	3	8	0.1	1
ERIBULIN MESYLATE	TUBB3 TUBA1A TUBA1B TUBA1C TUBA3E TUBA4A TUBB2B TUBB3 TUBB6	Tclin	209	Investigations	Aspartate aminotransferase increased	8	0.0792079	Phase 4	Breast Neoplasms|Breast Cancer	101	NCT01961544	liver	17	0.1	0.4	58	3	0.5	0.4	0.9		0.1	0.1	2	0.1	0.7	11	0.7	14	8	30	9	0.1	11	3	6	15	0.2	15	2	2		19	10	11	1	0.3		0.7
ERIBULIN MESYLATE	TUBB3 TUBA1A TUBA1B TUBA1C TUBA3E TUBA4A TUBB2B TUBB3 TUBB6	Tclin	209	Investigations	Alanine aminotransferase increased	5	0.049505	Phase 4	Breast Neoplasms|Breast Cancer	101	NCT01961544	liver	17	0.1	0.4	58	3	0.5	0.4	0.9		0.1	0.1	2	0.1	0.7	11	0.7	14	8	30	9	0.1	11	3	6	15	0.2	15	2	2		19	10	11	1	0.3		0.7
ERIBULIN MESYLATE	TUBB3 TUBA1A TUBA1B TUBA1C TUBA3E TUBA4A TUBB2B TUBB3 TUBB6	Tclin	209	Investigations	Electrocardiogram QT prolonged	2	0.019802	Phase 4	Breast Neoplasms|Breast Cancer	101	NCT01961544	heart	17		1	32	11	0.1	2	0.9				1		1	23	1	76	144	199	62	5	11	13	1	14	0.5	26	10	19		5	0.1	10	8	12	0.3	0.3
ERIBULIN MESYLATE	TUBB3 TUBA1A TUBA1B TUBA1C TUBA3E TUBA4A TUBB2B TUBB3 TUBB6	Tclin	209	Investigations	Haemoglobin decreased	1	0.00990099	Phase 4	Breast Neoplasms|Breast Cancer	101	NCT01961544	boneMarrow	38			92	2	3	12	33		0.1		190	2	10	42	0.5	4	1	1	0.3		22	10	358	53	6	39	0.9	0.6		0.1	2	0.6		3		0.6
ERIBULIN MESYLATE	TUBB3 TUBA1A TUBA1B TUBA1C TUBA3E TUBA4A TUBB2B TUBB3 TUBB6	Tclin	209	Investigations	Blood creatinine increased	1	0.00990099	Phase 4	Breast Neoplasms|Breast Cancer	101	NCT01961544	kidney	26	0.2	10	37	13		0.9	1		0.2	33	2		2	26	0.7	16	37	75	55	4	11	14	0.6	22	0.3	38	34	11		19	4	13	3	8	0.1	1
ERIBULIN MESYLATE	TUBB3 TUBA1A TUBA1B TUBA1C TUBA3E TUBA4A TUBB2B TUBB3 TUBB6	Tclin	209	Investigations	Neutrophil count increased	1	0.00990099	Phase 4	Breast Neoplasms|Breast Cancer	101	NCT01961544	boneMarrow	38			92	2	3	12	33		0.1		190	2	10	42	0.5	4	1	1	0.3		22	10	358	53	6	39	0.9	0.6		0.1	2	0.6		3		0.6
ERIBULIN MESYLATE	TUBB3 TUBA1A TUBA1B TUBA1C TUBA3E TUBA4A TUBB2B TUBB3 TUBB6	Tclin	209	Investigations	White blood cell count increased	1	0.00990099	Phase 4	Breast Neoplasms|Breast Cancer	101	NCT01961544	boneMarrow	38			92	2	3	12	33		0.1		190	2	10	42	0.5	4	1	1	0.3		22	10	358	53	6	39	0.9	0.6		0.1	2	0.6		3		0.6
ERIBULIN MESYLATE	TUBB3 TUBA1A TUBA1B TUBA1C TUBA3E TUBA4A TUBB2B TUBB3 TUBB6	Tclin	209	Metabolism and nutrition disorders	Hyperglycaemia	4	0.039604	Phase 4	Breast Neoplasms|Breast Cancer	101	NCT01961544	liver	17	0.1	0.4	58	3	0.5	0.4	0.9		0.1	0.1	2	0.1	0.7	11	0.7	14	8	30	9	0.1	11	3	6	15	0.2	15	2	2		19	10	11	1	0.3		0.7
ERIBULIN MESYLATE	TUBB3 TUBA1A TUBA1B TUBA1C TUBA3E TUBA4A TUBB2B TUBB3 TUBB6	Tclin	209	Metabolism and nutrition disorders	Hypoglycaemia	1	0.00990099	Phase 4	Breast Neoplasms|Breast Cancer	101	NCT01961544	liver	17	0.1	0.4	58	3	0.5	0.4	0.9		0.1	0.1	2	0.1	0.7	11	0.7	14	8	30	9	0.1	11	3	6	15	0.2	15	2	2		19	10	11	1	0.3		0.7
ERIBULIN MESYLATE	TUBB3 TUBA1A TUBA1B TUBA1C TUBA3E TUBA4A TUBB2B TUBB3 TUBB6	Tclin	209	Metabolism and nutrition disorders	Hypoalbuminaemia	1	0.00990099	Phase 4	Breast Neoplasms|Breast Cancer	101	NCT01961544	liver	17	0.1	0.4	58	3	0.5	0.4	0.9		0.1	0.1	2	0.1	0.7	11	0.7	14	8	30	9	0.1	11	3	6	15	0.2	15	2	2		19	10	11	1	0.3		0.7
ERIBULIN MESYLATE	TUBB3 TUBA1A TUBA1B TUBA1C TUBA3E TUBA4A TUBB2B TUBB3 TUBB6	Tclin	209	Metabolism and nutrition disorders	Hypokalaemia	1	0.00990099	Phase 4	Breast Neoplasms|Breast Cancer	101	NCT01961544	kidney	26	0.2	10	37	13		0.9	1		0.2	33	2		2	26	0.7	16	37	75	55	4	11	14	0.6	22	0.3	38	34	11		19	4	13	3	8	0.1	1
ERIBULIN MESYLATE	TUBB3 TUBA1A TUBA1B TUBA1C TUBA3E TUBA4A TUBB2B TUBB3 TUBB6	Tclin	209	Musculoskeletal and connective tissue disorders	Back pain	6	0.0594059	Phase 4	Breast Neoplasms|Breast Cancer	101	NCT01961544	skeletalMuscleTissue	25	0.4	3	171	8		1	0.4				0.4		0.2	38	0.8	7	10	14	29	1	7	3	1	28	0.1	44	14	4		8	0.4	4	0.5	2		2
ERIBULIN MESYLATE	TUBB3 TUBA1A TUBA1B TUBA1C TUBA3E TUBA4A TUBB2B TUBB3 TUBB6	Tclin	209	Musculoskeletal and connective tissue disorders	Pain in extremity	4	0.039604	Phase 4	Breast Neoplasms|Breast Cancer	101	NCT01961544	skeletalMuscleTissue	25	0.4	3	171	8		1	0.4				0.4		0.2	38	0.8	7	10	14	29	1	7	3	1	28	0.1	44	14	4		8	0.4	4	0.5	2		2
ERIBULIN MESYLATE	TUBB3 TUBA1A TUBA1B TUBA1C TUBA3E TUBA4A TUBB2B TUBB3 TUBB6	Tclin	209	Musculoskeletal and connective tissue disorders	Muscular weakness	3	0.029703	Phase 4	Breast Neoplasms|Breast Cancer	101	NCT01961544	skeletalMuscleTissue	25	0.4	3	171	8		1	0.4				0.4		0.2	38	0.8	7	10	14	29	1	7	3	1	28	0.1	44	14	4		8	0.4	4	0.5	2		2
ERIBULIN MESYLATE	TUBB3 TUBA1A TUBA1B TUBA1C TUBA3E TUBA4A TUBB2B TUBB3 TUBB6	Tclin	209	Musculoskeletal and connective tissue disorders	Musculoskeletal pain	2	0.019802	Phase 4	Breast Neoplasms|Breast Cancer	101	NCT01961544	skeletalMuscleTissue	25	0.4	3	171	8		1	0.4				0.4		0.2	38	0.8	7	10	14	29	1	7	3	1	28	0.1	44	14	4		8	0.4	4	0.5	2		2
ERIBULIN MESYLATE	TUBB3 TUBA1A TUBA1B TUBA1C TUBA3E TUBA4A TUBB2B TUBB3 TUBB6	Tclin	209	Musculoskeletal and connective tissue disorders	Arthralgia	1	0.00990099	Phase 4	Breast Neoplasms|Breast Cancer	101	NCT01961544	smoothMuscleTissue	6	1	6	35	122	0.2	9	10				26	0.7	10	36	1	1803	2516	6493	274	93	41	61	10	44	1	75	21	136		23	3	14	27	22	0.7	1
ERIBULIN MESYLATE	TUBB3 TUBA1A TUBA1B TUBA1C TUBA3E TUBA4A TUBB2B TUBB3 TUBB6	Tclin	209	Musculoskeletal and connective tissue disorders	Bone pain	1	0.00990099	Phase 4	Breast Neoplasms|Breast Cancer	101	NCT01961544	skeletalMuscleTissue	25	0.4	3	171	8		1	0.4				0.4		0.2	38	0.8	7	10	14	29	1	7	3	1	28	0.1	44	14	4		8	0.4	4	0.5	2		2
ERIBULIN MESYLATE	TUBB3 TUBA1A TUBA1B TUBA1C TUBA3E TUBA4A TUBB2B TUBB3 TUBB6	Tclin	209	Musculoskeletal and connective tissue disorders	Musculoskeletal chest pain	1	0.00990099	Phase 4	Breast Neoplasms|Breast Cancer	101	NCT01961544	skeletalMuscleTissue	25	0.4	3	171	8		1	0.4				0.4		0.2	38	0.8	7	10	14	29	1	7	3	1	28	0.1	44	14	4		8	0.4	4	0.5	2		2
ERIBULIN MESYLATE	TUBB3 TUBA1A TUBA1B TUBA1C TUBA3E TUBA4A TUBB2B TUBB3 TUBB6	Tclin	209	Musculoskeletal and connective tissue disorders	Musculoskeletal discomfort	1	0.00990099	Phase 4	Breast Neoplasms|Breast Cancer	101	NCT01961544	skeletalMuscleTissue	25	0.4	3	171	8		1	0.4				0.4		0.2	38	0.8	7	10	14	29	1	7	3	1	28	0.1	44	14	4		8	0.4	4	0.5	2		2
ERIBULIN MESYLATE	TUBB3 TUBA1A TUBA1B TUBA1C TUBA3E TUBA4A TUBB2B TUBB3 TUBB6	Tclin	209	Musculoskeletal and connective tissue disorders	Neck pain	1	0.00990099	Phase 4	Breast Neoplasms|Breast Cancer	101	NCT01961544	skeletalMuscleTissue	25	0.4	3	171	8		1	0.4				0.4		0.2	38	0.8	7	10	14	29	1	7	3	1	28	0.1	44	14	4		8	0.4	4	0.5	2		2
ERIBULIN MESYLATE	TUBB3 TUBA1A TUBA1B TUBA1C TUBA3E TUBA4A TUBB2B TUBB3 TUBB6	Tclin	209	Nervous system disorders	Lethargy	4	0.039604	Phase 4	Breast Neoplasms|Breast Cancer	101	NCT01961544	brain	1	7			7			2	4										1						18		1	2						1	47	3
ERIBULIN MESYLATE	TUBB3 TUBA1A TUBA1B TUBA1C TUBA3E TUBA4A TUBB2B TUBB3 TUBB6	Tclin	209	Psychiatric disorders	Depression	3	0.029703	Phase 4	Breast Neoplasms|Breast Cancer	101	NCT01961544	brain	1	7			7			2	4										1						18		1	2						1	47	3
ERIBULIN MESYLATE	TUBB3 TUBA1A TUBA1B TUBA1C TUBA3E TUBA4A TUBB2B TUBB3 TUBB6	Tclin	209	Psychiatric disorders	Anxiety	2	0.019802	Phase 4	Breast Neoplasms|Breast Cancer	101	NCT01961544	brain	1	7			7			2	4										1						18		1	2						1	47	3
ERIBULIN MESYLATE	TUBB3 TUBA1A TUBA1B TUBA1C TUBA3E TUBA4A TUBB2B TUBB3 TUBB6	Tclin	209	Renal and urinary disorders	Dysuria	2	0.019802	Phase 4	Breast Neoplasms|Breast Cancer	101	NCT01961544	kidney	26	0.2	10	37	13		0.9	1		0.2	33	2		2	26	0.7	16	37	75	55	4	11	14	0.6	22	0.3	38	34	11		19	4	13	3	8	0.1	1
ERIBULIN MESYLATE	TUBB3 TUBA1A TUBA1B TUBA1C TUBA3E TUBA4A TUBB2B TUBB3 TUBB6	Tclin	209	Renal and urinary disorders	Haematuria	1	0.00990099	Phase 4	Breast Neoplasms|Breast Cancer	101	NCT01961544	kidney	26	0.2	10	37	13		0.9	1		0.2	33	2		2	26	0.7	16	37	75	55	4	11	14	0.6	22	0.3	38	34	11		19	4	13	3	8	0.1	1
ERIBULIN MESYLATE	TUBB3 TUBA1A TUBA1B TUBA1C TUBA3E TUBA4A TUBB2B TUBB3 TUBB6	Tclin	209	Renal and urinary disorders	Oliguria	1	0.00990099	Phase 4	Breast Neoplasms|Breast Cancer	101	NCT01961544	kidney	26	0.2	10	37	13		0.9	1		0.2	33	2		2	26	0.7	16	37	75	55	4	11	14	0.6	22	0.3	38	34	11		19	4	13	3	8	0.1	1
ERIBULIN MESYLATE	TUBB3 TUBA1A TUBA1B TUBA1C TUBA3E TUBA4A TUBB2B TUBB3 TUBB6	Tclin	209	Reproductive system and breast disorders	Vaginal haemorrhage	3	0.029703	Phase 4	Breast Neoplasms|Breast Cancer	101	NCT01961544	vagina	129	5	22	96	53	0.2	4	3		0.1		9	0.1	1	34	2	577	427	503	139	17	47	10	4	52	1	43	84	44		46	54	107	12	11	0.8	1
ERIBULIN MESYLATE	TUBB3 TUBA1A TUBA1B TUBA1C TUBA3E TUBA4A TUBB2B TUBB3 TUBB6	Tclin	209	Reproductive system and breast disorders	Breast pain	2	0.019802	Phase 4	Breast Neoplasms|Breast Cancer	101	NCT01961544	breast	162	2	13	88	55	0.3	9	3		0.1		6	0.2	3	38	2	156	193	234	230	3	66	18	10	52	1	41	47	48		37	6	31	4	9	0.1	1
ERIBULIN MESYLATE	TUBB3 TUBA1A TUBA1B TUBA1C TUBA3E TUBA4A TUBB2B TUBB3 TUBB6	Tclin	209	Respiratory	Dyspnoea	10	0.0990099	Phase 4	Breast Neoplasms|Breast Cancer	101	NCT01961544	lung	116	5	7	103	49	1	7	19		0.1		26	3	12	71	2	145	277	251	294	2	63	41	141	64	5	39	33	32		24	9	33	2	5		0.4
ERIBULIN MESYLATE	TUBB3 TUBA1A TUBA1B TUBA1C TUBA3E TUBA4A TUBB2B TUBB3 TUBB6	Tclin	209	Respiratory	Oropharyngeal pain	5	0.049505	Phase 4	Breast Neoplasms|Breast Cancer	101	NCT01961544	lung	116	5	7	103	49	1	7	19		0.1		26	3	12	71	2	145	277	251	294	2	63	41	141	64	5	39	33	32		24	9	33	2	5		0.4
ERIBULIN MESYLATE	TUBB3 TUBA1A TUBA1B TUBA1C TUBA3E TUBA4A TUBB2B TUBB3 TUBB6	Tclin	209	Respiratory	Productive cough	5	0.049505	Phase 4	Breast Neoplasms|Breast Cancer	101	NCT01961544	lung	116	5	7	103	49	1	7	19		0.1		26	3	12	71	2	145	277	251	294	2	63	41	141	64	5	39	33	32		24	9	33	2	5		0.4
ERIBULIN MESYLATE	TUBB3 TUBA1A TUBA1B TUBA1C TUBA3E TUBA4A TUBB2B TUBB3 TUBB6	Tclin	209	Respiratory	Dyspnoea exertional	1	0.00990099	Phase 4	Breast Neoplasms|Breast Cancer	101	NCT01961544	lung	116	5	7	103	49	1	7	19		0.1		26	3	12	71	2	145	277	251	294	2	63	41	141	64	5	39	33	32		24	9	33	2	5		0.4
ERIBULIN MESYLATE	TUBB3 TUBA1A TUBA1B TUBA1C TUBA3E TUBA4A TUBB2B TUBB3 TUBB6	Tclin	209	Respiratory	Pulmonary embolism	1	0.00990099	Phase 4	Breast Neoplasms|Breast Cancer	101	NCT01961544	lung	116	5	7	103	49	1	7	19		0.1		26	3	12	71	2	145	277	251	294	2	63	41	141	64	5	39	33	32		24	9	33	2	5		0.4
ERIBULIN MESYLATE	TUBB3 TUBA1A TUBA1B TUBA1C TUBA3E TUBA4A TUBB2B TUBB3 TUBB6	Tclin	209	Skin and subcutaneous tissue disorders	Rash	6	0.0594059	Phase 4	Breast Neoplasms|Breast Cancer	101	NCT01961544	zoneOfSkin	6	0.1	0.8	51	20	0.2	0.7	6			0.2	1	0.2	4	25	1	479	497	779	23	13	17	30	0.9	38	1	69	95	9	0.1	100	46	33	0.9	38	0.4	8
ERIBULIN MESYLATE	TUBB3 TUBA1A TUBA1B TUBA1C TUBA3E TUBA4A TUBB2B TUBB3 TUBB6	Tclin	209	Skin and subcutaneous tissue disorders	Pruritus	5	0.049505	Phase 4	Breast Neoplasms|Breast Cancer	101	NCT01961544	zoneOfSkin	6	0.1	0.8	51	20	0.2	0.7	6			0.2	1	0.2	4	25	1	479	497	779	23	13	17	30	0.9	38	1	69	95	9	0.1	100	46	33	0.9	38	0.4	8
ERIBULIN MESYLATE	TUBB3 TUBA1A TUBA1B TUBA1C TUBA3E TUBA4A TUBB2B TUBB3 TUBB6	Tclin	209	Skin and subcutaneous tissue disorders	Hyperhidrosis	1	0.00990099	Phase 4	Breast Neoplasms|Breast Cancer	101	NCT01961544	zoneOfSkin	6	0.1	0.8	51	20	0.2	0.7	6			0.2	1	0.2	4	25	1	479	497	779	23	13	17	30	0.9	38	1	69	95	9	0.1	100	46	33	0.9	38	0.4	8
ERIBULIN MESYLATE	TUBB3 TUBA1A TUBA1B TUBA1C TUBA3E TUBA4A TUBB2B TUBB3 TUBB6	Tclin	209	Skin and subcutaneous tissue disorders	Pruritus generalised	1	0.00990099	Phase 4	Breast Neoplasms|Breast Cancer	101	NCT01961544	zoneOfSkin	6	0.1	0.8	51	20	0.2	0.7	6			0.2	1	0.2	4	25	1	479	497	779	23	13	17	30	0.9	38	1	69	95	9	0.1	100	46	33	0.9	38	0.4	8
ERIBULIN MESYLATE	TUBB3 TUBA1A TUBA1B TUBA1C TUBA3E TUBA4A TUBB2B TUBB3 TUBB6	Tclin	209	Skin and subcutaneous tissue disorders	Rash erythematous	1	0.00990099	Phase 4	Breast Neoplasms|Breast Cancer	101	NCT01961544	zoneOfSkin	6	0.1	0.8	51	20	0.2	0.7	6			0.2	1	0.2	4	25	1	479	497	779	23	13	17	30	0.9	38	1	69	95	9	0.1	100	46	33	0.9	38	0.4	8
ERIBULIN MESYLATE	TUBB3 TUBA1A TUBA1B TUBA1C TUBA3E TUBA4A TUBB2B TUBB3 TUBB6	Tclin	209	Blood and lymphatic system disorders	Neutropenia	1	0.0123457	Phase 2	Breast Cancer	81	NCT00965523	boneMarrow	38			92	2	3	12	33		0.1		190	2	10	42	0.5	4	1	1	0.3		22	10	358	53	6	39	0.9	0.6		0.1	2	0.6		3		0.6
ERIBULIN MESYLATE	TUBB3 TUBA1A TUBA1B TUBA1C TUBA3E TUBA4A TUBB2B TUBB3 TUBB6	Tclin	209	Gastrointestinal disorders	Stomatitis	2	0.0246914	Phase 2	Breast Cancer	81	NCT00965523	stomach	30	0.6	2	65	23	0.7	2	3		0.1	0.1	4	0.1	1	18	0.8	93	58	149	54	3	23	17	3	39	0.8	32	51	16	2	13	8	15	2	3	0.3	0.2
ERIBULIN MESYLATE	TUBB3 TUBA1A TUBA1B TUBA1C TUBA3E TUBA4A TUBB2B TUBB3 TUBB6	Tclin	209	General disorders	Pain	1	0.0123457	Phase 2	Breast Cancer	81	NCT00965523	skeletalMuscleTissue	25	0.4	3	171	8		1	0.4				0.4		0.2	38	0.8	7	10	14	29	1	7	3	1	28	0.1	44	14	4		8	0.4	4	0.5	2		2
ERIBULIN MESYLATE	TUBB3 TUBA1A TUBA1B TUBA1C TUBA3E TUBA4A TUBB2B TUBB3 TUBB6	Tclin	209	Respiratory	Dyspnea	1	0.0123457	Phase 2	Breast Cancer	81	NCT00965523	lung	116	5	7	103	49	1	7	19		0.1		26	3	12	71	2	145	277	251	294	2	63	41	141	64	5	39	33	32		24	9	33	2	5		0.4
ERIBULIN MESYLATE	TUBB3 TUBA1A TUBA1B TUBA1C TUBA3E TUBA4A TUBB2B TUBB3 TUBB6	Tclin	209	Vascular disorders	Hemorrhage	1	0.0123457	Phase 2	Breast Cancer	81	NCT00965523	blood	104			47	0.3	6	18	27				7	0.2	12	46	0.4	0.7	0.6	0.6	0.5		4	31	1423	45	2	9	0.7	0.2		0.1	4	0.1		0.5		1
ERIBULIN MESYLATE	TUBB3 TUBA1A TUBA1B TUBA1C TUBA3E TUBA4A TUBB2B TUBB3 TUBB6	Tclin	209	Blood and lymphatic system disorders	Leukopenia	80	0.987654	Phase 2	Breast Cancer	81	NCT00965523	boneMarrow	38			92	2	3	12	33		0.1		190	2	10	42	0.5	4	1	1	0.3		22	10	358	53	6	39	0.9	0.6		0.1	2	0.6		3		0.6
ERIBULIN MESYLATE	TUBB3 TUBA1A TUBA1B TUBA1C TUBA3E TUBA4A TUBB2B TUBB3 TUBB6	Tclin	209	Blood and lymphatic system disorders	Lymphopenia	44	0.54321	Phase 2	Breast Cancer	81	NCT00965523	boneMarrow	38			92	2	3	12	33		0.1		190	2	10	42	0.5	4	1	1	0.3		22	10	358	53	6	39	0.9	0.6		0.1	2	0.6		3		0.6
ERIBULIN MESYLATE	TUBB3 TUBA1A TUBA1B TUBA1C TUBA3E TUBA4A TUBB2B TUBB3 TUBB6	Tclin	209	Blood and lymphatic system disorders	Neutropenia	80	0.987654	Phase 2	Breast Cancer	81	NCT00965523	boneMarrow	38			92	2	3	12	33		0.1		190	2	10	42	0.5	4	1	1	0.3		22	10	358	53	6	39	0.9	0.6		0.1	2	0.6		3		0.6
ERIBULIN MESYLATE	TUBB3 TUBA1A TUBA1B TUBA1C TUBA3E TUBA4A TUBB2B TUBB3 TUBB6	Tclin	209	Blood and lymphatic system disorders	Thrombocytopenia	7	0.0864198	Phase 2	Breast Cancer	81	NCT00965523	boneMarrow	38			92	2	3	12	33		0.1		190	2	10	42	0.5	4	1	1	0.3		22	10	358	53	6	39	0.9	0.6		0.1	2	0.6		3		0.6
ERIBULIN MESYLATE	TUBB3 TUBA1A TUBA1B TUBA1C TUBA3E TUBA4A TUBB2B TUBB3 TUBB6	Tclin	209	Blood and lymphatic system disorders	Anemia	7	0.0864198	Phase 2	Breast Cancer	81	NCT00965523	boneMarrow	38			92	2	3	12	33		0.1		190	2	10	42	0.5	4	1	1	0.3		22	10	358	53	6	39	0.9	0.6		0.1	2	0.6		3		0.6
ERIBULIN MESYLATE	TUBB3 TUBA1A TUBA1B TUBA1C TUBA3E TUBA4A TUBB2B TUBB3 TUBB6	Tclin	209	Gastrointestinal disorders	Stomatitis	33	0.407407	Phase 2	Breast Cancer	81	NCT00965523	stomach	30	0.6	2	65	23	0.7	2	3		0.1	0.1	4	0.1	1	18	0.8	93	58	149	54	3	23	17	3	39	0.8	32	51	16	2	13	8	15	2	3	0.3	0.2
ERIBULIN MESYLATE	TUBB3 TUBA1A TUBA1B TUBA1C TUBA3E TUBA4A TUBB2B TUBB3 TUBB6	Tclin	209	General disorders	Pain	9	0.111111	Phase 2	Breast Cancer	81	NCT00965523	skeletalMuscleTissue	25	0.4	3	171	8		1	0.4				0.4		0.2	38	0.8	7	10	14	29	1	7	3	1	28	0.1	44	14	4		8	0.4	4	0.5	2		2
ERIBULIN MESYLATE	TUBB3 TUBA1A TUBA1B TUBA1C TUBA3E TUBA4A TUBB2B TUBB3 TUBB6	Tclin	209	Investigations	Gamma Glutamyltransferase Increased	22	0.271605	Phase 2	Breast Cancer	81	NCT00965523	gallBladder	53	1	0.9	62	74	2	10	19			16	53	2	27	43	2	1944	1861	4148	317	46	89	116	38	51	15	52	92	103		29	12	82	46	8	0.1	2
ERIBULIN MESYLATE	TUBB3 TUBA1A TUBA1B TUBA1C TUBA3E TUBA4A TUBB2B TUBB3 TUBB6	Tclin	209	Metabolism and nutrition disorders	Hyperglycemia	8	0.0987654	Phase 2	Breast Cancer	81	NCT00965523	liver	17	0.1	0.4	58	3	0.5	0.4	0.9		0.1	0.1	2	0.1	0.7	11	0.7	14	8	30	9	0.1	11	3	6	15	0.2	15	2	2		19	10	11	1	0.3		0.7
ERIBULIN MESYLATE	TUBB3 TUBA1A TUBA1B TUBA1C TUBA3E TUBA4A TUBB2B TUBB3 TUBB6	Tclin	209	Musculoskeletal and connective tissue disorders	Arthralgia	14	0.17284	Phase 2	Breast Cancer	81	NCT00965523	smoothMuscleTissue	6	1	6	35	122	0.2	9	10				26	0.7	10	36	1	1803	2516	6493	274	93	41	61	10	44	1	75	21	136		23	3	14	27	22	0.7	1
filgrastim	CSF3R	Tclin	161	Blood and lymphatic system disorders	Anaemia	0	0	Phase 3	Chemotherapy Associated Neutropenia|Breast Cancer	54	NCT01519700	boneMarrow	38			92	2	3	12	33		0.1		190	2	10	42	0.5	4	1	1	0.3		22	10	358	53	6	39	0.9	0.6		0.1	2	0.6		3		0.6
filgrastim	CSF3R	Tclin	161	Blood and lymphatic system disorders	Leukopenia	0	0	Phase 3	Chemotherapy Associated Neutropenia|Breast Cancer	54	NCT01519700	boneMarrow	38			92	2	3	12	33		0.1		190	2	10	42	0.5	4	1	1	0.3		22	10	358	53	6	39	0.9	0.6		0.1	2	0.6		3		0.6
filgrastim	CSF3R	Tclin	161	Vascular disorders	Embolism	0	0	Phase 3	Chemotherapy Associated Neutropenia|Breast Cancer	54	NCT01519700	blood	104			47	0.3	6	18	27				7	0.2	12	46	0.4	0.7	0.6	0.6	0.5		4	31	1423	45	2	9	0.7	0.2		0.1	4	0.1		0.5		1
filgrastim	CSF3R	Tclin	161	Blood and lymphatic system disorders	Neutropenia	7	0.12963	Phase 3	Chemotherapy Associated Neutropenia|Breast Cancer	54	NCT01519700	boneMarrow	38			92	2	3	12	33		0.1		190	2	10	42	0.5	4	1	1	0.3		22	10	358	53	6	39	0.9	0.6		0.1	2	0.6		3		0.6
filgrastim	CSF3R	Tclin	161	Blood and lymphatic system disorders	Anaemia	5	0.0925926	Phase 3	Chemotherapy Associated Neutropenia|Breast Cancer	54	NCT01519700	boneMarrow	38			92	2	3	12	33		0.1		190	2	10	42	0.5	4	1	1	0.3		22	10	358	53	6	39	0.9	0.6		0.1	2	0.6		3		0.6
filgrastim	CSF3R	Tclin	161	Blood and lymphatic system disorders	Leucopenia	4	0.0740741	Phase 3	Chemotherapy Associated Neutropenia|Breast Cancer	54	NCT01519700	boneMarrow	38			92	2	3	12	33		0.1		190	2	10	42	0.5	4	1	1	0.3		22	10	358	53	6	39	0.9	0.6		0.1	2	0.6		3		0.6
filgrastim	CSF3R	Tclin	161	Blood and lymphatic system disorders	Febrile neutropenia	5	0.0925926	Phase 3	Chemotherapy Associated Neutropenia|Breast Cancer	54	NCT01519700	boneMarrow	38			92	2	3	12	33		0.1		190	2	10	42	0.5	4	1	1	0.3		22	10	358	53	6	39	0.9	0.6		0.1	2	0.6		3		0.6
filgrastim	CSF3R	Tclin	161	Gastrointestinal disorders	Abdominal pain upper	0	0	Phase 3	Chemotherapy Associated Neutropenia|Breast Cancer	54	NCT01519700	stomach	30	0.6	2	65	23	0.7	2	3		0.1	0.1	4	0.1	1	18	0.8	93	58	149	54	3	23	17	3	39	0.8	32	51	16	2	13	8	15	2	3	0.3	0.2
filgrastim	CSF3R	Tclin	161	Gastrointestinal disorders	Abdominal pain	2	0.037037	Phase 3	Chemotherapy Associated Neutropenia|Breast Cancer	54	NCT01519700	stomach	30	0.6	2	65	23	0.7	2	3		0.1	0.1	4	0.1	1	18	0.8	93	58	149	54	3	23	17	3	39	0.8	32	51	16	2	13	8	15	2	3	0.3	0.2
filgrastim	CSF3R	Tclin	161	Gastrointestinal disorders	Stomatitis	3	0.0555556	Phase 3	Chemotherapy Associated Neutropenia|Breast Cancer	54	NCT01519700	stomach	30	0.6	2	65	23	0.7	2	3		0.1	0.1	4	0.1	1	18	0.8	93	58	149	54	3	23	17	3	39	0.8	32	51	16	2	13	8	15	2	3	0.3	0.2
filgrastim	CSF3R	Tclin	161	Musculoskeletal and connective tissue disorders	Bone pain	20	0.37037	Phase 3	Chemotherapy Associated Neutropenia|Breast Cancer	54	NCT01519700	skeletalMuscleTissue	25	0.4	3	171	8		1	0.4				0.4		0.2	38	0.8	7	10	14	29	1	7	3	1	28	0.1	44	14	4		8	0.4	4	0.5	2		2
filgrastim	CSF3R	Tclin	161	Musculoskeletal and connective tissue disorders	Arthralgia	4	0.0740741	Phase 3	Chemotherapy Associated Neutropenia|Breast Cancer	54	NCT01519700	smoothMuscleTissue	6	1	6	35	122	0.2	9	10				26	0.7	10	36	1	1803	2516	6493	274	93	41	61	10	44	1	75	21	136		23	3	14	27	22	0.7	1
filgrastim	CSF3R	Tclin	161	Musculoskeletal and connective tissue disorders	Musculosceletal pain	1	0.0185185	Phase 3	Chemotherapy Associated Neutropenia|Breast Cancer	54	NCT01519700	skeletalMuscleTissue	25	0.4	3	171	8		1	0.4				0.4		0.2	38	0.8	7	10	14	29	1	7	3	1	28	0.1	44	14	4		8	0.4	4	0.5	2		2
filgrastim	CSF3R	Tclin	161	Skin and subcutaneous tissue disorders	Alopecia	44	0.814815	Phase 3	Chemotherapy Associated Neutropenia|Breast Cancer	54	NCT01519700	zoneOfSkin	6	0.1	0.8	51	20	0.2	0.7	6			0.2	1	0.2	4	25	1	479	497	779	23	13	17	30	0.9	38	1	69	95	9	0.1	100	46	33	0.9	38	0.4	8
filgrastim	CSF3R	Tclin	161	Skin and subcutaneous tissue disorders	Erythema	2	0.037037	Phase 3	Chemotherapy Associated Neutropenia|Breast Cancer	54	NCT01519700	zoneOfSkin	6	0.1	0.8	51	20	0.2	0.7	6			0.2	1	0.2	4	25	1	479	497	779	23	13	17	30	0.9	38	1	69	95	9	0.1	100	46	33	0.9	38	0.4	8
gefitinib	EGFR	Tclin	1413	Gastrointestinal disorders	Duodenitis	1	0.0714286	Phase 3	Lung Cancer|Breast Cancer	14	NCT00357734	duodenum	8	0.1	0.8	64	22	1	10	7		0.3	2	11	2	6	23	0.9	45	62	156	55	2	21	42	3	46	1	39	53	13	0.4	10	32	20	5	2	0.1	1
gefitinib	EGFR	Tclin	1413	Skin and subcutaneous tissue disorders	Actinic keratosis	1	0.0714286	Phase 3	Lung Cancer|Breast Cancer	14	NCT00357734	zoneOfSkin	6	0.1	0.8	51	20	0.2	0.7	6			0.2	1	0.2	4	25	1	479	497	779	23	13	17	30	0.9	38	1	69	95	9	0.1	100	46	33	0.9	38	0.4	8
ixabepilone	TUBB3 TUBB1 TUBB2B TUBB3 TUBB4A TUBB6	Tclin	209	Blood and lymphatic system disorders	Febrile neutropenia	1	0.0769231	Phase 2	Metastatic Breast Cancer	13	NCT01416389	boneMarrow	38			92	2	3	12	33		0.1		190	2	10	42	0.5	4	1	1	0.3		22	10	358	53	6	39	0.9	0.6		0.1	2	0.6		3		0.6
ixabepilone	TUBB3 TUBB1 TUBB2B TUBB3 TUBB4A TUBB6	Tclin	209	Gastrointestinal disorders	Abdominal pain	1	0.0769231	Phase 2	Metastatic Breast Cancer	13	NCT01416389	stomach	30	0.6	2	65	23	0.7	2	3		0.1	0.1	4	0.1	1	18	0.8	93	58	149	54	3	23	17	3	39	0.8	32	51	16	2	13	8	15	2	3	0.3	0.2
ixabepilone	TUBB3 TUBB1 TUBB2B TUBB3 TUBB4A TUBB6	Tclin	209	Gastrointestinal disorders	Pancreatitis	0	0	Phase 2	Metastatic Breast Cancer	13	NCT01416389	pancreas	7	0.2	3	44	4	0.1	0.6	0.6		0.5	7	0.8	0.1	0.5	10	0.6	19	17	29	23	0.1	10	4	1	23	0.1	16	35	2		9	5	10	1	0.5		0.1
ixabepilone	TUBB3 TUBB1 TUBB2B TUBB3 TUBB4A TUBB6	Tclin	209	General disorders	Pain	1	0.0769231	Phase 2	Metastatic Breast Cancer	13	NCT01416389	skeletalMuscleTissue	25	0.4	3	171	8		1	0.4				0.4		0.2	38	0.8	7	10	14	29	1	7	3	1	28	0.1	44	14	4		8	0.4	4	0.5	2		2
ixabepilone	TUBB3 TUBB1 TUBB2B TUBB3 TUBB4A TUBB6	Tclin	209	Nervous system disorders	Hepatic encephalopathy	0	0	Phase 2	Metastatic Breast Cancer	13	NCT01416389	liver	17	0.1	0.4	58	3	0.5	0.4	0.9		0.1	0.1	2	0.1	0.7	11	0.7	14	8	30	9	0.1	11	3	6	15	0.2	15	2	2		19	10	11	1	0.3		0.7
ixabepilone	TUBB3 TUBB1 TUBB2B TUBB3 TUBB4A TUBB6	Tclin	209	Blood and lymphatic system disorders	Anaemia	1	0.0769231	Phase 2	Metastatic Breast Cancer	13	NCT01416389	boneMarrow	38			92	2	3	12	33		0.1		190	2	10	42	0.5	4	1	1	0.3		22	10	358	53	6	39	0.9	0.6		0.1	2	0.6		3		0.6
ixabepilone	TUBB3 TUBB1 TUBB2B TUBB3 TUBB4A TUBB6	Tclin	209	Blood and lymphatic system disorders	Leukopenia	1	0.0769231	Phase 2	Metastatic Breast Cancer	13	NCT01416389	boneMarrow	38			92	2	3	12	33		0.1		190	2	10	42	0.5	4	1	1	0.3		22	10	358	53	6	39	0.9	0.6		0.1	2	0.6		3		0.6
ixabepilone	TUBB3 TUBB1 TUBB2B TUBB3 TUBB4A TUBB6	Tclin	209	Blood and lymphatic system disorders	Lymphopenia	1	0.0769231	Phase 2	Metastatic Breast Cancer	13	NCT01416389	boneMarrow	38			92	2	3	12	33		0.1		190	2	10	42	0.5	4	1	1	0.3		22	10	358	53	6	39	0.9	0.6		0.1	2	0.6		3		0.6
ixabepilone	TUBB3 TUBB1 TUBB2B TUBB3 TUBB4A TUBB6	Tclin	209	Blood and lymphatic system disorders	Neutropenia	1	0.0769231	Phase 2	Metastatic Breast Cancer	13	NCT01416389	boneMarrow	38			92	2	3	12	33		0.1		190	2	10	42	0.5	4	1	1	0.3		22	10	358	53	6	39	0.9	0.6		0.1	2	0.6		3		0.6
ixabepilone	TUBB3 TUBB1 TUBB2B TUBB3 TUBB4A TUBB6	Tclin	209	Blood and lymphatic system disorders	Thrombocytopenia	2	0.153846	Phase 2	Metastatic Breast Cancer	13	NCT01416389	boneMarrow	38			92	2	3	12	33		0.1		190	2	10	42	0.5	4	1	1	0.3		22	10	358	53	6	39	0.9	0.6		0.1	2	0.6		3		0.6
ixabepilone	TUBB3 TUBB1 TUBB2B TUBB3 TUBB4A TUBB6	Tclin	209	Gastrointestinal disorders	Stomatitis	0	0	Phase 2	Metastatic Breast Cancer	13	NCT01416389	stomach	30	0.6	2	65	23	0.7	2	3		0.1	0.1	4	0.1	1	18	0.8	93	58	149	54	3	23	17	3	39	0.8	32	51	16	2	13	8	15	2	3	0.3	0.2
ixabepilone	TUBB3 TUBB1 TUBB2B TUBB3 TUBB4A TUBB6	Tclin	209	General disorders	Pain	1	0.0769231	Phase 2	Metastatic Breast Cancer	13	NCT01416389	skeletalMuscleTissue	25	0.4	3	171	8		1	0.4				0.4		0.2	38	0.8	7	10	14	29	1	7	3	1	28	0.1	44	14	4		8	0.4	4	0.5	2		2
ixabepilone	TUBB3 TUBB1 TUBB2B TUBB3 TUBB4A TUBB6	Tclin	209	Investigations	Blood alkaline phosphatase increased	1	0.0769231	Phase 2	Metastatic Breast Cancer	13	NCT01416389	liver	17	0.1	0.4	58	3	0.5	0.4	0.9		0.1	0.1	2	0.1	0.7	11	0.7	14	8	30	9	0.1	11	3	6	15	0.2	15	2	2		19	10	11	1	0.3		0.7
ixabepilone	TUBB3 TUBB1 TUBB2B TUBB3 TUBB4A TUBB6	Tclin	209	Investigations	Platelet count decreased	1	0.0769231	Phase 2	Metastatic Breast Cancer	13	NCT01416389	blood	104			47	0.3	6	18	27				7	0.2	12	46	0.4	0.7	0.6	0.6	0.5		4	31	1423	45	2	9	0.7	0.2		0.1	4	0.1		0.5		1
ixabepilone	TUBB3 TUBB1 TUBB2B TUBB3 TUBB4A TUBB6	Tclin	209	Investigations	White blood cell count decreased	0	0	Phase 2	Metastatic Breast Cancer	13	NCT01416389	boneMarrow	38			92	2	3	12	33		0.1		190	2	10	42	0.5	4	1	1	0.3		22	10	358	53	6	39	0.9	0.6		0.1	2	0.6		3		0.6
ixabepilone	TUBB3 TUBB1 TUBB2B TUBB3 TUBB4A TUBB6	Tclin	209	Metabolism and nutrition disorders	Hyperglycaemia	1	0.0769231	Phase 2	Metastatic Breast Cancer	13	NCT01416389	liver	17	0.1	0.4	58	3	0.5	0.4	0.9		0.1	0.1	2	0.1	0.7	11	0.7	14	8	30	9	0.1	11	3	6	15	0.2	15	2	2		19	10	11	1	0.3		0.7
ixabepilone	TUBB3 TUBB1 TUBB2B TUBB3 TUBB4A TUBB6	Tclin	209	Metabolism and nutrition disorders	Hyperkalaemia	1	0.0769231	Phase 2	Metastatic Breast Cancer	13	NCT01416389	kidney	26	0.2	10	37	13		0.9	1		0.2	33	2		2	26	0.7	16	37	75	55	4	11	14	0.6	22	0.3	38	34	11		19	4	13	3	8	0.1	1
ixabepilone	TUBB3 TUBB1 TUBB2B TUBB3 TUBB4A TUBB6	Tclin	209	Metabolism and nutrition disorders	Hypokalaemia	1	0.0769231	Phase 2	Metastatic Breast Cancer	13	NCT01416389	kidney	26	0.2	10	37	13		0.9	1		0.2	33	2		2	26	0.7	16	37	75	55	4	11	14	0.6	22	0.3	38	34	11		19	4	13	3	8	0.1	1
ixabepilone	TUBB3 TUBB1 TUBB2B TUBB3 TUBB4A TUBB6	Tclin	209	Musculoskeletal and connective tissue disorders	Arthralgia	5	0.384615	Phase 2	Metastatic Breast Cancer	13	NCT01416389	smoothMuscleTissue	6	1	6	35	122	0.2	9	10				26	0.7	10	36	1	1803	2516	6493	274	93	41	61	10	44	1	75	21	136		23	3	14	27	22	0.7	1
ixabepilone	TUBB3 TUBB1 TUBB2B TUBB3 TUBB4A TUBB6	Tclin	209	Musculoskeletal and connective tissue disorders	Back pain	0	0	Phase 2	Metastatic Breast Cancer	13	NCT01416389	skeletalMuscleTissue	25	0.4	3	171	8		1	0.4				0.4		0.2	38	0.8	7	10	14	29	1	7	3	1	28	0.1	44	14	4		8	0.4	4	0.5	2		2
ixabepilone	TUBB3 TUBB1 TUBB2B TUBB3 TUBB4A TUBB6	Tclin	209	Musculoskeletal and connective tissue disorders	Bone pain	3	0.230769	Phase 2	Metastatic Breast Cancer	13	NCT01416389	skeletalMuscleTissue	25	0.4	3	171	8		1	0.4				0.4		0.2	38	0.8	7	10	14	29	1	7	3	1	28	0.1	44	14	4		8	0.4	4	0.5	2		2
ixabepilone	TUBB3 TUBB1 TUBB2B TUBB3 TUBB4A TUBB6	Tclin	209	Musculoskeletal and connective tissue disorders	Pain in extremity	1	0.0769231	Phase 2	Metastatic Breast Cancer	13	NCT01416389	skeletalMuscleTissue	25	0.4	3	171	8		1	0.4				0.4		0.2	38	0.8	7	10	14	29	1	7	3	1	28	0.1	44	14	4		8	0.4	4	0.5	2		2
ixabepilone	TUBB3 TUBB1 TUBB2B TUBB3 TUBB4A TUBB6	Tclin	209	Nervous system disorders	Tremor	1	0.0769231	Phase 2	Metastatic Breast Cancer	13	NCT01416389	brain	1	7			7			2	4										1						18		1	2						1	47	3
ixabepilone	TUBB3 TUBB1 TUBB2B TUBB3 TUBB4A TUBB6	Tclin	209	Psychiatric disorders	Anxiety	1	0.0769231	Phase 2	Metastatic Breast Cancer	13	NCT01416389	brain	1	7			7			2	4										1						18		1	2						1	47	3
ixabepilone	TUBB3 TUBB1 TUBB2B TUBB3 TUBB4A TUBB6	Tclin	209	Psychiatric disorders	Insomnia	2	0.153846	Phase 2	Metastatic Breast Cancer	13	NCT01416389	brain	1	7			7			2	4										1						18		1	2						1	47	3
ixabepilone	TUBB3 TUBB1 TUBB2B TUBB3 TUBB4A TUBB6	Tclin	209	Respiratory	Dyspnoea	2	0.153846	Phase 2	Metastatic Breast Cancer	13	NCT01416389	lung	116	5	7	103	49	1	7	19		0.1		26	3	12	71	2	145	277	251	294	2	63	41	141	64	5	39	33	32		24	9	33	2	5		0.4
ixabepilone	TUBB3 TUBB1 TUBB2B TUBB3 TUBB4A TUBB6	Tclin	209	Respiratory	Wheezing	1	0.0769231	Phase 2	Metastatic Breast Cancer	13	NCT01416389	lung	116	5	7	103	49	1	7	19		0.1		26	3	12	71	2	145	277	251	294	2	63	41	141	64	5	39	33	32		24	9	33	2	5		0.4
ixabepilone	TUBB3 TUBB1 TUBB2B TUBB3 TUBB4A TUBB6	Tclin	209	Skin and subcutaneous tissue disorders	Pruritus	1	0.0769231	Phase 2	Metastatic Breast Cancer	13	NCT01416389	zoneOfSkin	6	0.1	0.8	51	20	0.2	0.7	6			0.2	1	0.2	4	25	1	479	497	779	23	13	17	30	0.9	38	1	69	95	9	0.1	100	46	33	0.9	38	0.4	8
ixabepilone	TUBB3 TUBB1 TUBB2B TUBB3 TUBB4A TUBB6	Tclin	209	Skin and subcutaneous tissue disorders	Skin ulcer	1	0.0769231	Phase 2	Metastatic Breast Cancer	13	NCT01416389	zoneOfSkin	6	0.1	0.8	51	20	0.2	0.7	6			0.2	1	0.2	4	25	1	479	497	779	23	13	17	30	0.9	38	1	69	95	9	0.1	100	46	33	0.9	38	0.4	8
lapatinib	ERBB2	Tclin	1089	Blood and lymphatic system disorders	Neutrophils ANC	1	0.0204082	Phase 2	Breast Cancer	49	NCT00206427	blood	104			47	0.3	6	18	27				7	0.2	12	46	0.4	0.7	0.6	0.6	0.5		4	31	1423	45	2	9	0.7	0.2		0.1	4	0.1		0.5		1
lapatinib	ERBB2	Tclin	1089	Blood and lymphatic system disorders	Leukocytes	1	0.0204082	Phase 2	Breast Cancer	49	NCT00206427	blood	104			47	0.3	6	18	27				7	0.2	12	46	0.4	0.7	0.6	0.6	0.5		4	31	1423	45	2	9	0.7	0.2		0.1	4	0.1		0.5		1
lapatinib	ERBB2	Tclin	1089	Blood and lymphatic system disorders	Febrile neutropenia	1	0.0204082	Phase 2	Breast Cancer	49	NCT00206427	boneMarrow	38			92	2	3	12	33		0.1		190	2	10	42	0.5	4	1	1	0.3		22	10	358	53	6	39	0.9	0.6		0.1	2	0.6		3		0.6
lapatinib	ERBB2	Tclin	1089	Cardiac disorders	Left Ventricular Systolic Dysfunction	1	0.0204082	Phase 2	Breast Cancer	49	NCT00206427	heartLeftVentricle	11	0.2	3	44	9		1	0.5				0.3		0.4	26	1	23	34	46	50	2	10	4	3	13	0.2	16	4	7		3	0.4	9	2	3		0.3
lapatinib	ERBB2	Tclin	1089	Hepatobiliary disorders	Elevated AST	4	0.0816327	Phase 2	Breast Cancer	49	NCT00206427	liver	17	0.1	0.4	58	3	0.5	0.4	0.9		0.1	0.1	2	0.1	0.7	11	0.7	14	8	30	9	0.1	11	3	6	15	0.2	15	2	2		19	10	11	1	0.3		0.7
lapatinib	ERBB2	Tclin	1089	Blood and lymphatic system disorders	Neutropenia	0	0	Phase 3	Neoplasms, Breast	1574	NCT00374322	boneMarrow	38			92	2	3	12	33		0.1		190	2	10	42	0.5	4	1	1	0.3		22	10	358	53	6	39	0.9	0.6		0.1	2	0.6		3		0.6
lapatinib	ERBB2	Tclin	1089	Cardiac disorders	Left ventricular dysfunction	1	0.000635324	Phase 3	Neoplasms, Breast	1574	NCT00374322	heartLeftVentricle	11	0.2	3	44	9		1	0.5				0.3		0.4	26	1	23	34	46	50	2	10	4	3	13	0.2	16	4	7		3	0.4	9	2	3		0.3
lapatinib	ERBB2	Tclin	1089	Cardiac disorders	Cardiac failure	3	0.00190597	Phase 3	Neoplasms, Breast	1574	NCT00374322	heart	17		1	32	11	0.1	2	0.9				1		1	23	1	76	144	199	62	5	11	13	1	14	0.5	26	10	19		5	0.1	10	8	12	0.3	0.3
lapatinib	ERBB2	Tclin	1089	Cardiac disorders	Myocardial infarction	0	0	Phase 3	Neoplasms, Breast	1574	NCT00374322	heart	17		1	32	11	0.1	2	0.9				1		1	23	1	76	144	199	62	5	11	13	1	14	0.5	26	10	19		5	0.1	10	8	12	0.3	0.3
lapatinib	ERBB2	Tclin	1089	Cardiac disorders	Acute myocardial infarction	1	0.000635324	Phase 3	Neoplasms, Breast	1574	NCT00374322	heart	17		1	32	11	0.1	2	0.9				1		1	23	1	76	144	199	62	5	11	13	1	14	0.5	26	10	19		5	0.1	10	8	12	0.3	0.3
lapatinib	ERBB2	Tclin	1089	Cardiac disorders	Atrial fibrillation	1	0.000635324	Phase 3	Neoplasms, Breast	1574	NCT00374322	heart	17		1	32	11	0.1	2	0.9				1		1	23	1	76	144	199	62	5	11	13	1	14	0.5	26	10	19		5	0.1	10	8	12	0.3	0.3
lapatinib	ERBB2	Tclin	1089	Cardiac disorders	Myocardial ischaemia	1	0.000635324	Phase 3	Neoplasms, Breast	1574	NCT00374322	heart	17		1	32	11	0.1	2	0.9				1		1	23	1	76	144	199	62	5	11	13	1	14	0.5	26	10	19		5	0.1	10	8	12	0.3	0.3
lapatinib	ERBB2	Tclin	1089	Cardiac disorders	Pericardial effusion	0	0	Phase 3	Neoplasms, Breast	1574	NCT00374322	heart	17		1	32	11	0.1	2	0.9				1		1	23	1	76	144	199	62	5	11	13	1	14	0.5	26	10	19		5	0.1	10	8	12	0.3	0.3
lapatinib	ERBB2	Tclin	1089	Cardiac disorders	Tachycardia	1	0.000635324	Phase 3	Neoplasms, Breast	1574	NCT00374322	heart	17		1	32	11	0.1	2	0.9				1		1	23	1	76	144	199	62	5	11	13	1	14	0.5	26	10	19		5	0.1	10	8	12	0.3	0.3
lapatinib	ERBB2	Tclin	1089	Endocrine disorders	Thyroiditis subacute	1	0.000635324	Phase 3	Neoplasms, Breast	1574	NCT00374322	thyroidGland	37	2	2	85	40	0.5	5	1		0.1		8	0.7	1	53	9	77	115	139	137	1	42	8	6	72	0.9	47	89	31		26	15	38	20	18	1	4
lapatinib	ERBB2	Tclin	1089	Gastrointestinal disorders	Abdominal pain	0	0	Phase 3	Neoplasms, Breast	1574	NCT00374322	stomach	30	0.6	2	65	23	0.7	2	3		0.1	0.1	4	0.1	1	18	0.8	93	58	149	54	3	23	17	3	39	0.8	32	51	16	2	13	8	15	2	3	0.3	0.2
lapatinib	ERBB2	Tclin	1089	Gastrointestinal disorders	Gastritis	2	0.00127065	Phase 3	Neoplasms, Breast	1574	NCT00374322	stomach	30	0.6	2	65	23	0.7	2	3		0.1	0.1	4	0.1	1	18	0.8	93	58	149	54	3	23	17	3	39	0.8	32	51	16	2	13	8	15	2	3	0.3	0.2
lapatinib	ERBB2	Tclin	1089	Gastrointestinal disorders	Abdominal pain upper	0	0	Phase 3	Neoplasms, Breast	1574	NCT00374322	stomach	30	0.6	2	65	23	0.7	2	3		0.1	0.1	4	0.1	1	18	0.8	93	58	149	54	3	23	17	3	39	0.8	32	51	16	2	13	8	15	2	3	0.3	0.2
lapatinib	ERBB2	Tclin	1089	Gastrointestinal disorders	Gastric ulcer	0	0	Phase 3	Neoplasms, Breast	1574	NCT00374322	stomach	30	0.6	2	65	23	0.7	2	3		0.1	0.1	4	0.1	1	18	0.8	93	58	149	54	3	23	17	3	39	0.8	32	51	16	2	13	8	15	2	3	0.3	0.2
lapatinib	ERBB2	Tclin	1089	Gastrointestinal disorders	Intestinal perforation	0	0	Phase 3	Neoplasms, Breast	1574	NCT00374322	smallIntestine	12	0.4	0.7	54	29	2	10	10		0.3	1	27	0.7	12	28	1	75	118	304	64	2	30	61	6	50	4	40	58	23	0.1	13	24	20	5	3		0.8
lapatinib	ERBB2	Tclin	1089	Gastrointestinal disorders	Pancreatitis	1	0.000635324	Phase 3	Neoplasms, Breast	1574	NCT00374322	pancreas	7	0.2	3	44	4	0.1	0.6	0.6		0.5	7	0.8	0.1	0.5	10	0.6	19	17	29	23	0.1	10	4	1	23	0.1	16	35	2		9	5	10	1	0.5		0.1
lapatinib	ERBB2	Tclin	1089	General disorders	Non-cardiac chest pain	1	0.000635324	Phase 3	Neoplasms, Breast	1574	NCT00374322	skeletalMuscleTissue	25	0.4	3	171	8		1	0.4				0.4		0.2	38	0.8	7	10	14	29	1	7	3	1	28	0.1	44	14	4		8	0.4	4	0.5	2		2
lapatinib	ERBB2	Tclin	1089	Hepatobiliary disorders	Hepatotoxicity	0	0	Phase 3	Neoplasms, Breast	1574	NCT00374322	liver	17	0.1	0.4	58	3	0.5	0.4	0.9		0.1	0.1	2	0.1	0.7	11	0.7	14	8	30	9	0.1	11	3	6	15	0.2	15	2	2		19	10	11	1	0.3		0.7
lapatinib	ERBB2	Tclin	1089	Hepatobiliary disorders	Cholecystitis	1	0.000635324	Phase 3	Neoplasms, Breast	1574	NCT00374322	gallBladder	53	1	0.9	62	74	2	10	19			16	53	2	27	43	2	1944	1861	4148	317	46	89	116	38	51	15	52	92	103		29	12	82	46	8	0.1	2
lapatinib	ERBB2	Tclin	1089	Hepatobiliary disorders	Cholelithiasis	0	0	Phase 3	Neoplasms, Breast	1574	NCT00374322	gallBladder	53	1	0.9	62	74	2	10	19			16	53	2	27	43	2	1944	1861	4148	317	46	89	116	38	51	15	52	92	103		29	12	82	46	8	0.1	2
lapatinib	ERBB2	Tclin	1089	Hepatobiliary disorders	Cytolytic hepatitis	0	0	Phase 3	Neoplasms, Breast	1574	NCT00374322	liver	17	0.1	0.4	58	3	0.5	0.4	0.9		0.1	0.1	2	0.1	0.7	11	0.7	14	8	30	9	0.1	11	3	6	15	0.2	15	2	2		19	10	11	1	0.3		0.7
lapatinib	ERBB2	Tclin	1089	Hepatobiliary disorders	Hepatitis	0	0	Phase 3	Neoplasms, Breast	1574	NCT00374322	liver	17	0.1	0.4	58	3	0.5	0.4	0.9		0.1	0.1	2	0.1	0.7	11	0.7	14	8	30	9	0.1	11	3	6	15	0.2	15	2	2		19	10	11	1	0.3		0.7
lapatinib	ERBB2	Tclin	1089	Hepatobiliary disorders	Hepatitis toxic	0	0	Phase 3	Neoplasms, Breast	1574	NCT00374322	liver	17	0.1	0.4	58	3	0.5	0.4	0.9		0.1	0.1	2	0.1	0.7	11	0.7	14	8	30	9	0.1	11	3	6	15	0.2	15	2	2		19	10	11	1	0.3		0.7
lapatinib	ERBB2	Tclin	1089	Infections and infestations	Cystitis	1	0.000635324	Phase 3	Neoplasms, Breast	1574	NCT00374322	kidney	26	0.2	10	37	13		0.9	1		0.2	33	2		2	26	0.7	16	37	75	55	4	11	14	0.6	22	0.3	38	34	11		19	4	13	3	8	0.1	1
lapatinib	ERBB2	Tclin	1089	Investigations	Alanine aminotransferase increased	0	0	Phase 3	Neoplasms, Breast	1574	NCT00374322	liver	17	0.1	0.4	58	3	0.5	0.4	0.9		0.1	0.1	2	0.1	0.7	11	0.7	14	8	30	9	0.1	11	3	6	15	0.2	15	2	2		19	10	11	1	0.3		0.7
lapatinib	ERBB2	Tclin	1089	Investigations	Blood bilirubin abnormal	0	0	Phase 3	Neoplasms, Breast	1574	NCT00374322	liver	17	0.1	0.4	58	3	0.5	0.4	0.9		0.1	0.1	2	0.1	0.7	11	0.7	14	8	30	9	0.1	11	3	6	15	0.2	15	2	2		19	10	11	1	0.3		0.7
lapatinib	ERBB2	Tclin	1089	Investigations	Transaminases increased	0	0	Phase 3	Neoplasms, Breast	1574	NCT00374322	liver	17	0.1	0.4	58	3	0.5	0.4	0.9		0.1	0.1	2	0.1	0.7	11	0.7	14	8	30	9	0.1	11	3	6	15	0.2	15	2	2		19	10	11	1	0.3		0.7
lapatinib	ERBB2	Tclin	1089	Metabolism and nutrition disorders	Hypoglycaemia	2	0.00127065	Phase 3	Neoplasms, Breast	1574	NCT00374322	liver	17	0.1	0.4	58	3	0.5	0.4	0.9		0.1	0.1	2	0.1	0.7	11	0.7	14	8	30	9	0.1	11	3	6	15	0.2	15	2	2		19	10	11	1	0.3		0.7
lapatinib	ERBB2	Tclin	1089	Metabolism and nutrition disorders	Hyperkalaemia	1	0.000635324	Phase 3	Neoplasms, Breast	1574	NCT00374322	kidney	26	0.2	10	37	13		0.9	1		0.2	33	2		2	26	0.7	16	37	75	55	4	11	14	0.6	22	0.3	38	34	11		19	4	13	3	8	0.1	1
lapatinib	ERBB2	Tclin	1089	Musculoskeletal and connective tissue disorders	Back pain	0	0	Phase 3	Neoplasms, Breast	1574	NCT00374322	skeletalMuscleTissue	25	0.4	3	171	8		1	0.4				0.4		0.2	38	0.8	7	10	14	29	1	7	3	1	28	0.1	44	14	4		8	0.4	4	0.5	2		2
lapatinib	ERBB2	Tclin	1089	Musculoskeletal and connective tissue disorders	Bone pain	1	0.000635324	Phase 3	Neoplasms, Breast	1574	NCT00374322	skeletalMuscleTissue	25	0.4	3	171	8		1	0.4				0.4		0.2	38	0.8	7	10	14	29	1	7	3	1	28	0.1	44	14	4		8	0.4	4	0.5	2		2
lapatinib	ERBB2	Tclin	1089	Nervous system disorders	Carotid artery stenosis	0	0	Phase 3	Neoplasms, Breast	1574	NCT00374322	heart	17		1	32	11	0.1	2	0.9				1		1	23	1	76	144	199	62	5	11	13	1	14	0.5	26	10	19		5	0.1	10	8	12	0.3	0.3
lapatinib	ERBB2	Tclin	1089	Nervous system disorders	Cerebellar infarction	1	0.000635324	Phase 3	Neoplasms, Breast	1574	NCT00374322	cerebellum	3	0.2	3	123	10	0.1	0.1	0.4	20	0.7		0.2	0.1	0.2	41	35	1	2	1	10	0.2	11	3	2	57	0.2	39	26	9		5	5	3	0.7	20	1	24
lapatinib	ERBB2	Tclin	1089	Nervous system disorders	Cerebral haemorrhage	1	0.000635324	Phase 3	Neoplasms, Breast	1574	NCT00374322	blood	104			47	0.3	6	18	27				7	0.2	12	46	0.4	0.7	0.6	0.6	0.5		4	31	1423	45	2	9	0.7	0.2		0.1	4	0.1		0.5		1
lapatinib	ERBB2	Tclin	1089	Nervous system disorders	Cerebral infarction	1	0.000635324	Phase 3	Neoplasms, Breast	1574	NCT00374322	brain	1	7			7			2	4										1						18		1	2						1	47	3
lapatinib	ERBB2	Tclin	1089	Nervous system disorders	Convulsion	0	0	Phase 3	Neoplasms, Breast	1574	NCT00374322	brain	1	7			7			2	4										1						18		1	2						1	47	3
lapatinib	ERBB2	Tclin	1089	Psychiatric disorders	Depression	1	0.000635324	Phase 3	Neoplasms, Breast	1574	NCT00374322	brain	1	7			7			2	4										1						18		1	2						1	47	3
lapatinib	ERBB2	Tclin	1089	Psychiatric disorders	Suicide attempt	1	0.000635324	Phase 3	Neoplasms, Breast	1574	NCT00374322	brain	1	7			7			2	4										1						18		1	2						1	47	3
lapatinib	ERBB2	Tclin	1089	Psychiatric disorders	Suicidal ideation	0	0	Phase 3	Neoplasms, Breast	1574	NCT00374322	brain	1	7			7			2	4										1						18		1	2						1	47	3
lapatinib	ERBB2	Tclin	1089	Renal and urinary disorders	Nephrolithiasis	1	0.000635324	Phase 3	Neoplasms, Breast	1574	NCT00374322	kidney	26	0.2	10	37	13		0.9	1		0.2	33	2		2	26	0.7	16	37	75	55	4	11	14	0.6	22	0.3	38	34	11		19	4	13	3	8	0.1	1
lapatinib	ERBB2	Tclin	1089	Reproductive system and breast disorders	Breast disorder	0	0	Phase 3	Neoplasms, Breast	1574	NCT00374322	breast	162	2	13	88	55	0.3	9	3		0.1		6	0.2	3	38	2	156	193	234	230	3	66	18	10	52	1	41	47	48		37	6	31	4	9	0.1	1
lapatinib	ERBB2	Tclin	1089	Respiratory	Dyspnoea exertional	1	0.000635324	Phase 3	Neoplasms, Breast	1574	NCT00374322	lung	116	5	7	103	49	1	7	19		0.1		26	3	12	71	2	145	277	251	294	2	63	41	141	64	5	39	33	32		24	9	33	2	5		0.4
lapatinib	ERBB2	Tclin	1089	Respiratory	Laryngeal oedema	0	0	Phase 3	Neoplasms, Breast	1574	NCT00374322	lung	116	5	7	103	49	1	7	19		0.1		26	3	12	71	2	145	277	251	294	2	63	41	141	64	5	39	33	32		24	9	33	2	5		0.4
lapatinib	ERBB2	Tclin	1089	Respiratory	Pulmonary embolism	1	0.000635324	Phase 3	Neoplasms, Breast	1574	NCT00374322	lung	116	5	7	103	49	1	7	19		0.1		26	3	12	71	2	145	277	251	294	2	63	41	141	64	5	39	33	32		24	9	33	2	5		0.4
lapatinib	ERBB2	Tclin	1089	Skin and subcutaneous tissue disorders	Rash	0	0	Phase 3	Neoplasms, Breast	1574	NCT00374322	zoneOfSkin	6	0.1	0.8	51	20	0.2	0.7	6			0.2	1	0.2	4	25	1	479	497	779	23	13	17	30	0.9	38	1	69	95	9	0.1	100	46	33	0.9	38	0.4	8
lapatinib	ERBB2	Tclin	1089	Vascular disorders	Femoral artery occlusion	1	0.000635324	Phase 3	Neoplasms, Breast	1574	NCT00374322	artery		1	4	3	11		0.7	2				2				3			39						17						2			1	4
lapatinib	ERBB2	Tclin	1089	Vascular disorders	Thrombosis	0	0	Phase 3	Neoplasms, Breast	1574	NCT00374322	blood	104			47	0.3	6	18	27				7	0.2	12	46	0.4	0.7	0.6	0.6	0.5		4	31	1423	45	2	9	0.7	0.2		0.1	4	0.1		0.5		1
lapatinib	ERBB2	Tclin	1089	Eye disorders	Stomatitis	30	0.0190597	Phase 3	Neoplasms, Breast	1574	NCT00374322	stomach	30	0.6	2	65	23	0.7	2	3		0.1	0.1	4	0.1	1	18	0.8	93	58	149	54	3	23	17	3	39	0.8	32	51	16	2	13	8	15	2	3	0.3	0.2
lapatinib	ERBB2	Tclin	1089	Gastrointestinal disorders	Abdominal pain	56	0.0355781	Phase 3	Neoplasms, Breast	1574	NCT00374322	stomach	30	0.6	2	65	23	0.7	2	3		0.1	0.1	4	0.1	1	18	0.8	93	58	149	54	3	23	17	3	39	0.8	32	51	16	2	13	8	15	2	3	0.3	0.2
lapatinib	ERBB2	Tclin	1089	Musculoskeletal and connective tissue disorders	Arthralgia	113	0.0717916	Phase 3	Neoplasms, Breast	1574	NCT00374322	smoothMuscleTissue	6	1	6	35	122	0.2	9	10				26	0.7	10	36	1	1803	2516	6493	274	93	41	61	10	44	1	75	21	136		23	3	14	27	22	0.7	1
lapatinib	ERBB2	Tclin	1089	Respiratory	Epistaxis	8	0.00508259	Phase 3	Neoplasms, Breast	1574	NCT00374322	lung	116	5	7	103	49	1	7	19		0.1		26	3	12	71	2	145	277	251	294	2	63	41	141	64	5	39	33	32		24	9	33	2	5		0.4
lapatinib	ERBB2	Tclin	1089	Cardiac disorders	Ventricular dysfunction	1	0.0172414	Phase 2	Neoplasms, Breast	58	NCT00320411	heartLeftVentricle	11	0.2	3	44	9		1	0.5				0.3		0.4	26	1	23	34	46	50	2	10	4	3	13	0.2	16	4	7		3	0.4	9	2	3		0.3
lapatinib	ERBB2	Tclin	1089	Hepatobiliary disorders	Hepatic function abnormal	2	0.0344828	Phase 2	Neoplasms, Breast	58	NCT00320411	liver	17	0.1	0.4	58	3	0.5	0.4	0.9		0.1	0.1	2	0.1	0.7	11	0.7	14	8	30	9	0.1	11	3	6	15	0.2	15	2	2		19	10	11	1	0.3		0.7
lapatinib	ERBB2	Tclin	1089	Hepatobiliary disorders	Hepatomegaly	1	0.0172414	Phase 2	Neoplasms, Breast	58	NCT00320411	liver	17	0.1	0.4	58	3	0.5	0.4	0.9		0.1	0.1	2	0.1	0.7	11	0.7	14	8	30	9	0.1	11	3	6	15	0.2	15	2	2		19	10	11	1	0.3		0.7
lapatinib	ERBB2	Tclin	1089	Investigations	Lymphocyte count decreased	1	0.0172414	Phase 2	Neoplasms, Breast	58	NCT00320411	boneMarrow	38			92	2	3	12	33		0.1		190	2	10	42	0.5	4	1	1	0.3		22	10	358	53	6	39	0.9	0.6		0.1	2	0.6		3		0.6
lapatinib	ERBB2	Tclin	1089	Investigations	Blood uric acid increased	1	0.0172414	Phase 2	Neoplasms, Breast	58	NCT00320411	kidney	26	0.2	10	37	13		0.9	1		0.2	33	2		2	26	0.7	16	37	75	55	4	11	14	0.6	22	0.3	38	34	11		19	4	13	3	8	0.1	1
lapatinib	ERBB2	Tclin	1089	Musculoskeletal and connective tissue disorders	Back pain	1	0.0172414	Phase 2	Neoplasms, Breast	58	NCT00320411	skeletalMuscleTissue	25	0.4	3	171	8		1	0.4				0.4		0.2	38	0.8	7	10	14	29	1	7	3	1	28	0.1	44	14	4		8	0.4	4	0.5	2		2
lapatinib	ERBB2	Tclin	1089	Blood and lymphatic system disorders	Anemia	4	0.0689655	Phase 2	Neoplasms, Breast	58	NCT00320411	boneMarrow	38			92	2	3	12	33		0.1		190	2	10	42	0.5	4	1	1	0.3		22	10	358	53	6	39	0.9	0.6		0.1	2	0.6		3		0.6
lapatinib	ERBB2	Tclin	1089	Blood and lymphatic system disorders	Lymph node pain	1	0.0172414	Phase 2	Neoplasms, Breast	58	NCT00320411	lymphNode	9	0.3	0.9	89	15	90	4	111		0.2	0.3	200	10	50	49	1	62	89	159	56	0.4	46	91	8	52	66	55	8	29		7	16	26	9	7	0.1	3
lapatinib	ERBB2	Tclin	1089	Blood and lymphatic system disorders	Iron deficiency anemia	1	0.0172414	Phase 2	Neoplasms, Breast	58	NCT00320411	lymphNode	9	0.3	0.9	89	15	90	4	111		0.2	0.3	200	10	50	49	1	62	89	159	56	0.4	46	91	8	52	66	55	8	29		7	16	26	9	7	0.1	3
lapatinib	ERBB2	Tclin	1089	Blood and lymphatic system disorders	Leukopenia	1	0.0172414	Phase 2	Neoplasms, Breast	58	NCT00320411	boneMarrow	38			92	2	3	12	33		0.1		190	2	10	42	0.5	4	1	1	0.3		22	10	358	53	6	39	0.9	0.6		0.1	2	0.6		3		0.6
lapatinib	ERBB2	Tclin	1089	Cardiac disorders	Supraventricular extrasystoles	1	0.0172414	Phase 2	Neoplasms, Breast	58	NCT00320411	heartLeftVentricle	11	0.2	3	44	9		1	0.5				0.3		0.4	26	1	23	34	46	50	2	10	4	3	13	0.2	16	4	7		3	0.4	9	2	3		0.3
lapatinib	ERBB2	Tclin	1089	Cardiac disorders	Ventricular extrasystoles	1	0.0172414	Phase 2	Neoplasms, Breast	58	NCT00320411	heartLeftVentricle	11	0.2	3	44	9		1	0.5				0.3		0.4	26	1	23	34	46	50	2	10	4	3	13	0.2	16	4	7		3	0.4	9	2	3		0.3
lapatinib	ERBB2	Tclin	1089	Gastrointestinal disorders	Stomatitis	27	0.465517	Phase 2	Neoplasms, Breast	58	NCT00320411	stomach	30	0.6	2	65	23	0.7	2	3		0.1	0.1	4	0.1	1	18	0.8	93	58	149	54	3	23	17	3	39	0.8	32	51	16	2	13	8	15	2	3	0.3	0.2
lapatinib	ERBB2	Tclin	1089	Gastrointestinal disorders	Abdominal pain upper	6	0.103448	Phase 2	Neoplasms, Breast	58	NCT00320411	stomach	30	0.6	2	65	23	0.7	2	3		0.1	0.1	4	0.1	1	18	0.8	93	58	149	54	3	23	17	3	39	0.8	32	51	16	2	13	8	15	2	3	0.3	0.2
lapatinib	ERBB2	Tclin	1089	Gastrointestinal disorders	Abdominal pain	4	0.0689655	Phase 2	Neoplasms, Breast	58	NCT00320411	stomach	30	0.6	2	65	23	0.7	2	3		0.1	0.1	4	0.1	1	18	0.8	93	58	149	54	3	23	17	3	39	0.8	32	51	16	2	13	8	15	2	3	0.3	0.2
lapatinib	ERBB2	Tclin	1089	Gastrointestinal disorders	Gastritis	2	0.0344828	Phase 2	Neoplasms, Breast	58	NCT00320411	stomach	30	0.6	2	65	23	0.7	2	3		0.1	0.1	4	0.1	1	18	0.8	93	58	149	54	3	23	17	3	39	0.8	32	51	16	2	13	8	15	2	3	0.3	0.2
lapatinib	ERBB2	Tclin	1089	Gastrointestinal disorders	Gastric ulcer	2	0.0344828	Phase 2	Neoplasms, Breast	58	NCT00320411	stomach	30	0.6	2	65	23	0.7	2	3		0.1	0.1	4	0.1	1	18	0.8	93	58	149	54	3	23	17	3	39	0.8	32	51	16	2	13	8	15	2	3	0.3	0.2
lapatinib	ERBB2	Tclin	1089	Gastrointestinal disorders	Stomach discomfort	2	0.0344828	Phase 2	Neoplasms, Breast	58	NCT00320411	stomach	30	0.6	2	65	23	0.7	2	3		0.1	0.1	4	0.1	1	18	0.8	93	58	149	54	3	23	17	3	39	0.8	32	51	16	2	13	8	15	2	3	0.3	0.2
lapatinib	ERBB2	Tclin	1089	Gastrointestinal disorders	Epigastric discomfort	1	0.0172414	Phase 2	Neoplasms, Breast	58	NCT00320411	stomach	30	0.6	2	65	23	0.7	2	3		0.1	0.1	4	0.1	1	18	0.8	93	58	149	54	3	23	17	3	39	0.8	32	51	16	2	13	8	15	2	3	0.3	0.2
lapatinib	ERBB2	Tclin	1089	General disorders	Pain	3	0.0517241	Phase 2	Neoplasms, Breast	58	NCT00320411	skeletalMuscleTissue	25	0.4	3	171	8		1	0.4				0.4		0.2	38	0.8	7	10	14	29	1	7	3	1	28	0.1	44	14	4		8	0.4	4	0.5	2		2
lapatinib	ERBB2	Tclin	1089	Hepatobiliary disorders	Hepatic pain	1	0.0172414	Phase 2	Neoplasms, Breast	58	NCT00320411	liver	17	0.1	0.4	58	3	0.5	0.4	0.9		0.1	0.1	2	0.1	0.7	11	0.7	14	8	30	9	0.1	11	3	6	15	0.2	15	2	2		19	10	11	1	0.3		0.7
lapatinib	ERBB2	Tclin	1089	Infections and infestations	Cystitis	3	0.0517241	Phase 2	Neoplasms, Breast	58	NCT00320411	kidney	26	0.2	10	37	13		0.9	1		0.2	33	2		2	26	0.7	16	37	75	55	4	11	14	0.6	22	0.3	38	34	11		19	4	13	3	8	0.1	1
lapatinib	ERBB2	Tclin	1089	Investigations	Alanine aminotransferase increased	13	0.224138	Phase 2	Neoplasms, Breast	58	NCT00320411	liver	17	0.1	0.4	58	3	0.5	0.4	0.9		0.1	0.1	2	0.1	0.7	11	0.7	14	8	30	9	0.1	11	3	6	15	0.2	15	2	2		19	10	11	1	0.3		0.7
lapatinib	ERBB2	Tclin	1089	Investigations	Aspartate aminotransferase increased	12	0.206897	Phase 2	Neoplasms, Breast	58	NCT00320411	liver	17	0.1	0.4	58	3	0.5	0.4	0.9		0.1	0.1	2	0.1	0.7	11	0.7	14	8	30	9	0.1	11	3	6	15	0.2	15	2	2		19	10	11	1	0.3		0.7
lapatinib	ERBB2	Tclin	1089	Investigations	Blood alkaline phosphatase increased	9	0.155172	Phase 2	Neoplasms, Breast	58	NCT00320411	liver	17	0.1	0.4	58	3	0.5	0.4	0.9		0.1	0.1	2	0.1	0.7	11	0.7	14	8	30	9	0.1	11	3	6	15	0.2	15	2	2		19	10	11	1	0.3		0.7
lapatinib	ERBB2	Tclin	1089	Investigations	Blood bilirubin increased	7	0.12069	Phase 2	Neoplasms, Breast	58	NCT00320411	liver	17	0.1	0.4	58	3	0.5	0.4	0.9		0.1	0.1	2	0.1	0.7	11	0.7	14	8	30	9	0.1	11	3	6	15	0.2	15	2	2		19	10	11	1	0.3		0.7
lapatinib	ERBB2	Tclin	1089	Investigations	Hemoglobin decreased	4	0.0689655	Phase 2	Neoplasms, Breast	58	NCT00320411	boneMarrow	38			92	2	3	12	33		0.1		190	2	10	42	0.5	4	1	1	0.3		22	10	358	53	6	39	0.9	0.6		0.1	2	0.6		3		0.6
lapatinib	ERBB2	Tclin	1089	Investigations	Neutrophil count decreased	4	0.0689655	Phase 2	Neoplasms, Breast	58	NCT00320411	boneMarrow	38			92	2	3	12	33		0.1		190	2	10	42	0.5	4	1	1	0.3		22	10	358	53	6	39	0.9	0.6		0.1	2	0.6		3		0.6
lapatinib	ERBB2	Tclin	1089	Investigations	Blood uric acid increased	2	0.0344828	Phase 2	Neoplasms, Breast	58	NCT00320411	kidney	26	0.2	10	37	13		0.9	1		0.2	33	2		2	26	0.7	16	37	75	55	4	11	14	0.6	22	0.3	38	34	11		19	4	13	3	8	0.1	1
lapatinib	ERBB2	Tclin	1089	Investigations	White blood cell count decreased	3	0.0517241	Phase 2	Neoplasms, Breast	58	NCT00320411	boneMarrow	38			92	2	3	12	33		0.1		190	2	10	42	0.5	4	1	1	0.3		22	10	358	53	6	39	0.9	0.6		0.1	2	0.6		3		0.6
lapatinib	ERBB2	Tclin	1089	Investigations	Lymphocyte count decreased	1	0.0172414	Phase 2	Neoplasms, Breast	58	NCT00320411	boneMarrow	38			92	2	3	12	33		0.1		190	2	10	42	0.5	4	1	1	0.3		22	10	358	53	6	39	0.9	0.6		0.1	2	0.6		3		0.6
lapatinib	ERBB2	Tclin	1089	Investigations	Eosinophil count decreased	2	0.0344828	Phase 2	Neoplasms, Breast	58	NCT00320411	boneMarrow	38			92	2	3	12	33		0.1		190	2	10	42	0.5	4	1	1	0.3		22	10	358	53	6	39	0.9	0.6		0.1	2	0.6		3		0.6
lapatinib	ERBB2	Tclin	1089	Investigations	Neutrophil count increased	2	0.0344828	Phase 2	Neoplasms, Breast	58	NCT00320411	boneMarrow	38			92	2	3	12	33		0.1		190	2	10	42	0.5	4	1	1	0.3		22	10	358	53	6	39	0.9	0.6		0.1	2	0.6		3		0.6
lapatinib	ERBB2	Tclin	1089	Investigations	White blood cell count increased	2	0.0344828	Phase 2	Neoplasms, Breast	58	NCT00320411	boneMarrow	38			92	2	3	12	33		0.1		190	2	10	42	0.5	4	1	1	0.3		22	10	358	53	6	39	0.9	0.6		0.1	2	0.6		3		0.6
lapatinib	ERBB2	Tclin	1089	Investigations	Protein urine	2	0.0344828	Phase 2	Neoplasms, Breast	58	NCT00320411	kidney	26	0.2	10	37	13		0.9	1		0.2	33	2		2	26	0.7	16	37	75	55	4	11	14	0.6	22	0.3	38	34	11		19	4	13	3	8	0.1	1
lapatinib	ERBB2	Tclin	1089	Investigations	Blood urea increased	2	0.0344828	Phase 2	Neoplasms, Breast	58	NCT00320411	kidney	26	0.2	10	37	13		0.9	1		0.2	33	2		2	26	0.7	16	37	75	55	4	11	14	0.6	22	0.3	38	34	11		19	4	13	3	8	0.1	1
lapatinib	ERBB2	Tclin	1089	Investigations	Hematocrit decreased	1	0.0172414	Phase 2	Neoplasms, Breast	58	NCT00320411	boneMarrow	38			92	2	3	12	33		0.1		190	2	10	42	0.5	4	1	1	0.3		22	10	358	53	6	39	0.9	0.6		0.1	2	0.6		3		0.6
lapatinib	ERBB2	Tclin	1089	Investigations	Gamma-glutamyltransferase increased	1	0.0172414	Phase 2	Neoplasms, Breast	58	NCT00320411	gallBladder	53	1	0.9	62	74	2	10	19			16	53	2	27	43	2	1944	1861	4148	317	46	89	116	38	51	15	52	92	103		29	12	82	46	8	0.1	2
lapatinib	ERBB2	Tclin	1089	Investigations	Platelet count decreased	1	0.0172414	Phase 2	Neoplasms, Breast	58	NCT00320411	blood	104			47	0.3	6	18	27				7	0.2	12	46	0.4	0.7	0.6	0.6	0.5		4	31	1423	45	2	9	0.7	0.2		0.1	4	0.1		0.5		1
lapatinib	ERBB2	Tclin	1089	Investigations	Platelet count increased	1	0.0172414	Phase 2	Neoplasms, Breast	58	NCT00320411	boneMarrow	38			92	2	3	12	33		0.1		190	2	10	42	0.5	4	1	1	0.3		22	10	358	53	6	39	0.9	0.6		0.1	2	0.6		3		0.6
lapatinib	ERBB2	Tclin	1089	Investigations	Blood albumin decreased	1	0.0172414	Phase 2	Neoplasms, Breast	58	NCT00320411	liver	17	0.1	0.4	58	3	0.5	0.4	0.9		0.1	0.1	2	0.1	0.7	11	0.7	14	8	30	9	0.1	11	3	6	15	0.2	15	2	2		19	10	11	1	0.3		0.7
lapatinib	ERBB2	Tclin	1089	Investigations	Blood creatinine increased	1	0.0172414	Phase 2	Neoplasms, Breast	58	NCT00320411	kidney	26	0.2	10	37	13		0.9	1		0.2	33	2		2	26	0.7	16	37	75	55	4	11	14	0.6	22	0.3	38	34	11		19	4	13	3	8	0.1	1
lapatinib	ERBB2	Tclin	1089	Investigations	Blood triglycerides increased	1	0.0172414	Phase 2	Neoplasms, Breast	58	NCT00320411	adiposeTissue	80	0.5	7	51	50	0.2	7	5				4	0.8	4	49	2	209	289	606	377	3	65	26	3	32	1	36	10	114		62	2	16	11	11	0.1	1
lapatinib	ERBB2	Tclin	1089	Investigations	Blood sodium decreased	1	0.0172414	Phase 2	Neoplasms, Breast	58	NCT00320411	kidney	26	0.2	10	37	13		0.9	1		0.2	33	2		2	26	0.7	16	37	75	55	4	11	14	0.6	22	0.3	38	34	11		19	4	13	3	8	0.1	1
lapatinib	ERBB2	Tclin	1089	Investigations	Blood glucose decreased	1	0.0172414	Phase 2	Neoplasms, Breast	58	NCT00320411	liver	17	0.1	0.4	58	3	0.5	0.4	0.9		0.1	0.1	2	0.1	0.7	11	0.7	14	8	30	9	0.1	11	3	6	15	0.2	15	2	2		19	10	11	1	0.3		0.7
lapatinib	ERBB2	Tclin	1089	Investigations	Blood iron decreased	1	0.0172414	Phase 2	Neoplasms, Breast	58	NCT00320411	liver	17	0.1	0.4	58	3	0.5	0.4	0.9		0.1	0.1	2	0.1	0.7	11	0.7	14	8	30	9	0.1	11	3	6	15	0.2	15	2	2		19	10	11	1	0.3		0.7
lapatinib	ERBB2	Tclin	1089	Investigations	Blood urea decreased	1	0.0172414	Phase 2	Neoplasms, Breast	58	NCT00320411	kidney	26	0.2	10	37	13		0.9	1		0.2	33	2		2	26	0.7	16	37	75	55	4	11	14	0.6	22	0.3	38	34	11		19	4	13	3	8	0.1	1
lapatinib	ERBB2	Tclin	1089	Investigations	Red blood cell count decreased	1	0.0172414	Phase 2	Neoplasms, Breast	58	NCT00320411	boneMarrow	38			92	2	3	12	33		0.1		190	2	10	42	0.5	4	1	1	0.3		22	10	358	53	6	39	0.9	0.6		0.1	2	0.6		3		0.6
lapatinib	ERBB2	Tclin	1089	Investigations	Protein total decreased	1	0.0172414	Phase 2	Neoplasms, Breast	58	NCT00320411	liver	17	0.1	0.4	58	3	0.5	0.4	0.9		0.1	0.1	2	0.1	0.7	11	0.7	14	8	30	9	0.1	11	3	6	15	0.2	15	2	2		19	10	11	1	0.3		0.7
lapatinib	ERBB2	Tclin	1089	Investigations	Monocyte count increased	1	0.0172414	Phase 2	Neoplasms, Breast	58	NCT00320411	boneMarrow	38			92	2	3	12	33		0.1		190	2	10	42	0.5	4	1	1	0.3		22	10	358	53	6	39	0.9	0.6		0.1	2	0.6		3		0.6
lapatinib	ERBB2	Tclin	1089	Investigations	Specific gravity urine	1	0.0172414	Phase 2	Neoplasms, Breast	58	NCT00320411	kidney	26	0.2	10	37	13		0.9	1		0.2	33	2		2	26	0.7	16	37	75	55	4	11	14	0.6	22	0.3	38	34	11		19	4	13	3	8	0.1	1
lapatinib	ERBB2	Tclin	1089	Metabolism and nutrition disorders	Hyperkalemia	1	0.0172414	Phase 2	Neoplasms, Breast	58	NCT00320411	kidney	26	0.2	10	37	13		0.9	1		0.2	33	2		2	26	0.7	16	37	75	55	4	11	14	0.6	22	0.3	38	34	11		19	4	13	3	8	0.1	1
lapatinib	ERBB2	Tclin	1089	Metabolism and nutrition disorders	Hyperglycemia	1	0.0172414	Phase 2	Neoplasms, Breast	58	NCT00320411	liver	17	0.1	0.4	58	3	0.5	0.4	0.9		0.1	0.1	2	0.1	0.7	11	0.7	14	8	30	9	0.1	11	3	6	15	0.2	15	2	2		19	10	11	1	0.3		0.7
lapatinib	ERBB2	Tclin	1089	Metabolism and nutrition disorders	Hyperuricemia	1	0.0172414	Phase 2	Neoplasms, Breast	58	NCT00320411	kidney	26	0.2	10	37	13		0.9	1		0.2	33	2		2	26	0.7	16	37	75	55	4	11	14	0.6	22	0.3	38	34	11		19	4	13	3	8	0.1	1
lapatinib	ERBB2	Tclin	1089	Musculoskeletal and connective tissue disorders	Back pain	10	0.172414	Phase 2	Neoplasms, Breast	58	NCT00320411	skeletalMuscleTissue	25	0.4	3	171	8		1	0.4				0.4		0.2	38	0.8	7	10	14	29	1	7	3	1	28	0.1	44	14	4		8	0.4	4	0.5	2		2
lapatinib	ERBB2	Tclin	1089	Musculoskeletal and connective tissue disorders	Shoulder pain	3	0.0517241	Phase 2	Neoplasms, Breast	58	NCT00320411	skeletalMuscleTissue	25	0.4	3	171	8		1	0.4				0.4		0.2	38	0.8	7	10	14	29	1	7	3	1	28	0.1	44	14	4		8	0.4	4	0.5	2		2
lapatinib	ERBB2	Tclin	1089	Musculoskeletal and connective tissue disorders	Arthralgia	2	0.0344828	Phase 2	Neoplasms, Breast	58	NCT00320411	smoothMuscleTissue	6	1	6	35	122	0.2	9	10				26	0.7	10	36	1	1803	2516	6493	274	93	41	61	10	44	1	75	21	136		23	3	14	27	22	0.7	1
lapatinib	ERBB2	Tclin	1089	Musculoskeletal and connective tissue disorders	Musculoskeletal stiffness	1	0.0172414	Phase 2	Neoplasms, Breast	58	NCT00320411	skeletalMuscleTissue	25	0.4	3	171	8		1	0.4				0.4		0.2	38	0.8	7	10	14	29	1	7	3	1	28	0.1	44	14	4		8	0.4	4	0.5	2		2
lapatinib	ERBB2	Tclin	1089	Musculoskeletal and connective tissue disorders	Muscular weakness	1	0.0172414	Phase 2	Neoplasms, Breast	58	NCT00320411	skeletalMuscleTissue	25	0.4	3	171	8		1	0.4				0.4		0.2	38	0.8	7	10	14	29	1	7	3	1	28	0.1	44	14	4		8	0.4	4	0.5	2		2
lapatinib	ERBB2	Tclin	1089	Musculoskeletal and connective tissue disorders	Muscle spasms	1	0.0172414	Phase 2	Neoplasms, Breast	58	NCT00320411	smoothMuscleTissue	6	1	6	35	122	0.2	9	10				26	0.7	10	36	1	1803	2516	6493	274	93	41	61	10	44	1	75	21	136		23	3	14	27	22	0.7	1
lapatinib	ERBB2	Tclin	1089	Musculoskeletal and connective tissue disorders	Neck pain	1	0.0172414	Phase 2	Neoplasms, Breast	58	NCT00320411	skeletalMuscleTissue	25	0.4	3	171	8		1	0.4				0.4		0.2	38	0.8	7	10	14	29	1	7	3	1	28	0.1	44	14	4		8	0.4	4	0.5	2		2
lapatinib	ERBB2	Tclin	1089	Nervous system disorders	Somnolence	2	0.0344828	Phase 2	Neoplasms, Breast	58	NCT00320411	brain	1	7			7			2	4										1						18		1	2						1	47	3
lapatinib	ERBB2	Tclin	1089	Nervous system disorders	Hepatic encephalopathy	1	0.0172414	Phase 2	Neoplasms, Breast	58	NCT00320411	liver	17	0.1	0.4	58	3	0.5	0.4	0.9		0.1	0.1	2	0.1	0.7	11	0.7	14	8	30	9	0.1	11	3	6	15	0.2	15	2	2		19	10	11	1	0.3		0.7
lapatinib	ERBB2	Tclin	1089	Psychiatric disorders	Insomnia	11	0.189655	Phase 2	Neoplasms, Breast	58	NCT00320411	brain	1	7			7			2	4										1						18		1	2						1	47	3
lapatinib	ERBB2	Tclin	1089	Psychiatric disorders	Mood altered	1	0.0172414	Phase 2	Neoplasms, Breast	58	NCT00320411	brain	1	7			7			2	4										1						18		1	2						1	47	3
lapatinib	ERBB2	Tclin	1089	Psychiatric disorders	Anxiety disorder	1	0.0172414	Phase 2	Neoplasms, Breast	58	NCT00320411	brain	1	7			7			2	4										1						18		1	2						1	47	3
lapatinib	ERBB2	Tclin	1089	Renal and urinary disorders	Dysuria	2	0.0344828	Phase 2	Neoplasms, Breast	58	NCT00320411	kidney	26	0.2	10	37	13		0.9	1		0.2	33	2		2	26	0.7	16	37	75	55	4	11	14	0.6	22	0.3	38	34	11		19	4	13	3	8	0.1	1
lapatinib	ERBB2	Tclin	1089	Renal and urinary disorders	Pollakiuria	2	0.0344828	Phase 2	Neoplasms, Breast	58	NCT00320411	kidney	26	0.2	10	37	13		0.9	1		0.2	33	2		2	26	0.7	16	37	75	55	4	11	14	0.6	22	0.3	38	34	11		19	4	13	3	8	0.1	1
lapatinib	ERBB2	Tclin	1089	Renal and urinary disorders	Proteinuria	1	0.0172414	Phase 2	Neoplasms, Breast	58	NCT00320411	kidney	26	0.2	10	37	13		0.9	1		0.2	33	2		2	26	0.7	16	37	75	55	4	11	14	0.6	22	0.3	38	34	11		19	4	13	3	8	0.1	1
lapatinib	ERBB2	Tclin	1089	Renal and urinary disorders	Urinary incontinence	1	0.0172414	Phase 2	Neoplasms, Breast	58	NCT00320411	kidney	26	0.2	10	37	13		0.9	1		0.2	33	2		2	26	0.7	16	37	75	55	4	11	14	0.6	22	0.3	38	34	11		19	4	13	3	8	0.1	1
lapatinib	ERBB2	Tclin	1089	Renal and urinary disorders	Urinary retention	1	0.0172414	Phase 2	Neoplasms, Breast	58	NCT00320411	kidney	26	0.2	10	37	13		0.9	1		0.2	33	2		2	26	0.7	16	37	75	55	4	11	14	0.6	22	0.3	38	34	11		19	4	13	3	8	0.1	1
lapatinib	ERBB2	Tclin	1089	Reproductive system and breast disorders	Breast pain	1	0.0172414	Phase 2	Neoplasms, Breast	58	NCT00320411	breast	162	2	13	88	55	0.3	9	3		0.1		6	0.2	3	38	2	156	193	234	230	3	66	18	10	52	1	41	47	48		37	6	31	4	9	0.1	1
lapatinib	ERBB2	Tclin	1089	Reproductive system and breast disorders	Breast discharge	1	0.0172414	Phase 2	Neoplasms, Breast	58	NCT00320411	breast	162	2	13	88	55	0.3	9	3		0.1		6	0.2	3	38	2	156	193	234	230	3	66	18	10	52	1	41	47	48		37	6	31	4	9	0.1	1
lapatinib	ERBB2	Tclin	1089	Respiratory	Epistaxis	7	0.12069	Phase 2	Neoplasms, Breast	58	NCT00320411	lung	116	5	7	103	49	1	7	19		0.1		26	3	12	71	2	145	277	251	294	2	63	41	141	64	5	39	33	32		24	9	33	2	5		0.4
lapatinib	ERBB2	Tclin	1089	Respiratory	Dyspnea	4	0.0689655	Phase 2	Neoplasms, Breast	58	NCT00320411	lung	116	5	7	103	49	1	7	19		0.1		26	3	12	71	2	145	277	251	294	2	63	41	141	64	5	39	33	32		24	9	33	2	5		0.4
lapatinib	ERBB2	Tclin	1089	Respiratory	Productive cough	3	0.0517241	Phase 2	Neoplasms, Breast	58	NCT00320411	lung	116	5	7	103	49	1	7	19		0.1		26	3	12	71	2	145	277	251	294	2	63	41	141	64	5	39	33	32		24	9	33	2	5		0.4
lapatinib	ERBB2	Tclin	1089	Respiratory	Upper respiratory tract inflammation	2	0.0344828	Phase 2	Neoplasms, Breast	58	NCT00320411	lung	116	5	7	103	49	1	7	19		0.1		26	3	12	71	2	145	277	251	294	2	63	41	141	64	5	39	33	32		24	9	33	2	5		0.4
lapatinib	ERBB2	Tclin	1089	Skin and subcutaneous tissue disorders	Rash	23	0.396552	Phase 2	Neoplasms, Breast	58	NCT00320411	zoneOfSkin	6	0.1	0.8	51	20	0.2	0.7	6			0.2	1	0.2	4	25	1	479	497	779	23	13	17	30	0.9	38	1	69	95	9	0.1	100	46	33	0.9	38	0.4	8
lapatinib	ERBB2	Tclin	1089	Skin and subcutaneous tissue disorders	Pruritus	13	0.224138	Phase 2	Neoplasms, Breast	58	NCT00320411	zoneOfSkin	6	0.1	0.8	51	20	0.2	0.7	6			0.2	1	0.2	4	25	1	479	497	779	23	13	17	30	0.9	38	1	69	95	9	0.1	100	46	33	0.9	38	0.4	8
lapatinib	ERBB2	Tclin	1089	Skin and subcutaneous tissue disorders	Acne	12	0.206897	Phase 2	Neoplasms, Breast	58	NCT00320411	zoneOfSkin	6	0.1	0.8	51	20	0.2	0.7	6			0.2	1	0.2	4	25	1	479	497	779	23	13	17	30	0.9	38	1	69	95	9	0.1	100	46	33	0.9	38	0.4	8
lapatinib	ERBB2	Tclin	1089	Skin and subcutaneous tissue disorders	Dry skin	9	0.155172	Phase 2	Neoplasms, Breast	58	NCT00320411	zoneOfSkin	6	0.1	0.8	51	20	0.2	0.7	6			0.2	1	0.2	4	25	1	479	497	779	23	13	17	30	0.9	38	1	69	95	9	0.1	100	46	33	0.9	38	0.4	8
lapatinib	ERBB2	Tclin	1089	Skin and subcutaneous tissue disorders	Palmar-plantar erythrodysesthesia syndrome	7	0.12069	Phase 2	Neoplasms, Breast	58	NCT00320411	zoneOfSkin	6	0.1	0.8	51	20	0.2	0.7	6			0.2	1	0.2	4	25	1	479	497	779	23	13	17	30	0.9	38	1	69	95	9	0.1	100	46	33	0.9	38	0.4	8
lapatinib	ERBB2	Tclin	1089	Skin and subcutaneous tissue disorders	Exfoliative rash	5	0.0862069	Phase 2	Neoplasms, Breast	58	NCT00320411	zoneOfSkin	6	0.1	0.8	51	20	0.2	0.7	6			0.2	1	0.2	4	25	1	479	497	779	23	13	17	30	0.9	38	1	69	95	9	0.1	100	46	33	0.9	38	0.4	8
lapatinib	ERBB2	Tclin	1089	Skin and subcutaneous tissue disorders	Comedone	5	0.0862069	Phase 2	Neoplasms, Breast	58	NCT00320411	zoneOfSkin	6	0.1	0.8	51	20	0.2	0.7	6			0.2	1	0.2	4	25	1	479	497	779	23	13	17	30	0.9	38	1	69	95	9	0.1	100	46	33	0.9	38	0.4	8
lapatinib	ERBB2	Tclin	1089	Skin and subcutaneous tissue disorders	Seborrhoeic dermatitis	4	0.0689655	Phase 2	Neoplasms, Breast	58	NCT00320411	zoneOfSkin	6	0.1	0.8	51	20	0.2	0.7	6			0.2	1	0.2	4	25	1	479	497	779	23	13	17	30	0.9	38	1	69	95	9	0.1	100	46	33	0.9	38	0.4	8
lapatinib	ERBB2	Tclin	1089	Skin and subcutaneous tissue disorders	Eczema	2	0.0344828	Phase 2	Neoplasms, Breast	58	NCT00320411	zoneOfSkin	6	0.1	0.8	51	20	0.2	0.7	6			0.2	1	0.2	4	25	1	479	497	779	23	13	17	30	0.9	38	1	69	95	9	0.1	100	46	33	0.9	38	0.4	8
lapatinib	ERBB2	Tclin	1089	Skin and subcutaneous tissue disorders	Erythema multiforme	2	0.0344828	Phase 2	Neoplasms, Breast	58	NCT00320411	zoneOfSkin	6	0.1	0.8	51	20	0.2	0.7	6			0.2	1	0.2	4	25	1	479	497	779	23	13	17	30	0.9	38	1	69	95	9	0.1	100	46	33	0.9	38	0.4	8
lapatinib	ERBB2	Tclin	1089	Skin and subcutaneous tissue disorders	Skin exfoliation	2	0.0344828	Phase 2	Neoplasms, Breast	58	NCT00320411	zoneOfSkin	6	0.1	0.8	51	20	0.2	0.7	6			0.2	1	0.2	4	25	1	479	497	779	23	13	17	30	0.9	38	1	69	95	9	0.1	100	46	33	0.9	38	0.4	8
lapatinib	ERBB2	Tclin	1089	Skin and subcutaneous tissue disorders	Skin chapped	1	0.0172414	Phase 2	Neoplasms, Breast	58	NCT00320411	zoneOfSkin	6	0.1	0.8	51	20	0.2	0.7	6			0.2	1	0.2	4	25	1	479	497	779	23	13	17	30	0.9	38	1	69	95	9	0.1	100	46	33	0.9	38	0.4	8
lapatinib	ERBB2	Tclin	1089	Skin and subcutaneous tissue disorders	Erythema	1	0.0172414	Phase 2	Neoplasms, Breast	58	NCT00320411	zoneOfSkin	6	0.1	0.8	51	20	0.2	0.7	6			0.2	1	0.2	4	25	1	479	497	779	23	13	17	30	0.9	38	1	69	95	9	0.1	100	46	33	0.9	38	0.4	8
lapatinib	ERBB2	Tclin	1089	Skin and subcutaneous tissue disorders	Rash erythematous	1	0.0172414	Phase 2	Neoplasms, Breast	58	NCT00320411	zoneOfSkin	6	0.1	0.8	51	20	0.2	0.7	6			0.2	1	0.2	4	25	1	479	497	779	23	13	17	30	0.9	38	1	69	95	9	0.1	100	46	33	0.9	38	0.4	8
lapatinib	ERBB2	Tclin	1089	Skin and subcutaneous tissue disorders	Pigmentation disorder	1	0.0172414	Phase 2	Neoplasms, Breast	58	NCT00320411	zoneOfSkin	6	0.1	0.8	51	20	0.2	0.7	6			0.2	1	0.2	4	25	1	479	497	779	23	13	17	30	0.9	38	1	69	95	9	0.1	100	46	33	0.9	38	0.4	8
lapatinib	ERBB2	Tclin	1089	Skin and subcutaneous tissue disorders	Dermatitis contact	1	0.0172414	Phase 2	Neoplasms, Breast	58	NCT00320411	zoneOfSkin	6	0.1	0.8	51	20	0.2	0.7	6			0.2	1	0.2	4	25	1	479	497	779	23	13	17	30	0.9	38	1	69	95	9	0.1	100	46	33	0.9	38	0.4	8
lapatinib	ERBB2	Tclin	1089	Skin and subcutaneous tissue disorders	Generalized erythema	1	0.0172414	Phase 2	Neoplasms, Breast	58	NCT00320411	zoneOfSkin	6	0.1	0.8	51	20	0.2	0.7	6			0.2	1	0.2	4	25	1	479	497	779	23	13	17	30	0.9	38	1	69	95	9	0.1	100	46	33	0.9	38	0.4	8
lapatinib	ERBB2	Tclin	1089	Skin and subcutaneous tissue disorders	Toxic skin eruption	1	0.0172414	Phase 2	Neoplasms, Breast	58	NCT00320411	zoneOfSkin	6	0.1	0.8	51	20	0.2	0.7	6			0.2	1	0.2	4	25	1	479	497	779	23	13	17	30	0.9	38	1	69	95	9	0.1	100	46	33	0.9	38	0.4	8
lapatinib	ERBB2	Tclin	1089	Skin and subcutaneous tissue disorders	Asteatotic eczema	1	0.0172414	Phase 2	Neoplasms, Breast	58	NCT00320411	zoneOfSkin	6	0.1	0.8	51	20	0.2	0.7	6			0.2	1	0.2	4	25	1	479	497	779	23	13	17	30	0.9	38	1	69	95	9	0.1	100	46	33	0.9	38	0.4	8
lapatinib	ERBB2	Tclin	1089	Skin and subcutaneous tissue disorders	Hair disorder	1	0.0172414	Phase 2	Neoplasms, Breast	58	NCT00320411	zoneOfSkin	6	0.1	0.8	51	20	0.2	0.7	6			0.2	1	0.2	4	25	1	479	497	779	23	13	17	30	0.9	38	1	69	95	9	0.1	100	46	33	0.9	38	0.4	8
lapatinib	ERBB2	Tclin	1089	Skin and subcutaneous tissue disorders	Urticaria	1	0.0172414	Phase 2	Neoplasms, Breast	58	NCT00320411	zoneOfSkin	6	0.1	0.8	51	20	0.2	0.7	6			0.2	1	0.2	4	25	1	479	497	779	23	13	17	30	0.9	38	1	69	95	9	0.1	100	46	33	0.9	38	0.4	8
lapatinib	ERBB2	Tclin	1089	Skin and subcutaneous tissue disorders	Decubitus ulcer	1	0.0172414	Phase 2	Neoplasms, Breast	58	NCT00320411	zoneOfSkin	6	0.1	0.8	51	20	0.2	0.7	6			0.2	1	0.2	4	25	1	479	497	779	23	13	17	30	0.9	38	1	69	95	9	0.1	100	46	33	0.9	38	0.4	8
lapatinib	ERBB2	Tclin	1089	Blood and lymphatic system disorders	Anaemia	0	0	Phase 2	Neoplasms, Breast	69	NCT00089999	boneMarrow	38			92	2	3	12	33		0.1		190	2	10	42	0.5	4	1	1	0.3		22	10	358	53	6	39	0.9	0.6		0.1	2	0.6		3		0.6
lapatinib	ERBB2	Tclin	1089	Blood and lymphatic system disorders	Febrile neutropenia	1	0.0144928	Phase 2	Neoplasms, Breast	69	NCT00089999	boneMarrow	38			92	2	3	12	33		0.1		190	2	10	42	0.5	4	1	1	0.3		22	10	358	53	6	39	0.9	0.6		0.1	2	0.6		3		0.6
lapatinib	ERBB2	Tclin	1089	Blood and lymphatic system disorders	Thrombocytopenia	0	0	Phase 2	Neoplasms, Breast	69	NCT00089999	boneMarrow	38			92	2	3	12	33		0.1		190	2	10	42	0.5	4	1	1	0.3		22	10	358	53	6	39	0.9	0.6		0.1	2	0.6		3		0.6
lapatinib	ERBB2	Tclin	1089	Cardiac disorders	Left ventricular dysfunction	0	0	Phase 2	Neoplasms, Breast	69	NCT00089999	heartLeftVentricle	11	0.2	3	44	9		1	0.5				0.3		0.4	26	1	23	34	46	50	2	10	4	3	13	0.2	16	4	7		3	0.4	9	2	3		0.3
lapatinib	ERBB2	Tclin	1089	Cardiac disorders	Pericardial effusion	1	0.0144928	Phase 2	Neoplasms, Breast	69	NCT00089999	heart	17		1	32	11	0.1	2	0.9				1		1	23	1	76	144	199	62	5	11	13	1	14	0.5	26	10	19		5	0.1	10	8	12	0.3	0.3
lapatinib	ERBB2	Tclin	1089	Gastrointestinal disorders	Gastritis	1	0.0144928	Phase 2	Neoplasms, Breast	69	NCT00089999	stomach	30	0.6	2	65	23	0.7	2	3		0.1	0.1	4	0.1	1	18	0.8	93	58	149	54	3	23	17	3	39	0.8	32	51	16	2	13	8	15	2	3	0.3	0.2
lapatinib	ERBB2	Tclin	1089	Gastrointestinal disorders	Oesophagitis	1	0.0144928	Phase 2	Neoplasms, Breast	69	NCT00089999	esophagus	34	0.1	1	44	33	1	7	6				15	0.3	6	24	0.7	49	171	279	107	9	27	40	3	36	2	45	69	45	0.1	52	82	194	8	8	0.2	2
lapatinib	ERBB2	Tclin	1089	Hepatobiliary disorders	Hepatic failure	0	0	Phase 2	Neoplasms, Breast	69	NCT00089999	liver	17	0.1	0.4	58	3	0.5	0.4	0.9		0.1	0.1	2	0.1	0.7	11	0.7	14	8	30	9	0.1	11	3	6	15	0.2	15	2	2		19	10	11	1	0.3		0.7
lapatinib	ERBB2	Tclin	1089	Hepatobiliary disorders	Hepatic function abnormal	1	0.0144928	Phase 2	Neoplasms, Breast	69	NCT00089999	liver	17	0.1	0.4	58	3	0.5	0.4	0.9		0.1	0.1	2	0.1	0.7	11	0.7	14	8	30	9	0.1	11	3	6	15	0.2	15	2	2		19	10	11	1	0.3		0.7
lapatinib	ERBB2	Tclin	1089	Hepatobiliary disorders	Hepatorenal syndrome	0	0	Phase 2	Neoplasms, Breast	69	NCT00089999	liver	17	0.1	0.4	58	3	0.5	0.4	0.9		0.1	0.1	2	0.1	0.7	11	0.7	14	8	30	9	0.1	11	3	6	15	0.2	15	2	2		19	10	11	1	0.3		0.7
lapatinib	ERBB2	Tclin	1089	Metabolism and nutrition disorders	Hyperuricaemia	1	0.0144928	Phase 2	Neoplasms, Breast	69	NCT00089999	kidney	26	0.2	10	37	13		0.9	1		0.2	33	2		2	26	0.7	16	37	75	55	4	11	14	0.6	22	0.3	38	34	11		19	4	13	3	8	0.1	1
lapatinib	ERBB2	Tclin	1089	Musculoskeletal and connective tissue disorders	Bone pain	0	0	Phase 2	Neoplasms, Breast	69	NCT00089999	skeletalMuscleTissue	25	0.4	3	171	8		1	0.4				0.4		0.2	38	0.8	7	10	14	29	1	7	3	1	28	0.1	44	14	4		8	0.4	4	0.5	2		2
lapatinib	ERBB2	Tclin	1089	Nervous system disorders	Convulsion	0	0	Phase 2	Neoplasms, Breast	69	NCT00089999	brain	1	7			7			2	4										1						18		1	2						1	47	3
lapatinib	ERBB2	Tclin	1089	Nervous system disorders	Facial palsy	1	0.0144928	Phase 2	Neoplasms, Breast	69	NCT00089999	brain	1	7			7			2	4										1						18		1	2						1	47	3
lapatinib	ERBB2	Tclin	1089	Nervous system disorders	Intracranial pressure increased	0	0	Phase 2	Neoplasms, Breast	69	NCT00089999	brain	1	7			7			2	4										1						18		1	2						1	47	3
lapatinib	ERBB2	Tclin	1089	Nervous system disorders	Loss of consciousness	0	0	Phase 2	Neoplasms, Breast	69	NCT00089999	brain	1	7			7			2	4										1						18		1	2						1	47	3
lapatinib	ERBB2	Tclin	1089	Psychiatric disorders	Confusional state	0	0	Phase 2	Neoplasms, Breast	69	NCT00089999	brain	1	7			7			2	4										1						18		1	2						1	47	3
lapatinib	ERBB2	Tclin	1089	Psychiatric disorders	Depressed mood	1	0.0144928	Phase 2	Neoplasms, Breast	69	NCT00089999	brain	1	7			7			2	4										1						18		1	2						1	47	3
lapatinib	ERBB2	Tclin	1089	Respiratory	Dyspnoea	0	0	Phase 2	Neoplasms, Breast	69	NCT00089999	lung	116	5	7	103	49	1	7	19		0.1		26	3	12	71	2	145	277	251	294	2	63	41	141	64	5	39	33	32		24	9	33	2	5		0.4
lapatinib	ERBB2	Tclin	1089	Respiratory	Respiratory failure	1	0.0144928	Phase 2	Neoplasms, Breast	69	NCT00089999	lung	116	5	7	103	49	1	7	19		0.1		26	3	12	71	2	145	277	251	294	2	63	41	141	64	5	39	33	32		24	9	33	2	5		0.4
lapatinib	ERBB2	Tclin	1089	Skin and subcutaneous tissue disorders	Skin ulcer	0	0	Phase 2	Neoplasms, Breast	69	NCT00089999	zoneOfSkin	6	0.1	0.8	51	20	0.2	0.7	6			0.2	1	0.2	4	25	1	479	497	779	23	13	17	30	0.9	38	1	69	95	9	0.1	100	46	33	0.9	38	0.4	8
lapatinib	ERBB2	Tclin	1089	Vascular disorders	Thrombophlebitis	1	0.0144928	Phase 2	Neoplasms, Breast	69	NCT00089999	blood	104			47	0.3	6	18	27				7	0.2	12	46	0.4	0.7	0.6	0.6	0.5		4	31	1423	45	2	9	0.7	0.2		0.1	4	0.1		0.5		1
lapatinib	ERBB2	Tclin	1089	Blood and lymphatic system disorders	Anaemia	3	0.0434783	Phase 2	Neoplasms, Breast	69	NCT00089999	boneMarrow	38			92	2	3	12	33		0.1		190	2	10	42	0.5	4	1	1	0.3		22	10	358	53	6	39	0.9	0.6		0.1	2	0.6		3		0.6
lapatinib	ERBB2	Tclin	1089	Gastrointestinal disorders	Abdominal pain	4	0.057971	Phase 2	Neoplasms, Breast	69	NCT00089999	stomach	30	0.6	2	65	23	0.7	2	3		0.1	0.1	4	0.1	1	18	0.8	93	58	149	54	3	23	17	3	39	0.8	32	51	16	2	13	8	15	2	3	0.3	0.2
lapatinib	ERBB2	Tclin	1089	Gastrointestinal disorders	Stomatitis	4	0.057971	Phase 2	Neoplasms, Breast	69	NCT00089999	stomach	30	0.6	2	65	23	0.7	2	3		0.1	0.1	4	0.1	1	18	0.8	93	58	149	54	3	23	17	3	39	0.8	32	51	16	2	13	8	15	2	3	0.3	0.2
lapatinib	ERBB2	Tclin	1089	Investigations	Alanine aminotransferase increased	5	0.0724638	Phase 2	Neoplasms, Breast	69	NCT00089999	liver	17	0.1	0.4	58	3	0.5	0.4	0.9		0.1	0.1	2	0.1	0.7	11	0.7	14	8	30	9	0.1	11	3	6	15	0.2	15	2	2		19	10	11	1	0.3		0.7
lapatinib	ERBB2	Tclin	1089	Investigations	Blood alkaline phosphatase increased	3	0.0434783	Phase 2	Neoplasms, Breast	69	NCT00089999	liver	17	0.1	0.4	58	3	0.5	0.4	0.9		0.1	0.1	2	0.1	0.7	11	0.7	14	8	30	9	0.1	11	3	6	15	0.2	15	2	2		19	10	11	1	0.3		0.7
lapatinib	ERBB2	Tclin	1089	Investigations	Aspartate aminotransferase increased	3	0.0434783	Phase 2	Neoplasms, Breast	69	NCT00089999	liver	17	0.1	0.4	58	3	0.5	0.4	0.9		0.1	0.1	2	0.1	0.7	11	0.7	14	8	30	9	0.1	11	3	6	15	0.2	15	2	2		19	10	11	1	0.3		0.7
lapatinib	ERBB2	Tclin	1089	Musculoskeletal and connective tissue disorders	Back pain	11	0.15942	Phase 2	Neoplasms, Breast	69	NCT00089999	skeletalMuscleTissue	25	0.4	3	171	8		1	0.4				0.4		0.2	38	0.8	7	10	14	29	1	7	3	1	28	0.1	44	14	4		8	0.4	4	0.5	2		2
lapatinib	ERBB2	Tclin	1089	Musculoskeletal and connective tissue disorders	Pain in extremity	5	0.0724638	Phase 2	Neoplasms, Breast	69	NCT00089999	skeletalMuscleTissue	25	0.4	3	171	8		1	0.4				0.4		0.2	38	0.8	7	10	14	29	1	7	3	1	28	0.1	44	14	4		8	0.4	4	0.5	2		2
lapatinib	ERBB2	Tclin	1089	Musculoskeletal and connective tissue disorders	Arthralgia	4	0.057971	Phase 2	Neoplasms, Breast	69	NCT00089999	smoothMuscleTissue	6	1	6	35	122	0.2	9	10				26	0.7	10	36	1	1803	2516	6493	274	93	41	61	10	44	1	75	21	136		23	3	14	27	22	0.7	1
lapatinib	ERBB2	Tclin	1089	Musculoskeletal and connective tissue disorders	Musculoskeletal chest pain	2	0.0289855	Phase 2	Neoplasms, Breast	69	NCT00089999	skeletalMuscleTissue	25	0.4	3	171	8		1	0.4				0.4		0.2	38	0.8	7	10	14	29	1	7	3	1	28	0.1	44	14	4		8	0.4	4	0.5	2		2
lapatinib	ERBB2	Tclin	1089	Renal and urinary disorders	Dry skin	3	0.0434783	Phase 2	Neoplasms, Breast	69	NCT00089999	zoneOfSkin	6	0.1	0.8	51	20	0.2	0.7	6			0.2	1	0.2	4	25	1	479	497	779	23	13	17	30	0.9	38	1	69	95	9	0.1	100	46	33	0.9	38	0.4	8
lapatinib	ERBB2	Tclin	1089	Respiratory	Dyspnoea	1	0.0144928	Phase 2	Neoplasms, Breast	69	NCT00089999	lung	116	5	7	103	49	1	7	19		0.1		26	3	12	71	2	145	277	251	294	2	63	41	141	64	5	39	33	32		24	9	33	2	5		0.4
lapatinib	ERBB2	Tclin	1089	Blood and lymphatic system disorders	Febrile neutropenia	0	0	Phase 3	Neoplasms, Breast	146	NCT00320385	boneMarrow	38			92	2	3	12	33		0.1		190	2	10	42	0.5	4	1	1	0.3		22	10	358	53	6	39	0.9	0.6		0.1	2	0.6		3		0.6
lapatinib	ERBB2	Tclin	1089	Blood and lymphatic system disorders	Anaemia	0	0	Phase 3	Neoplasms, Breast	146	NCT00320385	boneMarrow	38			92	2	3	12	33		0.1		190	2	10	42	0.5	4	1	1	0.3		22	10	358	53	6	39	0.9	0.6		0.1	2	0.6		3		0.6
lapatinib	ERBB2	Tclin	1089	Blood and lymphatic system disorders	Thrombocytopenia	0	0	Phase 3	Neoplasms, Breast	146	NCT00320385	boneMarrow	38			92	2	3	12	33		0.1		190	2	10	42	0.5	4	1	1	0.3		22	10	358	53	6	39	0.9	0.6		0.1	2	0.6		3		0.6
lapatinib	ERBB2	Tclin	1089	Cardiac disorders	Left ventricular dysfunction	2	0.0136986	Phase 3	Neoplasms, Breast	146	NCT00320385	heartLeftVentricle	11	0.2	3	44	9		1	0.5				0.3		0.4	26	1	23	34	46	50	2	10	4	3	13	0.2	16	4	7		3	0.4	9	2	3		0.3
lapatinib	ERBB2	Tclin	1089	Cardiac disorders	Cardiac failure	0	0	Phase 3	Neoplasms, Breast	146	NCT00320385	heart	17		1	32	11	0.1	2	0.9				1		1	23	1	76	144	199	62	5	11	13	1	14	0.5	26	10	19		5	0.1	10	8	12	0.3	0.3
lapatinib	ERBB2	Tclin	1089	Cardiac disorders	Myocardial infarction	0	0	Phase 3	Neoplasms, Breast	146	NCT00320385	heart	17		1	32	11	0.1	2	0.9				1		1	23	1	76	144	199	62	5	11	13	1	14	0.5	26	10	19		5	0.1	10	8	12	0.3	0.3
lapatinib	ERBB2	Tclin	1089	Cardiac disorders	Pericardial effusion	1	0.00684932	Phase 3	Neoplasms, Breast	146	NCT00320385	heart	17		1	32	11	0.1	2	0.9				1		1	23	1	76	144	199	62	5	11	13	1	14	0.5	26	10	19		5	0.1	10	8	12	0.3	0.3
lapatinib	ERBB2	Tclin	1089	Gastrointestinal disorders	Abdominal pain	1	0.00684932	Phase 3	Neoplasms, Breast	146	NCT00320385	stomach	30	0.6	2	65	23	0.7	2	3		0.1	0.1	4	0.1	1	18	0.8	93	58	149	54	3	23	17	3	39	0.8	32	51	16	2	13	8	15	2	3	0.3	0.2
lapatinib	ERBB2	Tclin	1089	Gastrointestinal disorders	Pancreatitis	0	0	Phase 3	Neoplasms, Breast	146	NCT00320385	pancreas	7	0.2	3	44	4	0.1	0.6	0.6		0.5	7	0.8	0.1	0.5	10	0.6	19	17	29	23	0.1	10	4	1	23	0.1	16	35	2		9	5	10	1	0.5		0.1
lapatinib	ERBB2	Tclin	1089	Hepatobiliary disorders	Jaundice	1	0.00684932	Phase 3	Neoplasms, Breast	146	NCT00320385	liver	17	0.1	0.4	58	3	0.5	0.4	0.9		0.1	0.1	2	0.1	0.7	11	0.7	14	8	30	9	0.1	11	3	6	15	0.2	15	2	2		19	10	11	1	0.3		0.7
lapatinib	ERBB2	Tclin	1089	Hepatobiliary disorders	Bile duct obstruction	0	0	Phase 3	Neoplasms, Breast	146	NCT00320385	gallBladder	53	1	0.9	62	74	2	10	19			16	53	2	27	43	2	1944	1861	4148	317	46	89	116	38	51	15	52	92	103		29	12	82	46	8	0.1	2
lapatinib	ERBB2	Tclin	1089	Hepatobiliary disorders	Hepatic failure	1	0.00684932	Phase 3	Neoplasms, Breast	146	NCT00320385	liver	17	0.1	0.4	58	3	0.5	0.4	0.9		0.1	0.1	2	0.1	0.7	11	0.7	14	8	30	9	0.1	11	3	6	15	0.2	15	2	2		19	10	11	1	0.3		0.7
lapatinib	ERBB2	Tclin	1089	Hepatobiliary disorders	Jaundice cholestatic	1	0.00684932	Phase 3	Neoplasms, Breast	146	NCT00320385	liver	17	0.1	0.4	58	3	0.5	0.4	0.9		0.1	0.1	2	0.1	0.7	11	0.7	14	8	30	9	0.1	11	3	6	15	0.2	15	2	2		19	10	11	1	0.3		0.7
lapatinib	ERBB2	Tclin	1089	Musculoskeletal and connective tissue disorders	Arthralgia	0	0	Phase 3	Neoplasms, Breast	146	NCT00320385	smoothMuscleTissue	6	1	6	35	122	0.2	9	10				26	0.7	10	36	1	1803	2516	6493	274	93	41	61	10	44	1	75	21	136		23	3	14	27	22	0.7	1
lapatinib	ERBB2	Tclin	1089	Musculoskeletal and connective tissue disorders	Back pain	1	0.00684932	Phase 3	Neoplasms, Breast	146	NCT00320385	skeletalMuscleTissue	25	0.4	3	171	8		1	0.4				0.4		0.2	38	0.8	7	10	14	29	1	7	3	1	28	0.1	44	14	4		8	0.4	4	0.5	2		2
lapatinib	ERBB2	Tclin	1089	Musculoskeletal and connective tissue disorders	Muscular weakness	1	0.00684932	Phase 3	Neoplasms, Breast	146	NCT00320385	skeletalMuscleTissue	25	0.4	3	171	8		1	0.4				0.4		0.2	38	0.8	7	10	14	29	1	7	3	1	28	0.1	44	14	4		8	0.4	4	0.5	2		2
lapatinib	ERBB2	Tclin	1089	Musculoskeletal and connective tissue disorders	Pain in extremity	1	0.00684932	Phase 3	Neoplasms, Breast	146	NCT00320385	skeletalMuscleTissue	25	0.4	3	171	8		1	0.4				0.4		0.2	38	0.8	7	10	14	29	1	7	3	1	28	0.1	44	14	4		8	0.4	4	0.5	2		2
lapatinib	ERBB2	Tclin	1089	Nervous system disorders	Convulsion	0	0	Phase 3	Neoplasms, Breast	146	NCT00320385	brain	1	7			7			2	4										1						18		1	2						1	47	3
lapatinib	ERBB2	Tclin	1089	Nervous system disorders	Hepatic encephalopathy	0	0	Phase 3	Neoplasms, Breast	146	NCT00320385	liver	17	0.1	0.4	58	3	0.5	0.4	0.9		0.1	0.1	2	0.1	0.7	11	0.7	14	8	30	9	0.1	11	3	6	15	0.2	15	2	2		19	10	11	1	0.3		0.7
lapatinib	ERBB2	Tclin	1089	Psychiatric disorders	Confusional state	1	0.00684932	Phase 3	Neoplasms, Breast	146	NCT00320385	brain	1	7			7			2	4										1						18		1	2						1	47	3
lapatinib	ERBB2	Tclin	1089	Psychiatric disorders	Psychotic disorder	1	0.00684932	Phase 3	Neoplasms, Breast	146	NCT00320385	brain	1	7			7			2	4										1						18		1	2						1	47	3
lapatinib	ERBB2	Tclin	1089	Renal and urinary disorders	Renal failure	1	0.00684932	Phase 3	Neoplasms, Breast	146	NCT00320385	kidney	26	0.2	10	37	13		0.9	1		0.2	33	2		2	26	0.7	16	37	75	55	4	11	14	0.6	22	0.3	38	34	11		19	4	13	3	8	0.1	1
lapatinib	ERBB2	Tclin	1089	Renal and urinary disorders	Urinary retention	0	0	Phase 3	Neoplasms, Breast	146	NCT00320385	kidney	26	0.2	10	37	13		0.9	1		0.2	33	2		2	26	0.7	16	37	75	55	4	11	14	0.6	22	0.3	38	34	11		19	4	13	3	8	0.1	1
lapatinib	ERBB2	Tclin	1089	Respiratory	Dyspnoea	1	0.00684932	Phase 3	Neoplasms, Breast	146	NCT00320385	lung	116	5	7	103	49	1	7	19		0.1		26	3	12	71	2	145	277	251	294	2	63	41	141	64	5	39	33	32		24	9	33	2	5		0.4
lapatinib	ERBB2	Tclin	1089	Respiratory	Pulmonary embolism	0	0	Phase 3	Neoplasms, Breast	146	NCT00320385	lung	116	5	7	103	49	1	7	19		0.1		26	3	12	71	2	145	277	251	294	2	63	41	141	64	5	39	33	32		24	9	33	2	5		0.4
lapatinib	ERBB2	Tclin	1089	Respiratory	Hydrothorax	1	0.00684932	Phase 3	Neoplasms, Breast	146	NCT00320385	lung	116	5	7	103	49	1	7	19		0.1		26	3	12	71	2	145	277	251	294	2	63	41	141	64	5	39	33	32		24	9	33	2	5		0.4
lapatinib	ERBB2	Tclin	1089	Respiratory	Pneumothorax	0	0	Phase 3	Neoplasms, Breast	146	NCT00320385	lung	116	5	7	103	49	1	7	19		0.1		26	3	12	71	2	145	277	251	294	2	63	41	141	64	5	39	33	32		24	9	33	2	5		0.4
lapatinib	ERBB2	Tclin	1089	Respiratory	Respiratory failure	0	0	Phase 3	Neoplasms, Breast	146	NCT00320385	lung	116	5	7	103	49	1	7	19		0.1		26	3	12	71	2	145	277	251	294	2	63	41	141	64	5	39	33	32		24	9	33	2	5		0.4
lapatinib	ERBB2	Tclin	1089	Vascular disorders	Lymphoedema	1	0.00684932	Phase 3	Neoplasms, Breast	146	NCT00320385	lymphNode	9	0.3	0.9	89	15	90	4	111		0.2	0.3	200	10	50	49	1	62	89	159	56	0.4	46	91	8	52	66	55	8	29		7	16	26	9	7	0.1	3
lapatinib	ERBB2	Tclin	1089	Blood and lymphatic system disorders	Anaemia	3	0.0205479	Phase 3	Neoplasms, Breast	146	NCT00320385	boneMarrow	38			92	2	3	12	33		0.1		190	2	10	42	0.5	4	1	1	0.3		22	10	358	53	6	39	0.9	0.6		0.1	2	0.6		3		0.6
lapatinib	ERBB2	Tclin	1089	Gastrointestinal disorders	Abdominal pain	7	0.0479452	Phase 3	Neoplasms, Breast	146	NCT00320385	stomach	30	0.6	2	65	23	0.7	2	3		0.1	0.1	4	0.1	1	18	0.8	93	58	149	54	3	23	17	3	39	0.8	32	51	16	2	13	8	15	2	3	0.3	0.2
lapatinib	ERBB2	Tclin	1089	Gastrointestinal disorders	Abdominal pain upper	3	0.0205479	Phase 3	Neoplasms, Breast	146	NCT00320385	stomach	30	0.6	2	65	23	0.7	2	3		0.1	0.1	4	0.1	1	18	0.8	93	58	149	54	3	23	17	3	39	0.8	32	51	16	2	13	8	15	2	3	0.3	0.2
lapatinib	ERBB2	Tclin	1089	Investigations	Blood alkaline phosphatase increased	5	0.0342466	Phase 3	Neoplasms, Breast	146	NCT00320385	liver	17	0.1	0.4	58	3	0.5	0.4	0.9		0.1	0.1	2	0.1	0.7	11	0.7	14	8	30	9	0.1	11	3	6	15	0.2	15	2	2		19	10	11	1	0.3		0.7
lapatinib	ERBB2	Tclin	1089	Investigations	Aspartate aminotransferase increased	3	0.0205479	Phase 3	Neoplasms, Breast	146	NCT00320385	liver	17	0.1	0.4	58	3	0.5	0.4	0.9		0.1	0.1	2	0.1	0.7	11	0.7	14	8	30	9	0.1	11	3	6	15	0.2	15	2	2		19	10	11	1	0.3		0.7
lapatinib	ERBB2	Tclin	1089	Musculoskeletal and connective tissue disorders	Back pain	8	0.0547945	Phase 3	Neoplasms, Breast	146	NCT00320385	skeletalMuscleTissue	25	0.4	3	171	8		1	0.4				0.4		0.2	38	0.8	7	10	14	29	1	7	3	1	28	0.1	44	14	4		8	0.4	4	0.5	2		2
lapatinib	ERBB2	Tclin	1089	Musculoskeletal and connective tissue disorders	Pain in extremity	8	0.0547945	Phase 3	Neoplasms, Breast	146	NCT00320385	skeletalMuscleTissue	25	0.4	3	171	8		1	0.4				0.4		0.2	38	0.8	7	10	14	29	1	7	3	1	28	0.1	44	14	4		8	0.4	4	0.5	2		2
lapatinib	ERBB2	Tclin	1089	Musculoskeletal and connective tissue disorders	Arthralgia	8	0.0547945	Phase 3	Neoplasms, Breast	146	NCT00320385	smoothMuscleTissue	6	1	6	35	122	0.2	9	10				26	0.7	10	36	1	1803	2516	6493	274	93	41	61	10	44	1	75	21	136		23	3	14	27	22	0.7	1
lapatinib	ERBB2	Tclin	1089	Psychiatric disorders	Insomnia	1	0.00684932	Phase 3	Neoplasms, Breast	146	NCT00320385	brain	1	7			7			2	4										1						18		1	2						1	47	3
lapatinib	ERBB2	Tclin	1089	Respiratory	Dyspnoea	14	0.0958904	Phase 3	Neoplasms, Breast	146	NCT00320385	lung	116	5	7	103	49	1	7	19		0.1		26	3	12	71	2	145	277	251	294	2	63	41	141	64	5	39	33	32		24	9	33	2	5		0.4
lapatinib	ERBB2	Tclin	1089	Blood and lymphatic system disorders	Leukopenia	1	0.125	Phase 2	Breast Neoplasms	8	NCT00826267	boneMarrow	38			92	2	3	12	33		0.1		190	2	10	42	0.5	4	1	1	0.3		22	10	358	53	6	39	0.9	0.6		0.1	2	0.6		3		0.6
lapatinib	ERBB2	Tclin	1089	Blood and lymphatic system disorders	Lymphatic disorder	0	0	Phase 2	Breast Neoplasms	8	NCT00826267	lymphNode	9	0.3	0.9	89	15	90	4	111		0.2	0.3	200	10	50	49	1	62	89	159	56	0.4	46	91	8	52	66	55	8	29		7	16	26	9	7	0.1	3
lapatinib	ERBB2	Tclin	1089	Blood and lymphatic system disorders	Neutropenia	2	0.25	Phase 2	Breast Neoplasms	8	NCT00826267	boneMarrow	38			92	2	3	12	33		0.1		190	2	10	42	0.5	4	1	1	0.3		22	10	358	53	6	39	0.9	0.6		0.1	2	0.6		3		0.6
lapatinib	ERBB2	Tclin	1089	Cardiac disorders	Cyanosis	0	0	Phase 2	Breast Neoplasms	8	NCT00826267	blood	104			47	0.3	6	18	27				7	0.2	12	46	0.4	0.7	0.6	0.6	0.5		4	31	1423	45	2	9	0.7	0.2		0.1	4	0.1		0.5		1
lapatinib	ERBB2	Tclin	1089	Cardiac disorders	Palpitations	0	0	Phase 2	Breast Neoplasms	8	NCT00826267	heart	17		1	32	11	0.1	2	0.9				1		1	23	1	76	144	199	62	5	11	13	1	14	0.5	26	10	19		5	0.1	10	8	12	0.3	0.3
lapatinib	ERBB2	Tclin	1089	Gastrointestinal disorders	Abdominal pain	1	0.125	Phase 2	Breast Neoplasms	8	NCT00826267	stomach	30	0.6	2	65	23	0.7	2	3		0.1	0.1	4	0.1	1	18	0.8	93	58	149	54	3	23	17	3	39	0.8	32	51	16	2	13	8	15	2	3	0.3	0.2
lapatinib	ERBB2	Tclin	1089	Gastrointestinal disorders	Abdominal pain upper	0	0	Phase 2	Breast Neoplasms	8	NCT00826267	stomach	30	0.6	2	65	23	0.7	2	3		0.1	0.1	4	0.1	1	18	0.8	93	58	149	54	3	23	17	3	39	0.8	32	51	16	2	13	8	15	2	3	0.3	0.2
lapatinib	ERBB2	Tclin	1089	Gastrointestinal disorders	Stomatitis	1	0.125	Phase 2	Breast Neoplasms	8	NCT00826267	stomach	30	0.6	2	65	23	0.7	2	3		0.1	0.1	4	0.1	1	18	0.8	93	58	149	54	3	23	17	3	39	0.8	32	51	16	2	13	8	15	2	3	0.3	0.2
lapatinib	ERBB2	Tclin	1089	General disorders	Pain	0	0	Phase 2	Breast Neoplasms	8	NCT00826267	skeletalMuscleTissue	25	0.4	3	171	8		1	0.4				0.4		0.2	38	0.8	7	10	14	29	1	7	3	1	28	0.1	44	14	4		8	0.4	4	0.5	2		2
lapatinib	ERBB2	Tclin	1089	Investigations	Activated partial thromboplastin time prolonged	0	0	Phase 2	Breast Neoplasms	8	NCT00826267	liver	17	0.1	0.4	58	3	0.5	0.4	0.9		0.1	0.1	2	0.1	0.7	11	0.7	14	8	30	9	0.1	11	3	6	15	0.2	15	2	2		19	10	11	1	0.3		0.7
lapatinib	ERBB2	Tclin	1089	Investigations	Aspartate aminotransferase increased	0	0	Phase 2	Breast Neoplasms	8	NCT00826267	liver	17	0.1	0.4	58	3	0.5	0.4	0.9		0.1	0.1	2	0.1	0.7	11	0.7	14	8	30	9	0.1	11	3	6	15	0.2	15	2	2		19	10	11	1	0.3		0.7
lapatinib	ERBB2	Tclin	1089	Musculoskeletal and connective tissue disorders	Arthralgia	0	0	Phase 2	Breast Neoplasms	8	NCT00826267	smoothMuscleTissue	6	1	6	35	122	0.2	9	10				26	0.7	10	36	1	1803	2516	6493	274	93	41	61	10	44	1	75	21	136		23	3	14	27	22	0.7	1
lapatinib	ERBB2	Tclin	1089	Musculoskeletal and connective tissue disorders	Musculoskeletal pain	0	0	Phase 2	Breast Neoplasms	8	NCT00826267	skeletalMuscleTissue	25	0.4	3	171	8		1	0.4				0.4		0.2	38	0.8	7	10	14	29	1	7	3	1	28	0.1	44	14	4		8	0.4	4	0.5	2		2
lapatinib	ERBB2	Tclin	1089	Musculoskeletal and connective tissue disorders	Neck pain	0	0	Phase 2	Breast Neoplasms	8	NCT00826267	skeletalMuscleTissue	25	0.4	3	171	8		1	0.4				0.4		0.2	38	0.8	7	10	14	29	1	7	3	1	28	0.1	44	14	4		8	0.4	4	0.5	2		2
lapatinib	ERBB2	Tclin	1089	Musculoskeletal and connective tissue disorders	Pain in extremity	0	0	Phase 2	Breast Neoplasms	8	NCT00826267	skeletalMuscleTissue	25	0.4	3	171	8		1	0.4				0.4		0.2	38	0.8	7	10	14	29	1	7	3	1	28	0.1	44	14	4		8	0.4	4	0.5	2		2
lapatinib	ERBB2	Tclin	1089	Nervous system disorders	Tremor	0	0	Phase 2	Breast Neoplasms	8	NCT00826267	brain	1	7			7			2	4										1						18		1	2						1	47	3
lapatinib	ERBB2	Tclin	1089	Renal and urinary disorders	Dysuria	0	0	Phase 2	Breast Neoplasms	8	NCT00826267	kidney	26	0.2	10	37	13		0.9	1		0.2	33	2		2	26	0.7	16	37	75	55	4	11	14	0.6	22	0.3	38	34	11		19	4	13	3	8	0.1	1
lapatinib	ERBB2	Tclin	1089	Renal and urinary disorders	Haematuria	0	0	Phase 2	Breast Neoplasms	8	NCT00826267	kidney	26	0.2	10	37	13		0.9	1		0.2	33	2		2	26	0.7	16	37	75	55	4	11	14	0.6	22	0.3	38	34	11		19	4	13	3	8	0.1	1
lapatinib	ERBB2	Tclin	1089	Renal and urinary disorders	Urinary retention	0	0	Phase 2	Breast Neoplasms	8	NCT00826267	kidney	26	0.2	10	37	13		0.9	1		0.2	33	2		2	26	0.7	16	37	75	55	4	11	14	0.6	22	0.3	38	34	11		19	4	13	3	8	0.1	1
lapatinib	ERBB2	Tclin	1089	Reproductive system and breast disorders	Breast pain	1	0.125	Phase 2	Breast Neoplasms	8	NCT00826267	breast	162	2	13	88	55	0.3	9	3		0.1		6	0.2	3	38	2	156	193	234	230	3	66	18	10	52	1	41	47	48		37	6	31	4	9	0.1	1
lapatinib	ERBB2	Tclin	1089	Reproductive system and breast disorders	Vulvovaginal pruritus	0	0	Phase 2	Breast Neoplasms	8	NCT00826267	vagina	129	5	22	96	53	0.2	4	3		0.1		9	0.1	1	34	2	577	427	503	139	17	47	10	4	52	1	43	84	44		46	54	107	12	11	0.8	1
lapatinib	ERBB2	Tclin	1089	Respiratory	Oropharyngeal pain	0	0	Phase 2	Breast Neoplasms	8	NCT00826267	lung	116	5	7	103	49	1	7	19		0.1		26	3	12	71	2	145	277	251	294	2	63	41	141	64	5	39	33	32		24	9	33	2	5		0.4
lapatinib	ERBB2	Tclin	1089	Skin and subcutaneous tissue disorders	Dermatitis	0	0	Phase 2	Breast Neoplasms	8	NCT00826267	zoneOfSkin	6	0.1	0.8	51	20	0.2	0.7	6			0.2	1	0.2	4	25	1	479	497	779	23	13	17	30	0.9	38	1	69	95	9	0.1	100	46	33	0.9	38	0.4	8
lapatinib	ERBB2	Tclin	1089	Skin and subcutaneous tissue disorders	Erythema	0	0	Phase 2	Breast Neoplasms	8	NCT00826267	zoneOfSkin	6	0.1	0.8	51	20	0.2	0.7	6			0.2	1	0.2	4	25	1	479	497	779	23	13	17	30	0.9	38	1	69	95	9	0.1	100	46	33	0.9	38	0.4	8
lapatinib	ERBB2	Tclin	1089	Skin and subcutaneous tissue disorders	Excessive granulation tissue	0	0	Phase 2	Breast Neoplasms	8	NCT00826267	zoneOfSkin	6	0.1	0.8	51	20	0.2	0.7	6			0.2	1	0.2	4	25	1	479	497	779	23	13	17	30	0.9	38	1	69	95	9	0.1	100	46	33	0.9	38	0.4	8
lapatinib	ERBB2	Tclin	1089	Skin and subcutaneous tissue disorders	Pruritus	0	0	Phase 2	Breast Neoplasms	8	NCT00826267	zoneOfSkin	6	0.1	0.8	51	20	0.2	0.7	6			0.2	1	0.2	4	25	1	479	497	779	23	13	17	30	0.9	38	1	69	95	9	0.1	100	46	33	0.9	38	0.4	8
lapatinib	ERBB2	Tclin	1089	Skin and subcutaneous tissue disorders	Rash	1	0.125	Phase 2	Breast Neoplasms	8	NCT00826267	zoneOfSkin	6	0.1	0.8	51	20	0.2	0.7	6			0.2	1	0.2	4	25	1	479	497	779	23	13	17	30	0.9	38	1	69	95	9	0.1	100	46	33	0.9	38	0.4	8
lapatinib	ERBB2	Tclin	1089	Skin and subcutaneous tissue disorders	Rash erythematous	0	0	Phase 2	Breast Neoplasms	8	NCT00826267	zoneOfSkin	6	0.1	0.8	51	20	0.2	0.7	6			0.2	1	0.2	4	25	1	479	497	779	23	13	17	30	0.9	38	1	69	95	9	0.1	100	46	33	0.9	38	0.4	8
lapatinib	ERBB2	Tclin	1089	Skin and subcutaneous tissue disorders	Rash follicular	0	0	Phase 2	Breast Neoplasms	8	NCT00826267	zoneOfSkin	6	0.1	0.8	51	20	0.2	0.7	6			0.2	1	0.2	4	25	1	479	497	779	23	13	17	30	0.9	38	1	69	95	9	0.1	100	46	33	0.9	38	0.4	8
lapatinib	ERBB2	Tclin	1089	Skin and subcutaneous tissue disorders	Skin ulcer	0	0	Phase 2	Breast Neoplasms	8	NCT00826267	zoneOfSkin	6	0.1	0.8	51	20	0.2	0.7	6			0.2	1	0.2	4	25	1	479	497	779	23	13	17	30	0.9	38	1	69	95	9	0.1	100	46	33	0.9	38	0.4	8
lapatinib	ERBB2	Tclin	1089	Skin and subcutaneous tissue disorders	Urticaria	0	0	Phase 2	Breast Neoplasms	8	NCT00826267	zoneOfSkin	6	0.1	0.8	51	20	0.2	0.7	6			0.2	1	0.2	4	25	1	479	497	779	23	13	17	30	0.9	38	1	69	95	9	0.1	100	46	33	0.9	38	0.4	8
LEUPROLIDE				Respiratory	Interstitial lung disease	1	0.00036846	Not Applicable	Breast Cancer	2714	NCT02134977	lung	116	5	7	103	49	1	7	19		0.1		26	3	12	71	2	145	277	251	294	2	63	41	141	64	5	39	33	32		24	9	33	2	5		0.4
LEUPROLIDE				Respiratory	Pulmonary embolism	1	0.00036846	Not Applicable	Breast Cancer	2714	NCT02134977	lung	116	5	7	103	49	1	7	19		0.1		26	3	12	71	2	145	277	251	294	2	63	41	141	64	5	39	33	32		24	9	33	2	5		0.4
LEUPROLIDE				Blood and lymphatic system disorders	Leukopenia	1	0.0015528	Not Applicable	Breast Cancer	644	NCT02154139	boneMarrow	38			92	2	3	12	33		0.1		190	2	10	42	0.5	4	1	1	0.3		22	10	358	53	6	39	0.9	0.6		0.1	2	0.6		3		0.6
LEUPROLIDE				Blood and lymphatic system disorders	Granulocytopenia	1	0.0015528	Not Applicable	Breast Cancer	644	NCT02154139	boneMarrow	38			92	2	3	12	33		0.1		190	2	10	42	0.5	4	1	1	0.3		22	10	358	53	6	39	0.9	0.6		0.1	2	0.6		3		0.6
LEUPROLIDE				Gastrointestinal disorders	Pancreatitis acute	1	0.0015528	Not Applicable	Breast Cancer	644	NCT02154139	pancreas	7	0.2	3	44	4	0.1	0.6	0.6		0.5	7	0.8	0.1	0.5	10	0.6	19	17	29	23	0.1	10	4	1	23	0.1	16	35	2		9	5	10	1	0.5		0.1
LEUPROLIDE				Gastrointestinal disorders	Abdominal pain	1	0.0015528	Not Applicable	Breast Cancer	644	NCT02154139	stomach	30	0.6	2	65	23	0.7	2	3		0.1	0.1	4	0.1	1	18	0.8	93	58	149	54	3	23	17	3	39	0.8	32	51	16	2	13	8	15	2	3	0.3	0.2
LEUPROLIDE				Investigations	Blood amylase increased	1	0.0015528	Not Applicable	Breast Cancer	644	NCT02154139	pancreas	7	0.2	3	44	4	0.1	0.6	0.6		0.5	7	0.8	0.1	0.5	10	0.6	19	17	29	23	0.1	10	4	1	23	0.1	16	35	2		9	5	10	1	0.5		0.1
LEUPROLIDE				Psychiatric disorders	Completed suicide	1	0.0015528	Not Applicable	Breast Cancer	644	NCT02154139	brain	1	7			7			2	4										1						18		1	2						1	47	3
neratinib	ERBB2 ERBB3 ERBB4	Tclin	1089	Blood and lymphatic system disorders	Anaemia	1	0.333333	Phase 1	Breast Neoplasms	3	NCT00146172	boneMarrow	38			92	2	3	12	33		0.1		190	2	10	42	0.5	4	1	1	0.3		22	10	358	53	6	39	0.9	0.6		0.1	2	0.6		3		0.6
neratinib	ERBB2 ERBB3 ERBB4	Tclin	1089	Cardiac disorders	Cardio-respiratory arrest	0	0	Phase 1	Breast Neoplasms	3	NCT00146172	heart	17		1	32	11	0.1	2	0.9				1		1	23	1	76	144	199	62	5	11	13	1	14	0.5	26	10	19		5	0.1	10	8	12	0.3	0.3
neratinib	ERBB2 ERBB3 ERBB4	Tclin	1089	Cardiac disorders	Tachycardia	1	0.333333	Phase 1	Breast Neoplasms	3	NCT00146172	heart	17		1	32	11	0.1	2	0.9				1		1	23	1	76	144	199	62	5	11	13	1	14	0.5	26	10	19		5	0.1	10	8	12	0.3	0.3
neratinib	ERBB2 ERBB3 ERBB4	Tclin	1089	Gastrointestinal disorders	Abdominal pain	0	0	Phase 1	Breast Neoplasms	3	NCT00146172	stomach	30	0.6	2	65	23	0.7	2	3		0.1	0.1	4	0.1	1	18	0.8	93	58	149	54	3	23	17	3	39	0.8	32	51	16	2	13	8	15	2	3	0.3	0.2
neratinib	ERBB2 ERBB3 ERBB4	Tclin	1089	Gastrointestinal disorders	Small intestinal obstruction	0	0	Phase 1	Breast Neoplasms	3	NCT00146172	smallIntestine	12	0.4	0.7	54	29	2	10	10		0.3	1	27	0.7	12	28	1	75	118	304	64	2	30	61	6	50	4	40	58	23	0.1	13	24	20	5	3		0.8
neratinib	ERBB2 ERBB3 ERBB4	Tclin	1089	Investigations	Alanine aminotransferase increased	0	0	Phase 1	Breast Neoplasms	3	NCT00146172	liver	17	0.1	0.4	58	3	0.5	0.4	0.9		0.1	0.1	2	0.1	0.7	11	0.7	14	8	30	9	0.1	11	3	6	15	0.2	15	2	2		19	10	11	1	0.3		0.7
neratinib	ERBB2 ERBB3 ERBB4	Tclin	1089	Investigations	Aspartate aminotransferase increased	0	0	Phase 1	Breast Neoplasms	3	NCT00146172	liver	17	0.1	0.4	58	3	0.5	0.4	0.9		0.1	0.1	2	0.1	0.7	11	0.7	14	8	30	9	0.1	11	3	6	15	0.2	15	2	2		19	10	11	1	0.3		0.7
neratinib	ERBB2 ERBB3 ERBB4	Tclin	1089	Musculoskeletal and connective tissue disorders	Back pain	0	0	Phase 1	Breast Neoplasms	3	NCT00146172	skeletalMuscleTissue	25	0.4	3	171	8		1	0.4				0.4		0.2	38	0.8	7	10	14	29	1	7	3	1	28	0.1	44	14	4		8	0.4	4	0.5	2		2
neratinib	ERBB2 ERBB3 ERBB4	Tclin	1089	Musculoskeletal and connective tissue disorders	Pain in extremity	0	0	Phase 1	Breast Neoplasms	3	NCT00146172	skeletalMuscleTissue	25	0.4	3	171	8		1	0.4				0.4		0.2	38	0.8	7	10	14	29	1	7	3	1	28	0.1	44	14	4		8	0.4	4	0.5	2		2
neratinib	ERBB2 ERBB3 ERBB4	Tclin	1089	Nervous system disorders	Convulsion	0	0	Phase 1	Breast Neoplasms	3	NCT00146172	brain	1	7			7			2	4										1						18		1	2						1	47	3
neratinib	ERBB2 ERBB3 ERBB4	Tclin	1089	Nervous system disorders	Speech disorder	0	0	Phase 1	Breast Neoplasms	3	NCT00146172	brain	1	7			7			2	4										1						18		1	2						1	47	3
neratinib	ERBB2 ERBB3 ERBB4	Tclin	1089	Psychiatric disorders	Anxiety	0	0	Phase 1	Breast Neoplasms	3	NCT00146172	brain	1	7			7			2	4										1						18		1	2						1	47	3
neratinib	ERBB2 ERBB3 ERBB4	Tclin	1089	Psychiatric disorders	Confusional state	0	0	Phase 1	Breast Neoplasms	3	NCT00146172	brain	1	7			7			2	4										1						18		1	2						1	47	3
neratinib	ERBB2 ERBB3 ERBB4	Tclin	1089	Respiratory	Dyspnoea	2	0.666667	Phase 1	Breast Neoplasms	3	NCT00146172	lung	116	5	7	103	49	1	7	19		0.1		26	3	12	71	2	145	277	251	294	2	63	41	141	64	5	39	33	32		24	9	33	2	5		0.4
neratinib	ERBB2 ERBB3 ERBB4	Tclin	1089	Respiratory	Pneumothorax	0	0	Phase 1	Breast Neoplasms	3	NCT00146172	lung	116	5	7	103	49	1	7	19		0.1		26	3	12	71	2	145	277	251	294	2	63	41	141	64	5	39	33	32		24	9	33	2	5		0.4
neratinib	ERBB2 ERBB3 ERBB4	Tclin	1089	Respiratory	Respiratory arrest	0	0	Phase 1	Breast Neoplasms	3	NCT00146172	lung	116	5	7	103	49	1	7	19		0.1		26	3	12	71	2	145	277	251	294	2	63	41	141	64	5	39	33	32		24	9	33	2	5		0.4
neratinib	ERBB2 ERBB3 ERBB4	Tclin	1089	Skin and subcutaneous tissue disorders	Erythema	0	0	Phase 1	Breast Neoplasms	3	NCT00146172	zoneOfSkin	6	0.1	0.8	51	20	0.2	0.7	6			0.2	1	0.2	4	25	1	479	497	779	23	13	17	30	0.9	38	1	69	95	9	0.1	100	46	33	0.9	38	0.4	8
neratinib	ERBB2 ERBB3 ERBB4	Tclin	1089	Skin and subcutaneous tissue disorders	Pruritus	0	0	Phase 1	Breast Neoplasms	3	NCT00146172	zoneOfSkin	6	0.1	0.8	51	20	0.2	0.7	6			0.2	1	0.2	4	25	1	479	497	779	23	13	17	30	0.9	38	1	69	95	9	0.1	100	46	33	0.9	38	0.4	8
neratinib	ERBB2 ERBB3 ERBB4	Tclin	1089	Skin and subcutaneous tissue disorders	Urticaria	0	0	Phase 1	Breast Neoplasms	3	NCT00146172	zoneOfSkin	6	0.1	0.8	51	20	0.2	0.7	6			0.2	1	0.2	4	25	1	479	497	779	23	13	17	30	0.9	38	1	69	95	9	0.1	100	46	33	0.9	38	0.4	8
neratinib	ERBB2 ERBB3 ERBB4	Tclin	1089	Blood and lymphatic system disorders	Anaemia	1	0.333333	Phase 1	Breast Neoplasms	3	NCT00146172	boneMarrow	38			92	2	3	12	33		0.1		190	2	10	42	0.5	4	1	1	0.3		22	10	358	53	6	39	0.9	0.6		0.1	2	0.6		3		0.6
neratinib	ERBB2 ERBB3 ERBB4	Tclin	1089	Blood and lymphatic system disorders	Leukopenia	0	0	Phase 1	Breast Neoplasms	3	NCT00146172	boneMarrow	38			92	2	3	12	33		0.1		190	2	10	42	0.5	4	1	1	0.3		22	10	358	53	6	39	0.9	0.6		0.1	2	0.6		3		0.6
neratinib	ERBB2 ERBB3 ERBB4	Tclin	1089	Blood and lymphatic system disorders	Lymphopenia	0	0	Phase 1	Breast Neoplasms	3	NCT00146172	boneMarrow	38			92	2	3	12	33		0.1		190	2	10	42	0.5	4	1	1	0.3		22	10	358	53	6	39	0.9	0.6		0.1	2	0.6		3		0.6
neratinib	ERBB2 ERBB3 ERBB4	Tclin	1089	Blood and lymphatic system disorders	Thrombocytopenia	0	0	Phase 1	Breast Neoplasms	3	NCT00146172	boneMarrow	38			92	2	3	12	33		0.1		190	2	10	42	0.5	4	1	1	0.3		22	10	358	53	6	39	0.9	0.6		0.1	2	0.6		3		0.6
neratinib	ERBB2 ERBB3 ERBB4	Tclin	1089	Cardiac disorders	Arrhythmia	0	0	Phase 1	Breast Neoplasms	3	NCT00146172	heart	17		1	32	11	0.1	2	0.9				1		1	23	1	76	144	199	62	5	11	13	1	14	0.5	26	10	19		5	0.1	10	8	12	0.3	0.3
neratinib	ERBB2 ERBB3 ERBB4	Tclin	1089	Cardiac disorders	Palpitations	0	0	Phase 1	Breast Neoplasms	3	NCT00146172	heart	17		1	32	11	0.1	2	0.9				1		1	23	1	76	144	199	62	5	11	13	1	14	0.5	26	10	19		5	0.1	10	8	12	0.3	0.3
neratinib	ERBB2 ERBB3 ERBB4	Tclin	1089	Cardiac disorders	Sinus tachycardia	0	0	Phase 1	Breast Neoplasms	3	NCT00146172	heart	17		1	32	11	0.1	2	0.9				1		1	23	1	76	144	199	62	5	11	13	1	14	0.5	26	10	19		5	0.1	10	8	12	0.3	0.3
neratinib	ERBB2 ERBB3 ERBB4	Tclin	1089	Cardiac disorders	Supraventricular tachycardia	1	0.333333	Phase 1	Breast Neoplasms	3	NCT00146172	heart	17		1	32	11	0.1	2	0.9				1		1	23	1	76	144	199	62	5	11	13	1	14	0.5	26	10	19		5	0.1	10	8	12	0.3	0.3
neratinib	ERBB2 ERBB3 ERBB4	Tclin	1089	Cardiac disorders	Tachycardia	2	0.666667	Phase 1	Breast Neoplasms	3	NCT00146172	heart	17		1	32	11	0.1	2	0.9				1		1	23	1	76	144	199	62	5	11	13	1	14	0.5	26	10	19		5	0.1	10	8	12	0.3	0.3
neratinib	ERBB2 ERBB3 ERBB4	Tclin	1089	Gastrointestinal disorders	Abdominal pain	2	0.666667	Phase 1	Breast Neoplasms	3	NCT00146172	stomach	30	0.6	2	65	23	0.7	2	3		0.1	0.1	4	0.1	1	18	0.8	93	58	149	54	3	23	17	3	39	0.8	32	51	16	2	13	8	15	2	3	0.3	0.2
neratinib	ERBB2 ERBB3 ERBB4	Tclin	1089	Gastrointestinal disorders	Abdominal pain lower	0	0	Phase 1	Breast Neoplasms	3	NCT00146172	smallIntestine	12	0.4	0.7	54	29	2	10	10		0.3	1	27	0.7	12	28	1	75	118	304	64	2	30	61	6	50	4	40	58	23	0.1	13	24	20	5	3		0.8
neratinib	ERBB2 ERBB3 ERBB4	Tclin	1089	Gastrointestinal disorders	Abdominal pain upper	1	0.333333	Phase 1	Breast Neoplasms	3	NCT00146172	stomach	30	0.6	2	65	23	0.7	2	3		0.1	0.1	4	0.1	1	18	0.8	93	58	149	54	3	23	17	3	39	0.8	32	51	16	2	13	8	15	2	3	0.3	0.2
neratinib	ERBB2 ERBB3 ERBB4	Tclin	1089	Gastrointestinal disorders	Gastritis	1	0.333333	Phase 1	Breast Neoplasms	3	NCT00146172	stomach	30	0.6	2	65	23	0.7	2	3		0.1	0.1	4	0.1	1	18	0.8	93	58	149	54	3	23	17	3	39	0.8	32	51	16	2	13	8	15	2	3	0.3	0.2
neratinib	ERBB2 ERBB3 ERBB4	Tclin	1089	Gastrointestinal disorders	Oesophageal pain	0	0	Phase 1	Breast Neoplasms	3	NCT00146172	esophagus	34	0.1	1	44	33	1	7	6				15	0.3	6	24	0.7	49	171	279	107	9	27	40	3	36	2	45	69	45	0.1	52	82	194	8	8	0.2	2
neratinib	ERBB2 ERBB3 ERBB4	Tclin	1089	Gastrointestinal disorders	Oesophagitis	1	0.333333	Phase 1	Breast Neoplasms	3	NCT00146172	esophagus	34	0.1	1	44	33	1	7	6				15	0.3	6	24	0.7	49	171	279	107	9	27	40	3	36	2	45	69	45	0.1	52	82	194	8	8	0.2	2
neratinib	ERBB2 ERBB3 ERBB4	Tclin	1089	General disorders	Pain	0	0	Phase 1	Breast Neoplasms	3	NCT00146172	skeletalMuscleTissue	25	0.4	3	171	8		1	0.4				0.4		0.2	38	0.8	7	10	14	29	1	7	3	1	28	0.1	44	14	4		8	0.4	4	0.5	2		2
neratinib	ERBB2 ERBB3 ERBB4	Tclin	1089	Investigations	Activated partial thromboplastin time prolonged	0	0	Phase 1	Breast Neoplasms	3	NCT00146172	liver	17	0.1	0.4	58	3	0.5	0.4	0.9		0.1	0.1	2	0.1	0.7	11	0.7	14	8	30	9	0.1	11	3	6	15	0.2	15	2	2		19	10	11	1	0.3		0.7
neratinib	ERBB2 ERBB3 ERBB4	Tclin	1089	Investigations	Alanine aminotransferase increased	0	0	Phase 1	Breast Neoplasms	3	NCT00146172	liver	17	0.1	0.4	58	3	0.5	0.4	0.9		0.1	0.1	2	0.1	0.7	11	0.7	14	8	30	9	0.1	11	3	6	15	0.2	15	2	2		19	10	11	1	0.3		0.7
neratinib	ERBB2 ERBB3 ERBB4	Tclin	1089	Investigations	Aspartate aminotransferase increased	0	0	Phase 1	Breast Neoplasms	3	NCT00146172	liver	17	0.1	0.4	58	3	0.5	0.4	0.9		0.1	0.1	2	0.1	0.7	11	0.7	14	8	30	9	0.1	11	3	6	15	0.2	15	2	2		19	10	11	1	0.3		0.7
neratinib	ERBB2 ERBB3 ERBB4	Tclin	1089	Investigations	Blood alkaline phosphatase increased	0	0	Phase 1	Breast Neoplasms	3	NCT00146172	liver	17	0.1	0.4	58	3	0.5	0.4	0.9		0.1	0.1	2	0.1	0.7	11	0.7	14	8	30	9	0.1	11	3	6	15	0.2	15	2	2		19	10	11	1	0.3		0.7
neratinib	ERBB2 ERBB3 ERBB4	Tclin	1089	Investigations	Blood chloride decreased	0	0	Phase 1	Breast Neoplasms	3	NCT00146172	blood	104			47	0.3	6	18	27				7	0.2	12	46	0.4	0.7	0.6	0.6	0.5		4	31	1423	45	2	9	0.7	0.2		0.1	4	0.1		0.5		1
neratinib	ERBB2 ERBB3 ERBB4	Tclin	1089	Investigations	Blood creatinine increased	0	0	Phase 1	Breast Neoplasms	3	NCT00146172	kidney	26	0.2	10	37	13		0.9	1		0.2	33	2		2	26	0.7	16	37	75	55	4	11	14	0.6	22	0.3	38	34	11		19	4	13	3	8	0.1	1
neratinib	ERBB2 ERBB3 ERBB4	Tclin	1089	Investigations	Blood thyroid stimulating hormone increased	0	0	Phase 1	Breast Neoplasms	3	NCT00146172	pituitaryGland	34	0.1	8	74	11	0.2	0.2	1	2	1	0.2	5	0.1	1	16	56	111	30	22	23	12	11	13	5	62	0.4	49	64	7	0.5	5	7	13	2	1	1	3
neratinib	ERBB2 ERBB3 ERBB4	Tclin	1089	Investigations	Blood triglycerides increased	0	0	Phase 1	Breast Neoplasms	3	NCT00146172	adiposeTissue	80	0.5	7	51	50	0.2	7	5				4	0.8	4	49	2	209	289	606	377	3	65	26	3	32	1	36	10	114		62	2	16	11	11	0.1	1
neratinib	ERBB2 ERBB3 ERBB4	Tclin	1089	Investigations	Blood urea increased	0	0	Phase 1	Breast Neoplasms	3	NCT00146172	kidney	26	0.2	10	37	13		0.9	1		0.2	33	2		2	26	0.7	16	37	75	55	4	11	14	0.6	22	0.3	38	34	11		19	4	13	3	8	0.1	1
neratinib	ERBB2 ERBB3 ERBB4	Tclin	1089	Investigations	Electrocardiogram QT prolonged	0	0	Phase 1	Breast Neoplasms	3	NCT00146172	heart	17		1	32	11	0.1	2	0.9				1		1	23	1	76	144	199	62	5	11	13	1	14	0.5	26	10	19		5	0.1	10	8	12	0.3	0.3
neratinib	ERBB2 ERBB3 ERBB4	Tclin	1089	Investigations	Electrocardiogram ST-T segment abnormal	0	0	Phase 1	Breast Neoplasms	3	NCT00146172	heart	17		1	32	11	0.1	2	0.9				1		1	23	1	76	144	199	62	5	11	13	1	14	0.5	26	10	19		5	0.1	10	8	12	0.3	0.3
neratinib	ERBB2 ERBB3 ERBB4	Tclin	1089	Investigations	Electrocardiogram T wave abnormal	0	0	Phase 1	Breast Neoplasms	3	NCT00146172	heart	17		1	32	11	0.1	2	0.9				1		1	23	1	76	144	199	62	5	11	13	1	14	0.5	26	10	19		5	0.1	10	8	12	0.3	0.3
neratinib	ERBB2 ERBB3 ERBB4	Tclin	1089	Investigations	Haemoglobin decreased	0	0	Phase 1	Breast Neoplasms	3	NCT00146172	boneMarrow	38			92	2	3	12	33		0.1		190	2	10	42	0.5	4	1	1	0.3		22	10	358	53	6	39	0.9	0.6		0.1	2	0.6		3		0.6
neratinib	ERBB2 ERBB3 ERBB4	Tclin	1089	Investigations	White blood cell count decreased	0	0	Phase 1	Breast Neoplasms	3	NCT00146172	boneMarrow	38			92	2	3	12	33		0.1		190	2	10	42	0.5	4	1	1	0.3		22	10	358	53	6	39	0.9	0.6		0.1	2	0.6		3		0.6
neratinib	ERBB2 ERBB3 ERBB4	Tclin	1089	Investigations	White blood cells urine positive	0	0	Phase 1	Breast Neoplasms	3	NCT00146172	kidney	26	0.2	10	37	13		0.9	1		0.2	33	2		2	26	0.7	16	37	75	55	4	11	14	0.6	22	0.3	38	34	11		19	4	13	3	8	0.1	1
neratinib	ERBB2 ERBB3 ERBB4	Tclin	1089	Metabolism and nutrition disorders	Hyperglycaemia	0	0	Phase 1	Breast Neoplasms	3	NCT00146172	liver	17	0.1	0.4	58	3	0.5	0.4	0.9		0.1	0.1	2	0.1	0.7	11	0.7	14	8	30	9	0.1	11	3	6	15	0.2	15	2	2		19	10	11	1	0.3		0.7
neratinib	ERBB2 ERBB3 ERBB4	Tclin	1089	Metabolism and nutrition disorders	Hyperkalaemia	0	0	Phase 1	Breast Neoplasms	3	NCT00146172	kidney	26	0.2	10	37	13		0.9	1		0.2	33	2		2	26	0.7	16	37	75	55	4	11	14	0.6	22	0.3	38	34	11		19	4	13	3	8	0.1	1
neratinib	ERBB2 ERBB3 ERBB4	Tclin	1089	Metabolism and nutrition disorders	Hypernatraemia	0	0	Phase 1	Breast Neoplasms	3	NCT00146172	kidney	26	0.2	10	37	13		0.9	1		0.2	33	2		2	26	0.7	16	37	75	55	4	11	14	0.6	22	0.3	38	34	11		19	4	13	3	8	0.1	1
neratinib	ERBB2 ERBB3 ERBB4	Tclin	1089	Metabolism and nutrition disorders	Hypertriglyceridaemia	0	0	Phase 1	Breast Neoplasms	3	NCT00146172	adiposeTissue	80	0.5	7	51	50	0.2	7	5				4	0.8	4	49	2	209	289	606	377	3	65	26	3	32	1	36	10	114		62	2	16	11	11	0.1	1
neratinib	ERBB2 ERBB3 ERBB4	Tclin	1089	Metabolism and nutrition disorders	Hyperuricaemia	0	0	Phase 1	Breast Neoplasms	3	NCT00146172	kidney	26	0.2	10	37	13		0.9	1		0.2	33	2		2	26	0.7	16	37	75	55	4	11	14	0.6	22	0.3	38	34	11		19	4	13	3	8	0.1	1
neratinib	ERBB2 ERBB3 ERBB4	Tclin	1089	Metabolism and nutrition disorders	Hypoalbuminaemia	0	0	Phase 1	Breast Neoplasms	3	NCT00146172	liver	17	0.1	0.4	58	3	0.5	0.4	0.9		0.1	0.1	2	0.1	0.7	11	0.7	14	8	30	9	0.1	11	3	6	15	0.2	15	2	2		19	10	11	1	0.3		0.7
neratinib	ERBB2 ERBB3 ERBB4	Tclin	1089	Metabolism and nutrition disorders	Hypoglycaemia	0	0	Phase 1	Breast Neoplasms	3	NCT00146172	liver	17	0.1	0.4	58	3	0.5	0.4	0.9		0.1	0.1	2	0.1	0.7	11	0.7	14	8	30	9	0.1	11	3	6	15	0.2	15	2	2		19	10	11	1	0.3		0.7
neratinib	ERBB2 ERBB3 ERBB4	Tclin	1089	Metabolism and nutrition disorders	Hypokalaemia	0	0	Phase 1	Breast Neoplasms	3	NCT00146172	kidney	26	0.2	10	37	13		0.9	1		0.2	33	2		2	26	0.7	16	37	75	55	4	11	14	0.6	22	0.3	38	34	11		19	4	13	3	8	0.1	1
neratinib	ERBB2 ERBB3 ERBB4	Tclin	1089	Metabolism and nutrition disorders	Hyponatraemia	0	0	Phase 1	Breast Neoplasms	3	NCT00146172	kidney	26	0.2	10	37	13		0.9	1		0.2	33	2		2	26	0.7	16	37	75	55	4	11	14	0.6	22	0.3	38	34	11		19	4	13	3	8	0.1	1
neratinib	ERBB2 ERBB3 ERBB4	Tclin	1089	Metabolism and nutrition disorders	Iron deficiency	0	0	Phase 1	Breast Neoplasms	3	NCT00146172	liver	17	0.1	0.4	58	3	0.5	0.4	0.9		0.1	0.1	2	0.1	0.7	11	0.7	14	8	30	9	0.1	11	3	6	15	0.2	15	2	2		19	10	11	1	0.3		0.7
neratinib	ERBB2 ERBB3 ERBB4	Tclin	1089	Musculoskeletal and connective tissue disorders	Arthralgia	0	0	Phase 1	Breast Neoplasms	3	NCT00146172	smoothMuscleTissue	6	1	6	35	122	0.2	9	10				26	0.7	10	36	1	1803	2516	6493	274	93	41	61	10	44	1	75	21	136		23	3	14	27	22	0.7	1
neratinib	ERBB2 ERBB3 ERBB4	Tclin	1089	Musculoskeletal and connective tissue disorders	Back pain	1	0.333333	Phase 1	Breast Neoplasms	3	NCT00146172	skeletalMuscleTissue	25	0.4	3	171	8		1	0.4				0.4		0.2	38	0.8	7	10	14	29	1	7	3	1	28	0.1	44	14	4		8	0.4	4	0.5	2		2
neratinib	ERBB2 ERBB3 ERBB4	Tclin	1089	Musculoskeletal and connective tissue disorders	Bone pain	0	0	Phase 1	Breast Neoplasms	3	NCT00146172	skeletalMuscleTissue	25	0.4	3	171	8		1	0.4				0.4		0.2	38	0.8	7	10	14	29	1	7	3	1	28	0.1	44	14	4		8	0.4	4	0.5	2		2
neratinib	ERBB2 ERBB3 ERBB4	Tclin	1089	Musculoskeletal and connective tissue disorders	Muscle spasms	0	0	Phase 1	Breast Neoplasms	3	NCT00146172	smoothMuscleTissue	6	1	6	35	122	0.2	9	10				26	0.7	10	36	1	1803	2516	6493	274	93	41	61	10	44	1	75	21	136		23	3	14	27	22	0.7	1
neratinib	ERBB2 ERBB3 ERBB4	Tclin	1089	Musculoskeletal and connective tissue disorders	Muscle tightness	0	0	Phase 1	Breast Neoplasms	3	NCT00146172	skeletalMuscleTissue	25	0.4	3	171	8		1	0.4				0.4		0.2	38	0.8	7	10	14	29	1	7	3	1	28	0.1	44	14	4		8	0.4	4	0.5	2		2
neratinib	ERBB2 ERBB3 ERBB4	Tclin	1089	Musculoskeletal and connective tissue disorders	Muscular weakness	0	0	Phase 1	Breast Neoplasms	3	NCT00146172	skeletalMuscleTissue	25	0.4	3	171	8		1	0.4				0.4		0.2	38	0.8	7	10	14	29	1	7	3	1	28	0.1	44	14	4		8	0.4	4	0.5	2		2
neratinib	ERBB2 ERBB3 ERBB4	Tclin	1089	Musculoskeletal and connective tissue disorders	Musculoskeletal chest pain	0	0	Phase 1	Breast Neoplasms	3	NCT00146172	skeletalMuscleTissue	25	0.4	3	171	8		1	0.4				0.4		0.2	38	0.8	7	10	14	29	1	7	3	1	28	0.1	44	14	4		8	0.4	4	0.5	2		2
neratinib	ERBB2 ERBB3 ERBB4	Tclin	1089	Musculoskeletal and connective tissue disorders	Musculoskeletal discomfort	0	0	Phase 1	Breast Neoplasms	3	NCT00146172	skeletalMuscleTissue	25	0.4	3	171	8		1	0.4				0.4		0.2	38	0.8	7	10	14	29	1	7	3	1	28	0.1	44	14	4		8	0.4	4	0.5	2		2
neratinib	ERBB2 ERBB3 ERBB4	Tclin	1089	Musculoskeletal and connective tissue disorders	Musculoskeletal pain	0	0	Phase 1	Breast Neoplasms	3	NCT00146172	skeletalMuscleTissue	25	0.4	3	171	8		1	0.4				0.4		0.2	38	0.8	7	10	14	29	1	7	3	1	28	0.1	44	14	4		8	0.4	4	0.5	2		2
neratinib	ERBB2 ERBB3 ERBB4	Tclin	1089	Musculoskeletal and connective tissue disorders	Pain in extremity	2	0.666667	Phase 1	Breast Neoplasms	3	NCT00146172	skeletalMuscleTissue	25	0.4	3	171	8		1	0.4				0.4		0.2	38	0.8	7	10	14	29	1	7	3	1	28	0.1	44	14	4		8	0.4	4	0.5	2		2
neratinib	ERBB2 ERBB3 ERBB4	Tclin	1089	Nervous system disorders	Ataxia	0	0	Phase 1	Breast Neoplasms	3	NCT00146172	brain	1	7			7			2	4										1						18		1	2						1	47	3
neratinib	ERBB2 ERBB3 ERBB4	Tclin	1089	Nervous system disorders	Memory impairment	0	0	Phase 1	Breast Neoplasms	3	NCT00146172	brain	1	7			7			2	4										1						18		1	2						1	47	3
neratinib	ERBB2 ERBB3 ERBB4	Tclin	1089	Nervous system disorders	Migraine	0	0	Phase 1	Breast Neoplasms	3	NCT00146172	brain	1	7			7			2	4										1						18		1	2						1	47	3
neratinib	ERBB2 ERBB3 ERBB4	Tclin	1089	Nervous system disorders	Somnolence	0	0	Phase 1	Breast Neoplasms	3	NCT00146172	brain	1	7			7			2	4										1						18		1	2						1	47	3
neratinib	ERBB2 ERBB3 ERBB4	Tclin	1089	Nervous system disorders	Speech disorder	0	0	Phase 1	Breast Neoplasms	3	NCT00146172	brain	1	7			7			2	4										1						18		1	2						1	47	3
neratinib	ERBB2 ERBB3 ERBB4	Tclin	1089	Psychiatric disorders	Anxiety	0	0	Phase 1	Breast Neoplasms	3	NCT00146172	brain	1	7			7			2	4										1						18		1	2						1	47	3
neratinib	ERBB2 ERBB3 ERBB4	Tclin	1089	Psychiatric disorders	Confusional state	0	0	Phase 1	Breast Neoplasms	3	NCT00146172	brain	1	7			7			2	4										1						18		1	2						1	47	3
neratinib	ERBB2 ERBB3 ERBB4	Tclin	1089	Psychiatric disorders	Depression	1	0.333333	Phase 1	Breast Neoplasms	3	NCT00146172	brain	1	7			7			2	4										1						18		1	2						1	47	3
neratinib	ERBB2 ERBB3 ERBB4	Tclin	1089	Psychiatric disorders	Insomnia	1	0.333333	Phase 1	Breast Neoplasms	3	NCT00146172	brain	1	7			7			2	4										1						18		1	2						1	47	3
neratinib	ERBB2 ERBB3 ERBB4	Tclin	1089	Psychiatric disorders	Mental status changes	0	0	Phase 1	Breast Neoplasms	3	NCT00146172	brain	1	7			7			2	4										1						18		1	2						1	47	3
neratinib	ERBB2 ERBB3 ERBB4	Tclin	1089	Psychiatric disorders	Mood swings	0	0	Phase 1	Breast Neoplasms	3	NCT00146172	brain	1	7			7			2	4										1						18		1	2						1	47	3
neratinib	ERBB2 ERBB3 ERBB4	Tclin	1089	Psychiatric disorders	Sleep disorder	0	0	Phase 1	Breast Neoplasms	3	NCT00146172	brain	1	7			7			2	4										1						18		1	2						1	47	3
neratinib	ERBB2 ERBB3 ERBB4	Tclin	1089	Renal and urinary disorders	Nocturia	0	0	Phase 1	Breast Neoplasms	3	NCT00146172	kidney	26	0.2	10	37	13		0.9	1		0.2	33	2		2	26	0.7	16	37	75	55	4	11	14	0.6	22	0.3	38	34	11		19	4	13	3	8	0.1	1
neratinib	ERBB2 ERBB3 ERBB4	Tclin	1089	Renal and urinary disorders	Pollakiuria	0	0	Phase 1	Breast Neoplasms	3	NCT00146172	kidney	26	0.2	10	37	13		0.9	1		0.2	33	2		2	26	0.7	16	37	75	55	4	11	14	0.6	22	0.3	38	34	11		19	4	13	3	8	0.1	1
neratinib	ERBB2 ERBB3 ERBB4	Tclin	1089	Renal and urinary disorders	Renal failure	0	0	Phase 1	Breast Neoplasms	3	NCT00146172	kidney	26	0.2	10	37	13		0.9	1		0.2	33	2		2	26	0.7	16	37	75	55	4	11	14	0.6	22	0.3	38	34	11		19	4	13	3	8	0.1	1
neratinib	ERBB2 ERBB3 ERBB4	Tclin	1089	Reproductive system and breast disorders	Penile swelling	0	0	Phase 1	Breast Neoplasms	3	NCT00146172	penis	2	6	3	1	14			3				6				0.5	1	2	114		6	2			20	0.2		0.5	0.2		2	1	1	8	17		1
neratinib	ERBB2 ERBB3 ERBB4	Tclin	1089	Respiratory	Dyspnoea	2	0.666667	Phase 1	Breast Neoplasms	3	NCT00146172	lung	116	5	7	103	49	1	7	19		0.1		26	3	12	71	2	145	277	251	294	2	63	41	141	64	5	39	33	32		24	9	33	2	5		0.4
neratinib	ERBB2 ERBB3 ERBB4	Tclin	1089	Respiratory	Dyspnoea exertional	0	0	Phase 1	Breast Neoplasms	3	NCT00146172	lung	116	5	7	103	49	1	7	19		0.1		26	3	12	71	2	145	277	251	294	2	63	41	141	64	5	39	33	32		24	9	33	2	5		0.4
neratinib	ERBB2 ERBB3 ERBB4	Tclin	1089	Respiratory	Epistaxis	0	0	Phase 1	Breast Neoplasms	3	NCT00146172	lung	116	5	7	103	49	1	7	19		0.1		26	3	12	71	2	145	277	251	294	2	63	41	141	64	5	39	33	32		24	9	33	2	5		0.4
neratinib	ERBB2 ERBB3 ERBB4	Tclin	1089	Respiratory	Lung infiltration	1	0.333333	Phase 1	Breast Neoplasms	3	NCT00146172	lung	116	5	7	103	49	1	7	19		0.1		26	3	12	71	2	145	277	251	294	2	63	41	141	64	5	39	33	32		24	9	33	2	5		0.4
neratinib	ERBB2 ERBB3 ERBB4	Tclin	1089	Respiratory	Pleurisy	0	0	Phase 1	Breast Neoplasms	3	NCT00146172	lung	116	5	7	103	49	1	7	19		0.1		26	3	12	71	2	145	277	251	294	2	63	41	141	64	5	39	33	32		24	9	33	2	5		0.4
neratinib	ERBB2 ERBB3 ERBB4	Tclin	1089	Respiratory	Productive cough	0	0	Phase 1	Breast Neoplasms	3	NCT00146172	lung	116	5	7	103	49	1	7	19		0.1		26	3	12	71	2	145	277	251	294	2	63	41	141	64	5	39	33	32		24	9	33	2	5		0.4
neratinib	ERBB2 ERBB3 ERBB4	Tclin	1089	Respiratory	Pulmonary congestion	0	0	Phase 1	Breast Neoplasms	3	NCT00146172	lung	116	5	7	103	49	1	7	19		0.1		26	3	12	71	2	145	277	251	294	2	63	41	141	64	5	39	33	32		24	9	33	2	5		0.4
neratinib	ERBB2 ERBB3 ERBB4	Tclin	1089	Respiratory	Sputum discoloured	0	0	Phase 1	Breast Neoplasms	3	NCT00146172	lung	116	5	7	103	49	1	7	19		0.1		26	3	12	71	2	145	277	251	294	2	63	41	141	64	5	39	33	32		24	9	33	2	5		0.4
neratinib	ERBB2 ERBB3 ERBB4	Tclin	1089	Respiratory	Upper-airway cough syndrome	0	0	Phase 1	Breast Neoplasms	3	NCT00146172	lung	116	5	7	103	49	1	7	19		0.1		26	3	12	71	2	145	277	251	294	2	63	41	141	64	5	39	33	32		24	9	33	2	5		0.4
neratinib	ERBB2 ERBB3 ERBB4	Tclin	1089	Respiratory	Wheezing	0	0	Phase 1	Breast Neoplasms	3	NCT00146172	lung	116	5	7	103	49	1	7	19		0.1		26	3	12	71	2	145	277	251	294	2	63	41	141	64	5	39	33	32		24	9	33	2	5		0.4
neratinib	ERBB2 ERBB3 ERBB4	Tclin	1089	Skin and subcutaneous tissue disorders	Alopecia	0	0	Phase 1	Breast Neoplasms	3	NCT00146172	zoneOfSkin	6	0.1	0.8	51	20	0.2	0.7	6			0.2	1	0.2	4	25	1	479	497	779	23	13	17	30	0.9	38	1	69	95	9	0.1	100	46	33	0.9	38	0.4	8
neratinib	ERBB2 ERBB3 ERBB4	Tclin	1089	Skin and subcutaneous tissue disorders	Dermatitis	0	0	Phase 1	Breast Neoplasms	3	NCT00146172	zoneOfSkin	6	0.1	0.8	51	20	0.2	0.7	6			0.2	1	0.2	4	25	1	479	497	779	23	13	17	30	0.9	38	1	69	95	9	0.1	100	46	33	0.9	38	0.4	8
neratinib	ERBB2 ERBB3 ERBB4	Tclin	1089	Skin and subcutaneous tissue disorders	Dermatitis contact	0	0	Phase 1	Breast Neoplasms	3	NCT00146172	zoneOfSkin	6	0.1	0.8	51	20	0.2	0.7	6			0.2	1	0.2	4	25	1	479	497	779	23	13	17	30	0.9	38	1	69	95	9	0.1	100	46	33	0.9	38	0.4	8
neratinib	ERBB2 ERBB3 ERBB4	Tclin	1089	Skin and subcutaneous tissue disorders	Dry skin	0	0	Phase 1	Breast Neoplasms	3	NCT00146172	zoneOfSkin	6	0.1	0.8	51	20	0.2	0.7	6			0.2	1	0.2	4	25	1	479	497	779	23	13	17	30	0.9	38	1	69	95	9	0.1	100	46	33	0.9	38	0.4	8
neratinib	ERBB2 ERBB3 ERBB4	Tclin	1089	Skin and subcutaneous tissue disorders	Erythema	1	0.333333	Phase 1	Breast Neoplasms	3	NCT00146172	zoneOfSkin	6	0.1	0.8	51	20	0.2	0.7	6			0.2	1	0.2	4	25	1	479	497	779	23	13	17	30	0.9	38	1	69	95	9	0.1	100	46	33	0.9	38	0.4	8
neratinib	ERBB2 ERBB3 ERBB4	Tclin	1089	Skin and subcutaneous tissue disorders	Hyperhidrosis	1	0.333333	Phase 1	Breast Neoplasms	3	NCT00146172	zoneOfSkin	6	0.1	0.8	51	20	0.2	0.7	6			0.2	1	0.2	4	25	1	479	497	779	23	13	17	30	0.9	38	1	69	95	9	0.1	100	46	33	0.9	38	0.4	8
neratinib	ERBB2 ERBB3 ERBB4	Tclin	1089	Skin and subcutaneous tissue disorders	Pruritus	0	0	Phase 1	Breast Neoplasms	3	NCT00146172	zoneOfSkin	6	0.1	0.8	51	20	0.2	0.7	6			0.2	1	0.2	4	25	1	479	497	779	23	13	17	30	0.9	38	1	69	95	9	0.1	100	46	33	0.9	38	0.4	8
neratinib	ERBB2 ERBB3 ERBB4	Tclin	1089	Skin and subcutaneous tissue disorders	Rash	0	0	Phase 1	Breast Neoplasms	3	NCT00146172	zoneOfSkin	6	0.1	0.8	51	20	0.2	0.7	6			0.2	1	0.2	4	25	1	479	497	779	23	13	17	30	0.9	38	1	69	95	9	0.1	100	46	33	0.9	38	0.4	8
neratinib	ERBB2 ERBB3 ERBB4	Tclin	1089	Skin and subcutaneous tissue disorders	Rash erythematous	0	0	Phase 1	Breast Neoplasms	3	NCT00146172	zoneOfSkin	6	0.1	0.8	51	20	0.2	0.7	6			0.2	1	0.2	4	25	1	479	497	779	23	13	17	30	0.9	38	1	69	95	9	0.1	100	46	33	0.9	38	0.4	8
neratinib	ERBB2 ERBB3 ERBB4	Tclin	1089	Skin and subcutaneous tissue disorders	Rash papular	0	0	Phase 1	Breast Neoplasms	3	NCT00146172	zoneOfSkin	6	0.1	0.8	51	20	0.2	0.7	6			0.2	1	0.2	4	25	1	479	497	779	23	13	17	30	0.9	38	1	69	95	9	0.1	100	46	33	0.9	38	0.4	8
neratinib	ERBB2 ERBB3 ERBB4	Tclin	1089	Skin and subcutaneous tissue disorders	Skin exfoliation	1	0.333333	Phase 1	Breast Neoplasms	3	NCT00146172	zoneOfSkin	6	0.1	0.8	51	20	0.2	0.7	6			0.2	1	0.2	4	25	1	479	497	779	23	13	17	30	0.9	38	1	69	95	9	0.1	100	46	33	0.9	38	0.4	8
neratinib	ERBB2 ERBB3 ERBB4	Tclin	1089	Skin and subcutaneous tissue disorders	Skin hyperpigmentation	0	0	Phase 1	Breast Neoplasms	3	NCT00146172	zoneOfSkin	6	0.1	0.8	51	20	0.2	0.7	6			0.2	1	0.2	4	25	1	479	497	779	23	13	17	30	0.9	38	1	69	95	9	0.1	100	46	33	0.9	38	0.4	8
neratinib	ERBB2 ERBB3 ERBB4	Tclin	1089	Skin and subcutaneous tissue disorders	Skin mass	0	0	Phase 1	Breast Neoplasms	3	NCT00146172	zoneOfSkin	6	0.1	0.8	51	20	0.2	0.7	6			0.2	1	0.2	4	25	1	479	497	779	23	13	17	30	0.9	38	1	69	95	9	0.1	100	46	33	0.9	38	0.4	8
neratinib	ERBB2 ERBB3 ERBB4	Tclin	1089	Skin and subcutaneous tissue disorders	Skin ulcer	0	0	Phase 1	Breast Neoplasms	3	NCT00146172	zoneOfSkin	6	0.1	0.8	51	20	0.2	0.7	6			0.2	1	0.2	4	25	1	479	497	779	23	13	17	30	0.9	38	1	69	95	9	0.1	100	46	33	0.9	38	0.4	8
sunitinib	AXL CACNG2 CSF1R CSNK1D FLT1 FLT3 FLT4 ITK KDR KIT LCK LRRK2 MERTK PDGFRA PDGFRB PRKAA1 RET STK4	Tchem	160	Renal and urinary disorders	urinary frequency	2	0.153846	Phase 2	Breast Cancer	13	NCT00824538	kidney	26	0.2	10	37	13		0.9	1		0.2	33	2		2	26	0.7	16	37	75	55	4	11	14	0.6	22	0.3	38	34	11		19	4	13	3	8	0.1	1
sunitinib	AXL CACNG2 CSF1R CSNK1D FLT1 FLT3 FLT4 ITK KDR KIT LCK LRRK2 MERTK PDGFRA PDGFRB PRKAA1 RET STK4	Tchem	160	Skin and subcutaneous tissue disorders	hand-foot syndrome	4	0.307692	Phase 2	Breast Cancer	13	NCT00824538	zoneOfSkin	6	0.1	0.8	51	20	0.2	0.7	6			0.2	1	0.2	4	25	1	479	497	779	23	13	17	30	0.9	38	1	69	95	9	0.1	100	46	33	0.9	38	0.4	8
TAMOXIFEN	LRRK2	Tchem	296	Gastrointestinal disorders	Abdominal pain	0	0	Not Applicable	Breast Cancer	28	NCT01027416	stomach	30	0.6	2	65	23	0.7	2	3		0.1	0.1	4	0.1	1	18	0.8	93	58	149	54	3	23	17	3	39	0.8	32	51	16	2	13	8	15	2	3	0.3	0.2
TAMOXIFEN	LRRK2	Tchem	296	Blood and lymphatic system disorders	Lymphadenopathy	1	0.0357143	Not Applicable	Breast Cancer	28	NCT01027416	lymphNode	9	0.3	0.9	89	15	90	4	111		0.2	0.3	200	10	50	49	1	62	89	159	56	0.4	46	91	8	52	66	55	8	29		7	16	26	9	7	0.1	3
TAMOXIFEN	LRRK2	Tchem	296	Cardiac disorders	Palpitations	4	0.142857	Not Applicable	Breast Cancer	28	NCT01027416	heart	17		1	32	11	0.1	2	0.9				1		1	23	1	76	144	199	62	5	11	13	1	14	0.5	26	10	19		5	0.1	10	8	12	0.3	0.3
TAMOXIFEN	LRRK2	Tchem	296	Gastrointestinal disorders	Abdominal pain	1	0.0357143	Not Applicable	Breast Cancer	28	NCT01027416	stomach	30	0.6	2	65	23	0.7	2	3		0.1	0.1	4	0.1	1	18	0.8	93	58	149	54	3	23	17	3	39	0.8	32	51	16	2	13	8	15	2	3	0.3	0.2
TAMOXIFEN	LRRK2	Tchem	296	Gastrointestinal disorders	Abdominal pain upper	1	0.0357143	Not Applicable	Breast Cancer	28	NCT01027416	stomach	30	0.6	2	65	23	0.7	2	3		0.1	0.1	4	0.1	1	18	0.8	93	58	149	54	3	23	17	3	39	0.8	32	51	16	2	13	8	15	2	3	0.3	0.2
TAMOXIFEN	LRRK2	Tchem	296	General disorders	Irritability	8	0.285714	Not Applicable	Breast Cancer	28	NCT01027416	brain	1	7			7			2	4										1						18		1	2						1	47	3
TAMOXIFEN	LRRK2	Tchem	296	General disorders	Pain	4	0.142857	Not Applicable	Breast Cancer	28	NCT01027416	skeletalMuscleTissue	25	0.4	3	171	8		1	0.4				0.4		0.2	38	0.8	7	10	14	29	1	7	3	1	28	0.1	44	14	4		8	0.4	4	0.5	2		2
TAMOXIFEN	LRRK2	Tchem	296	Metabolism and nutrition disorders	Hypernatraemia	1	0.0357143	Not Applicable	Breast Cancer	28	NCT01027416	kidney	26	0.2	10	37	13		0.9	1		0.2	33	2		2	26	0.7	16	37	75	55	4	11	14	0.6	22	0.3	38	34	11		19	4	13	3	8	0.1	1
TAMOXIFEN	LRRK2	Tchem	296	Musculoskeletal and connective tissue disorders	Arthralgia	4	0.142857	Not Applicable	Breast Cancer	28	NCT01027416	smoothMuscleTissue	6	1	6	35	122	0.2	9	10				26	0.7	10	36	1	1803	2516	6493	274	93	41	61	10	44	1	75	21	136		23	3	14	27	22	0.7	1
TAMOXIFEN	LRRK2	Tchem	296	Musculoskeletal and connective tissue disorders	Back pain	1	0.0357143	Not Applicable	Breast Cancer	28	NCT01027416	skeletalMuscleTissue	25	0.4	3	171	8		1	0.4				0.4		0.2	38	0.8	7	10	14	29	1	7	3	1	28	0.1	44	14	4		8	0.4	4	0.5	2		2
TAMOXIFEN	LRRK2	Tchem	296	Musculoskeletal and connective tissue disorders	Muscle spasms	4	0.142857	Not Applicable	Breast Cancer	28	NCT01027416	smoothMuscleTissue	6	1	6	35	122	0.2	9	10				26	0.7	10	36	1	1803	2516	6493	274	93	41	61	10	44	1	75	21	136		23	3	14	27	22	0.7	1
TAMOXIFEN	LRRK2	Tchem	296	Musculoskeletal and connective tissue disorders	Muscle tightness	2	0.0714286	Not Applicable	Breast Cancer	28	NCT01027416	skeletalMuscleTissue	25	0.4	3	171	8		1	0.4				0.4		0.2	38	0.8	7	10	14	29	1	7	3	1	28	0.1	44	14	4		8	0.4	4	0.5	2		2
TAMOXIFEN	LRRK2	Tchem	296	Musculoskeletal and connective tissue disorders	Muscular weakness	4	0.142857	Not Applicable	Breast Cancer	28	NCT01027416	skeletalMuscleTissue	25	0.4	3	171	8		1	0.4				0.4		0.2	38	0.8	7	10	14	29	1	7	3	1	28	0.1	44	14	4		8	0.4	4	0.5	2		2
TAMOXIFEN	LRRK2	Tchem	296	Musculoskeletal and connective tissue disorders	Musculoskeletal discomfort	1	0.0357143	Not Applicable	Breast Cancer	28	NCT01027416	skeletalMuscleTissue	25	0.4	3	171	8		1	0.4				0.4		0.2	38	0.8	7	10	14	29	1	7	3	1	28	0.1	44	14	4		8	0.4	4	0.5	2		2
TAMOXIFEN	LRRK2	Tchem	296	Musculoskeletal and connective tissue disorders	Pain in extremity	1	0.0357143	Not Applicable	Breast Cancer	28	NCT01027416	skeletalMuscleTissue	25	0.4	3	171	8		1	0.4				0.4		0.2	38	0.8	7	10	14	29	1	7	3	1	28	0.1	44	14	4		8	0.4	4	0.5	2		2
TAMOXIFEN	LRRK2	Tchem	296	Nervous system disorders	Memory impairment	7	0.25	Not Applicable	Breast Cancer	28	NCT01027416	brain	1	7			7			2	4										1						18		1	2						1	47	3
TAMOXIFEN	LRRK2	Tchem	296	Nervous system disorders	Migraine	1	0.0357143	Not Applicable	Breast Cancer	28	NCT01027416	brain	1	7			7			2	4										1						18		1	2						1	47	3
TAMOXIFEN	LRRK2	Tchem	296	Psychiatric disorders	Anxiety	2	0.0714286	Not Applicable	Breast Cancer	28	NCT01027416	brain	1	7			7			2	4										1						18		1	2						1	47	3
TAMOXIFEN	LRRK2	Tchem	296	Psychiatric disorders	Insomnia	1	0.0357143	Not Applicable	Breast Cancer	28	NCT01027416	brain	1	7			7			2	4										1						18		1	2						1	47	3
TAMOXIFEN	LRRK2	Tchem	296	Renal and urinary disorders	Micturition urgency	1	0.0357143	Not Applicable	Breast Cancer	28	NCT01027416	kidney	26	0.2	10	37	13		0.9	1		0.2	33	2		2	26	0.7	16	37	75	55	4	11	14	0.6	22	0.3	38	34	11		19	4	13	3	8	0.1	1
TAMOXIFEN	LRRK2	Tchem	296	Renal and urinary disorders	Pollakiuria	1	0.0357143	Not Applicable	Breast Cancer	28	NCT01027416	kidney	26	0.2	10	37	13		0.9	1		0.2	33	2		2	26	0.7	16	37	75	55	4	11	14	0.6	22	0.3	38	34	11		19	4	13	3	8	0.1	1
TAMOXIFEN	LRRK2	Tchem	296	Renal and urinary disorders	Urinary incontinence	2	0.0714286	Not Applicable	Breast Cancer	28	NCT01027416	kidney	26	0.2	10	37	13		0.9	1		0.2	33	2		2	26	0.7	16	37	75	55	4	11	14	0.6	22	0.3	38	34	11		19	4	13	3	8	0.1	1
TAMOXIFEN	LRRK2	Tchem	296	Reproductive system and breast disorders	Breast pain	2	0.0714286	Not Applicable	Breast Cancer	28	NCT01027416	breast	162	2	13	88	55	0.3	9	3		0.1		6	0.2	3	38	2	156	193	234	230	3	66	18	10	52	1	41	47	48		37	6	31	4	9	0.1	1
TAMOXIFEN	LRRK2	Tchem	296	Reproductive system and breast disorders	Vaginal discharge	3	0.107143	Not Applicable	Breast Cancer	28	NCT01027416	vagina	129	5	22	96	53	0.2	4	3		0.1		9	0.1	1	34	2	577	427	503	139	17	47	10	4	52	1	43	84	44		46	54	107	12	11	0.8	1
TAMOXIFEN	LRRK2	Tchem	296	Reproductive system and breast disorders	Vaginal haemorrhage	1	0.0357143	Not Applicable	Breast Cancer	28	NCT01027416	vagina	129	5	22	96	53	0.2	4	3		0.1		9	0.1	1	34	2	577	427	503	139	17	47	10	4	52	1	43	84	44		46	54	107	12	11	0.8	1
TAMOXIFEN	LRRK2	Tchem	296	Respiratory	Dyspnoea	1	0.0357143	Not Applicable	Breast Cancer	28	NCT01027416	lung	116	5	7	103	49	1	7	19		0.1		26	3	12	71	2	145	277	251	294	2	63	41	141	64	5	39	33	32		24	9	33	2	5		0.4
TAMOXIFEN	LRRK2	Tchem	296	Respiratory	Oropharyngeal pain	1	0.0357143	Not Applicable	Breast Cancer	28	NCT01027416	lung	116	5	7	103	49	1	7	19		0.1		26	3	12	71	2	145	277	251	294	2	63	41	141	64	5	39	33	32		24	9	33	2	5		0.4
TAMOXIFEN	LRRK2	Tchem	296	Skin and subcutaneous tissue disorders	Acne	1	0.0357143	Not Applicable	Breast Cancer	28	NCT01027416	zoneOfSkin	6	0.1	0.8	51	20	0.2	0.7	6			0.2	1	0.2	4	25	1	479	497	779	23	13	17	30	0.9	38	1	69	95	9	0.1	100	46	33	0.9	38	0.4	8
TAMOXIFEN	LRRK2	Tchem	296	Skin and subcutaneous tissue disorders	Alopecia	1	0.0357143	Not Applicable	Breast Cancer	28	NCT01027416	zoneOfSkin	6	0.1	0.8	51	20	0.2	0.7	6			0.2	1	0.2	4	25	1	479	497	779	23	13	17	30	0.9	38	1	69	95	9	0.1	100	46	33	0.9	38	0.4	8
TAMOXIFEN	LRRK2	Tchem	296	Skin and subcutaneous tissue disorders	Pruritus	2	0.0714286	Not Applicable	Breast Cancer	28	NCT01027416	zoneOfSkin	6	0.1	0.8	51	20	0.2	0.7	6			0.2	1	0.2	4	25	1	479	497	779	23	13	17	30	0.9	38	1	69	95	9	0.1	100	46	33	0.9	38	0.4	8
TAMOXIFEN	LRRK2	Tchem	296	Skin and subcutaneous tissue disorders	Rash	3	0.107143	Not Applicable	Breast Cancer	28	NCT01027416	zoneOfSkin	6	0.1	0.8	51	20	0.2	0.7	6			0.2	1	0.2	4	25	1	479	497	779	23	13	17	30	0.9	38	1	69	95	9	0.1	100	46	33	0.9	38	0.4	8
trastuzumab	ERBB2	Tclin	1089	Cardiac disorders	Cardiac failure congestive	1	0.00746269	Not Applicable	Breast Cancer	134	NCT01480674	heart	17		1	32	11	0.1	2	0.9				1		1	23	1	76	144	199	62	5	11	13	1	14	0.5	26	10	19		5	0.1	10	8	12	0.3	0.3
trastuzumab	ERBB2	Tclin	1089	Nervous system disorders	Paraplegia	1	0.00746269	Not Applicable	Breast Cancer	134	NCT01480674	brain	1	7			7			2	4										1						18		1	2						1	47	3
trastuzumab	ERBB2	Tclin	1089	Respiratory	Pulmonary embolism	1	0.00746269	Not Applicable	Breast Cancer	134	NCT01480674	lung	116	5	7	103	49	1	7	19		0.1		26	3	12	71	2	145	277	251	294	2	63	41	141	64	5	39	33	32		24	9	33	2	5		0.4
trastuzumab	ERBB2	Tclin	1089	Vascular disorders	Lymphoedema	1	0.00746269	Not Applicable	Breast Cancer	134	NCT01480674	lymphNode	9	0.3	0.9	89	15	90	4	111		0.2	0.3	200	10	50	49	1	62	89	159	56	0.4	46	91	8	52	66	55	8	29		7	16	26	9	7	0.1	3
trastuzumab	ERBB2	Tclin	1089	Blood and lymphatic system disorders	Leukopenia	1	0.00746269	Not Applicable	Breast Cancer	134	NCT01480674	boneMarrow	38			92	2	3	12	33		0.1		190	2	10	42	0.5	4	1	1	0.3		22	10	358	53	6	39	0.9	0.6		0.1	2	0.6		3		0.6
trastuzumab	ERBB2	Tclin	1089	Blood and lymphatic system disorders	Lymphopenia	1	0.00746269	Not Applicable	Breast Cancer	134	NCT01480674	boneMarrow	38			92	2	3	12	33		0.1		190	2	10	42	0.5	4	1	1	0.3		22	10	358	53	6	39	0.9	0.6		0.1	2	0.6		3		0.6
trastuzumab	ERBB2	Tclin	1089	Cardiac disorders	Left ventricular dysfunction	1	0.00746269	Not Applicable	Breast Cancer	134	NCT01480674	heartLeftVentricle	11	0.2	3	44	9		1	0.5				0.3		0.4	26	1	23	34	46	50	2	10	4	3	13	0.2	16	4	7		3	0.4	9	2	3		0.3
trastuzumab	ERBB2	Tclin	1089	Endocrine disorders	Cushing's syndrome	1	0.00746269	Not Applicable	Breast Cancer	134	NCT01480674	adrenalGland	14	0.5	4	88	21	0.1	0.5	2				0.8	0.1	3	18	0.4	52	53	76	51	0.5	47	25	5	44	0.1	117	33	108		16	0.7	12	0.3	2		0.9
trastuzumab	ERBB2	Tclin	1089	Gastrointestinal disorders	Abdominal pain	1	0.00746269	Not Applicable	Breast Cancer	134	NCT01480674	stomach	30	0.6	2	65	23	0.7	2	3		0.1	0.1	4	0.1	1	18	0.8	93	58	149	54	3	23	17	3	39	0.8	32	51	16	2	13	8	15	2	3	0.3	0.2
trastuzumab	ERBB2	Tclin	1089	Gastrointestinal disorders	Abdominal pain upper	1	0.00746269	Not Applicable	Breast Cancer	134	NCT01480674	stomach	30	0.6	2	65	23	0.7	2	3		0.1	0.1	4	0.1	1	18	0.8	93	58	149	54	3	23	17	3	39	0.8	32	51	16	2	13	8	15	2	3	0.3	0.2
trastuzumab	ERBB2	Tclin	1089	Gastrointestinal disorders	Rectal haemorrhage	1	0.00746269	Not Applicable	Breast Cancer	134	NCT01480674	rectum	12	0.2	0.5	22	30	3	6	15		0.1	0.4	31	1	14	27	0.4	74	201	643	44	4	26	53	3	27	4	47	43	34		23	9	14	16	10	0.2	0.4
trastuzumab	ERBB2	Tclin	1089	Hepatobiliary disorders	Cytolytic hepatitis	1	0.00746269	Not Applicable	Breast Cancer	134	NCT01480674	liver	17	0.1	0.4	58	3	0.5	0.4	0.9		0.1	0.1	2	0.1	0.7	11	0.7	14	8	30	9	0.1	11	3	6	15	0.2	15	2	2		19	10	11	1	0.3		0.7
trastuzumab	ERBB2	Tclin	1089	Investigations	Alanine aminotransferase increased	1	0.00746269	Not Applicable	Breast Cancer	134	NCT01480674	liver	17	0.1	0.4	58	3	0.5	0.4	0.9		0.1	0.1	2	0.1	0.7	11	0.7	14	8	30	9	0.1	11	3	6	15	0.2	15	2	2		19	10	11	1	0.3		0.7
trastuzumab	ERBB2	Tclin	1089	Investigations	Aspartate aminotransferase increased	1	0.00746269	Not Applicable	Breast Cancer	134	NCT01480674	liver	17	0.1	0.4	58	3	0.5	0.4	0.9		0.1	0.1	2	0.1	0.7	11	0.7	14	8	30	9	0.1	11	3	6	15	0.2	15	2	2		19	10	11	1	0.3		0.7
trastuzumab	ERBB2	Tclin	1089	Investigations	Blood alkaline phosphatase increased	1	0.00746269	Not Applicable	Breast Cancer	134	NCT01480674	liver	17	0.1	0.4	58	3	0.5	0.4	0.9		0.1	0.1	2	0.1	0.7	11	0.7	14	8	30	9	0.1	11	3	6	15	0.2	15	2	2		19	10	11	1	0.3		0.7
trastuzumab	ERBB2	Tclin	1089	Investigations	Gamma-glutamyltransferase increased	2	0.0149254	Not Applicable	Breast Cancer	134	NCT01480674	gallBladder	53	1	0.9	62	74	2	10	19			16	53	2	27	43	2	1944	1861	4148	317	46	89	116	38	51	15	52	92	103		29	12	82	46	8	0.1	2
trastuzumab	ERBB2	Tclin	1089	Metabolism and nutrition disorders	Hyperglycaemia	1	0.00746269	Not Applicable	Breast Cancer	134	NCT01480674	liver	17	0.1	0.4	58	3	0.5	0.4	0.9		0.1	0.1	2	0.1	0.7	11	0.7	14	8	30	9	0.1	11	3	6	15	0.2	15	2	2		19	10	11	1	0.3		0.7
trastuzumab	ERBB2	Tclin	1089	Metabolism and nutrition disorders	Hypoglycaemia	1	0.00746269	Not Applicable	Breast Cancer	134	NCT01480674	liver	17	0.1	0.4	58	3	0.5	0.4	0.9		0.1	0.1	2	0.1	0.7	11	0.7	14	8	30	9	0.1	11	3	6	15	0.2	15	2	2		19	10	11	1	0.3		0.7
trastuzumab	ERBB2	Tclin	1089	Metabolism and nutrition disorders	Hypokalaemia	1	0.00746269	Not Applicable	Breast Cancer	134	NCT01480674	kidney	26	0.2	10	37	13		0.9	1		0.2	33	2		2	26	0.7	16	37	75	55	4	11	14	0.6	22	0.3	38	34	11		19	4	13	3	8	0.1	1
trastuzumab	ERBB2	Tclin	1089	Metabolism and nutrition disorders	Hyponatraemia	2	0.0149254	Not Applicable	Breast Cancer	134	NCT01480674	kidney	26	0.2	10	37	13		0.9	1		0.2	33	2		2	26	0.7	16	37	75	55	4	11	14	0.6	22	0.3	38	34	11		19	4	13	3	8	0.1	1
trastuzumab	ERBB2	Tclin	1089	Musculoskeletal and connective tissue disorders	Arthralgia	3	0.0223881	Not Applicable	Breast Cancer	134	NCT01480674	smoothMuscleTissue	6	1	6	35	122	0.2	9	10				26	0.7	10	36	1	1803	2516	6493	274	93	41	61	10	44	1	75	21	136		23	3	14	27	22	0.7	1
trastuzumab	ERBB2	Tclin	1089	Musculoskeletal and connective tissue disorders	Back pain	1	0.00746269	Not Applicable	Breast Cancer	134	NCT01480674	skeletalMuscleTissue	25	0.4	3	171	8		1	0.4				0.4		0.2	38	0.8	7	10	14	29	1	7	3	1	28	0.1	44	14	4		8	0.4	4	0.5	2		2
trastuzumab	ERBB2	Tclin	1089	Musculoskeletal and connective tissue disorders	Musculoskeletal chest pain	1	0.00746269	Not Applicable	Breast Cancer	134	NCT01480674	skeletalMuscleTissue	25	0.4	3	171	8		1	0.4				0.4		0.2	38	0.8	7	10	14	29	1	7	3	1	28	0.1	44	14	4		8	0.4	4	0.5	2		2
trastuzumab	ERBB2	Tclin	1089	Musculoskeletal and connective tissue disorders	Musculoskeletal pain	2	0.0149254	Not Applicable	Breast Cancer	134	NCT01480674	skeletalMuscleTissue	25	0.4	3	171	8		1	0.4				0.4		0.2	38	0.8	7	10	14	29	1	7	3	1	28	0.1	44	14	4		8	0.4	4	0.5	2		2
trastuzumab	ERBB2	Tclin	1089	Musculoskeletal and connective tissue disorders	Pain in extremity	1	0.00746269	Not Applicable	Breast Cancer	134	NCT01480674	skeletalMuscleTissue	25	0.4	3	171	8		1	0.4				0.4		0.2	38	0.8	7	10	14	29	1	7	3	1	28	0.1	44	14	4		8	0.4	4	0.5	2		2
trastuzumab	ERBB2	Tclin	1089	Respiratory	Dyspnoea	1	0.00746269	Not Applicable	Breast Cancer	134	NCT01480674	lung	116	5	7	103	49	1	7	19		0.1		26	3	12	71	2	145	277	251	294	2	63	41	141	64	5	39	33	32		24	9	33	2	5		0.4
trastuzumab	ERBB2	Tclin	1089	Respiratory	Dyspnoea exertional	1	0.00746269	Not Applicable	Breast Cancer	134	NCT01480674	lung	116	5	7	103	49	1	7	19		0.1		26	3	12	71	2	145	277	251	294	2	63	41	141	64	5	39	33	32		24	9	33	2	5		0.4
trastuzumab	ERBB2	Tclin	1089	Respiratory	Lung disorder	1	0.00746269	Not Applicable	Breast Cancer	134	NCT01480674	lung	116	5	7	103	49	1	7	19		0.1		26	3	12	71	2	145	277	251	294	2	63	41	141	64	5	39	33	32		24	9	33	2	5		0.4
trastuzumab	ERBB2	Tclin	1089	Skin and subcutaneous tissue disorders	Erythema	1	0.00746269	Not Applicable	Breast Cancer	134	NCT01480674	zoneOfSkin	6	0.1	0.8	51	20	0.2	0.7	6			0.2	1	0.2	4	25	1	479	497	779	23	13	17	30	0.9	38	1	69	95	9	0.1	100	46	33	0.9	38	0.4	8
trastuzumab	ERBB2	Tclin	1089	Skin and subcutaneous tissue disorders	Rosacea	1	0.00746269	Not Applicable	Breast Cancer	134	NCT01480674	zoneOfSkin	6	0.1	0.8	51	20	0.2	0.7	6			0.2	1	0.2	4	25	1	479	497	779	23	13	17	30	0.9	38	1	69	95	9	0.1	100	46	33	0.9	38	0.4	8
trastuzumab	ERBB2	Tclin	1089	Skin and subcutaneous tissue disorders	Skin exfoliation	1	0.00746269	Not Applicable	Breast Cancer	134	NCT01480674	zoneOfSkin	6	0.1	0.8	51	20	0.2	0.7	6			0.2	1	0.2	4	25	1	479	497	779	23	13	17	30	0.9	38	1	69	95	9	0.1	100	46	33	0.9	38	0.4	8
trastuzumab	ERBB2	Tclin	1089	Skin and subcutaneous tissue disorders	Skin fissures	2	0.0149254	Not Applicable	Breast Cancer	134	NCT01480674	zoneOfSkin	6	0.1	0.8	51	20	0.2	0.7	6			0.2	1	0.2	4	25	1	479	497	779	23	13	17	30	0.9	38	1	69	95	9	0.1	100	46	33	0.9	38	0.4	8
trastuzumab	ERBB2	Tclin	1089	General disorders	Speech disorder	1	0.333333	Phase 2	Breast Cancer	3	NCT01363986	brain	1	7			7			2	4										1						18		1	2						1	47	3
trastuzumab	ERBB2	Tclin	1089	Metabolism and nutrition disorders	Hyperglycaemia	1	0.333333	Phase 2	Breast Cancer	3	NCT01363986	liver	17	0.1	0.4	58	3	0.5	0.4	0.9		0.1	0.1	2	0.1	0.7	11	0.7	14	8	30	9	0.1	11	3	6	15	0.2	15	2	2		19	10	11	1	0.3		0.7
trastuzumab	ERBB2	Tclin	1089	Musculoskeletal and connective tissue disorders	Musculoskeletal pain	1	0.333333	Phase 2	Breast Cancer	3	NCT01363986	skeletalMuscleTissue	25	0.4	3	171	8		1	0.4				0.4		0.2	38	0.8	7	10	14	29	1	7	3	1	28	0.1	44	14	4		8	0.4	4	0.5	2		2
trastuzumab	ERBB2	Tclin	1089	Nervous system disorders	Epilepsy	1	0.333333	Phase 2	Breast Cancer	3	NCT01363986	brain	1	7			7			2	4										1						18		1	2						1	47	3
trastuzumab	ERBB2	Tclin	1089	Hepatobiliary disorders	Jaundice	1	0.004	Not Applicable	Breast Cancer	250	NCT01187381	liver	17	0.1	0.4	58	3	0.5	0.4	0.9		0.1	0.1	2	0.1	0.7	11	0.7	14	8	30	9	0.1	11	3	6	15	0.2	15	2	2		19	10	11	1	0.3		0.7
trastuzumab	ERBB2	Tclin	1089	Respiratory	Pneumothorax	1	0.004	Not Applicable	Breast Cancer	250	NCT01187381	lung	116	5	7	103	49	1	7	19		0.1		26	3	12	71	2	145	277	251	294	2	63	41	141	64	5	39	33	32		24	9	33	2	5		0.4
trastuzumab	ERBB2	Tclin	1089	Vascular disorders	Hypertension	1	0.004	Not Applicable	Breast Cancer	250	NCT01187381	blood	104			47	0.3	6	18	27				7	0.2	12	46	0.4	0.7	0.6	0.6	0.5		4	31	1423	45	2	9	0.7	0.2		0.1	4	0.1		0.5		1
trastuzumab	ERBB2	Tclin	1089	Blood and lymphatic system disorders	Leukopenia	2	0.008	Not Applicable	Breast Cancer	250	NCT01187381	boneMarrow	38			92	2	3	12	33		0.1		190	2	10	42	0.5	4	1	1	0.3		22	10	358	53	6	39	0.9	0.6		0.1	2	0.6		3		0.6
trastuzumab	ERBB2	Tclin	1089	Hepatobiliary disorders	Hepatocellular injury	2	0.008	Not Applicable	Breast Cancer	250	NCT01187381	liver	17	0.1	0.4	58	3	0.5	0.4	0.9		0.1	0.1	2	0.1	0.7	11	0.7	14	8	30	9	0.1	11	3	6	15	0.2	15	2	2		19	10	11	1	0.3		0.7
trastuzumab	ERBB2	Tclin	1089	Musculoskeletal and connective tissue disorders	Bone pain	1	0.004	Not Applicable	Breast Cancer	250	NCT01187381	skeletalMuscleTissue	25	0.4	3	171	8		1	0.4				0.4		0.2	38	0.8	7	10	14	29	1	7	3	1	28	0.1	44	14	4		8	0.4	4	0.5	2		2
trastuzumab	ERBB2	Tclin	1089	Respiratory	Pneumothorax	1	0.004	Not Applicable	Breast Cancer	250	NCT01187381	lung	116	5	7	103	49	1	7	19		0.1		26	3	12	71	2	145	277	251	294	2	63	41	141	64	5	39	33	32		24	9	33	2	5		0.4
trastuzumab	ERBB2	Tclin	1089	Blood and lymphatic system disorders	Leukopenia	0	0	Phase 2	Breast Neoplasms	11	NCT00826267	boneMarrow	38			92	2	3	12	33		0.1		190	2	10	42	0.5	4	1	1	0.3		22	10	358	53	6	39	0.9	0.6		0.1	2	0.6		3		0.6
trastuzumab	ERBB2	Tclin	1089	Blood and lymphatic system disorders	Lymphatic disorder	1	0.0909091	Phase 2	Breast Neoplasms	11	NCT00826267	lymphNode	9	0.3	0.9	89	15	90	4	111		0.2	0.3	200	10	50	49	1	62	89	159	56	0.4	46	91	8	52	66	55	8	29		7	16	26	9	7	0.1	3
trastuzumab	ERBB2	Tclin	1089	Blood and lymphatic system disorders	Neutropenia	0	0	Phase 2	Breast Neoplasms	11	NCT00826267	boneMarrow	38			92	2	3	12	33		0.1		190	2	10	42	0.5	4	1	1	0.3		22	10	358	53	6	39	0.9	0.6		0.1	2	0.6		3		0.6
trastuzumab	ERBB2	Tclin	1089	Cardiac disorders	Cyanosis	1	0.0909091	Phase 2	Breast Neoplasms	11	NCT00826267	blood	104			47	0.3	6	18	27				7	0.2	12	46	0.4	0.7	0.6	0.6	0.5		4	31	1423	45	2	9	0.7	0.2		0.1	4	0.1		0.5		1
trastuzumab	ERBB2	Tclin	1089	Cardiac disorders	Palpitations	1	0.0909091	Phase 2	Breast Neoplasms	11	NCT00826267	heart	17		1	32	11	0.1	2	0.9				1		1	23	1	76	144	199	62	5	11	13	1	14	0.5	26	10	19		5	0.1	10	8	12	0.3	0.3
trastuzumab	ERBB2	Tclin	1089	Gastrointestinal disorders	Abdominal pain	1	0.0909091	Phase 2	Breast Neoplasms	11	NCT00826267	stomach	30	0.6	2	65	23	0.7	2	3		0.1	0.1	4	0.1	1	18	0.8	93	58	149	54	3	23	17	3	39	0.8	32	51	16	2	13	8	15	2	3	0.3	0.2
trastuzumab	ERBB2	Tclin	1089	Gastrointestinal disorders	Abdominal pain upper	1	0.0909091	Phase 2	Breast Neoplasms	11	NCT00826267	stomach	30	0.6	2	65	23	0.7	2	3		0.1	0.1	4	0.1	1	18	0.8	93	58	149	54	3	23	17	3	39	0.8	32	51	16	2	13	8	15	2	3	0.3	0.2
trastuzumab	ERBB2	Tclin	1089	Gastrointestinal disorders	Stomatitis	0	0	Phase 2	Breast Neoplasms	11	NCT00826267	stomach	30	0.6	2	65	23	0.7	2	3		0.1	0.1	4	0.1	1	18	0.8	93	58	149	54	3	23	17	3	39	0.8	32	51	16	2	13	8	15	2	3	0.3	0.2
trastuzumab	ERBB2	Tclin	1089	General disorders	Pain	1	0.0909091	Phase 2	Breast Neoplasms	11	NCT00826267	skeletalMuscleTissue	25	0.4	3	171	8		1	0.4				0.4		0.2	38	0.8	7	10	14	29	1	7	3	1	28	0.1	44	14	4		8	0.4	4	0.5	2		2
trastuzumab	ERBB2	Tclin	1089	Investigations	Activated partial thromboplastin time prolonged	0	0	Phase 2	Breast Neoplasms	11	NCT00826267	liver	17	0.1	0.4	58	3	0.5	0.4	0.9		0.1	0.1	2	0.1	0.7	11	0.7	14	8	30	9	0.1	11	3	6	15	0.2	15	2	2		19	10	11	1	0.3		0.7
trastuzumab	ERBB2	Tclin	1089	Investigations	Aspartate aminotransferase increased	0	0	Phase 2	Breast Neoplasms	11	NCT00826267	liver	17	0.1	0.4	58	3	0.5	0.4	0.9		0.1	0.1	2	0.1	0.7	11	0.7	14	8	30	9	0.1	11	3	6	15	0.2	15	2	2		19	10	11	1	0.3		0.7
trastuzumab	ERBB2	Tclin	1089	Musculoskeletal and connective tissue disorders	Arthralgia	4	0.363636	Phase 2	Breast Neoplasms	11	NCT00826267	smoothMuscleTissue	6	1	6	35	122	0.2	9	10				26	0.7	10	36	1	1803	2516	6493	274	93	41	61	10	44	1	75	21	136		23	3	14	27	22	0.7	1
trastuzumab	ERBB2	Tclin	1089	Musculoskeletal and connective tissue disorders	Musculoskeletal pain	1	0.0909091	Phase 2	Breast Neoplasms	11	NCT00826267	skeletalMuscleTissue	25	0.4	3	171	8		1	0.4				0.4		0.2	38	0.8	7	10	14	29	1	7	3	1	28	0.1	44	14	4		8	0.4	4	0.5	2		2
trastuzumab	ERBB2	Tclin	1089	Musculoskeletal and connective tissue disorders	Neck pain	2	0.181818	Phase 2	Breast Neoplasms	11	NCT00826267	skeletalMuscleTissue	25	0.4	3	171	8		1	0.4				0.4		0.2	38	0.8	7	10	14	29	1	7	3	1	28	0.1	44	14	4		8	0.4	4	0.5	2		2
trastuzumab	ERBB2	Tclin	1089	Musculoskeletal and connective tissue disorders	Pain in extremity	1	0.0909091	Phase 2	Breast Neoplasms	11	NCT00826267	skeletalMuscleTissue	25	0.4	3	171	8		1	0.4				0.4		0.2	38	0.8	7	10	14	29	1	7	3	1	28	0.1	44	14	4		8	0.4	4	0.5	2		2
trastuzumab	ERBB2	Tclin	1089	Nervous system disorders	Tremor	1	0.0909091	Phase 2	Breast Neoplasms	11	NCT00826267	brain	1	7			7			2	4										1						18		1	2						1	47	3
trastuzumab	ERBB2	Tclin	1089	Renal and urinary disorders	Dysuria	0	0	Phase 2	Breast Neoplasms	11	NCT00826267	kidney	26	0.2	10	37	13		0.9	1		0.2	33	2		2	26	0.7	16	37	75	55	4	11	14	0.6	22	0.3	38	34	11		19	4	13	3	8	0.1	1
trastuzumab	ERBB2	Tclin	1089	Renal and urinary disorders	Haematuria	0	0	Phase 2	Breast Neoplasms	11	NCT00826267	kidney	26	0.2	10	37	13		0.9	1		0.2	33	2		2	26	0.7	16	37	75	55	4	11	14	0.6	22	0.3	38	34	11		19	4	13	3	8	0.1	1
trastuzumab	ERBB2	Tclin	1089	Renal and urinary disorders	Urinary retention	0	0	Phase 2	Breast Neoplasms	11	NCT00826267	kidney	26	0.2	10	37	13		0.9	1		0.2	33	2		2	26	0.7	16	37	75	55	4	11	14	0.6	22	0.3	38	34	11		19	4	13	3	8	0.1	1
trastuzumab	ERBB2	Tclin	1089	Reproductive system and breast disorders	Breast pain	1	0.0909091	Phase 2	Breast Neoplasms	11	NCT00826267	breast	162	2	13	88	55	0.3	9	3		0.1		6	0.2	3	38	2	156	193	234	230	3	66	18	10	52	1	41	47	48		37	6	31	4	9	0.1	1
trastuzumab	ERBB2	Tclin	1089	Reproductive system and breast disorders	Vulvovaginal pruritus	0	0	Phase 2	Breast Neoplasms	11	NCT00826267	vagina	129	5	22	96	53	0.2	4	3		0.1		9	0.1	1	34	2	577	427	503	139	17	47	10	4	52	1	43	84	44		46	54	107	12	11	0.8	1
trastuzumab	ERBB2	Tclin	1089	Respiratory	Oropharyngeal pain	1	0.0909091	Phase 2	Breast Neoplasms	11	NCT00826267	lung	116	5	7	103	49	1	7	19		0.1		26	3	12	71	2	145	277	251	294	2	63	41	141	64	5	39	33	32		24	9	33	2	5		0.4
trastuzumab	ERBB2	Tclin	1089	Skin and subcutaneous tissue disorders	Dermatitis	1	0.0909091	Phase 2	Breast Neoplasms	11	NCT00826267	zoneOfSkin	6	0.1	0.8	51	20	0.2	0.7	6			0.2	1	0.2	4	25	1	479	497	779	23	13	17	30	0.9	38	1	69	95	9	0.1	100	46	33	0.9	38	0.4	8
trastuzumab	ERBB2	Tclin	1089	Skin and subcutaneous tissue disorders	Erythema	1	0.0909091	Phase 2	Breast Neoplasms	11	NCT00826267	zoneOfSkin	6	0.1	0.8	51	20	0.2	0.7	6			0.2	1	0.2	4	25	1	479	497	779	23	13	17	30	0.9	38	1	69	95	9	0.1	100	46	33	0.9	38	0.4	8
trastuzumab	ERBB2	Tclin	1089	Skin and subcutaneous tissue disorders	Excessive granulation tissue	0	0	Phase 2	Breast Neoplasms	11	NCT00826267	zoneOfSkin	6	0.1	0.8	51	20	0.2	0.7	6			0.2	1	0.2	4	25	1	479	497	779	23	13	17	30	0.9	38	1	69	95	9	0.1	100	46	33	0.9	38	0.4	8
trastuzumab	ERBB2	Tclin	1089	Skin and subcutaneous tissue disorders	Pruritus	0	0	Phase 2	Breast Neoplasms	11	NCT00826267	zoneOfSkin	6	0.1	0.8	51	20	0.2	0.7	6			0.2	1	0.2	4	25	1	479	497	779	23	13	17	30	0.9	38	1	69	95	9	0.1	100	46	33	0.9	38	0.4	8
trastuzumab	ERBB2	Tclin	1089	Skin and subcutaneous tissue disorders	Rash	0	0	Phase 2	Breast Neoplasms	11	NCT00826267	zoneOfSkin	6	0.1	0.8	51	20	0.2	0.7	6			0.2	1	0.2	4	25	1	479	497	779	23	13	17	30	0.9	38	1	69	95	9	0.1	100	46	33	0.9	38	0.4	8
trastuzumab	ERBB2	Tclin	1089	Skin and subcutaneous tissue disorders	Rash erythematous	0	0	Phase 2	Breast Neoplasms	11	NCT00826267	zoneOfSkin	6	0.1	0.8	51	20	0.2	0.7	6			0.2	1	0.2	4	25	1	479	497	779	23	13	17	30	0.9	38	1	69	95	9	0.1	100	46	33	0.9	38	0.4	8
trastuzumab	ERBB2	Tclin	1089	Skin and subcutaneous tissue disorders	Rash follicular	0	0	Phase 2	Breast Neoplasms	11	NCT00826267	zoneOfSkin	6	0.1	0.8	51	20	0.2	0.7	6			0.2	1	0.2	4	25	1	479	497	779	23	13	17	30	0.9	38	1	69	95	9	0.1	100	46	33	0.9	38	0.4	8
trastuzumab	ERBB2	Tclin	1089	Skin and subcutaneous tissue disorders	Skin ulcer	0	0	Phase 2	Breast Neoplasms	11	NCT00826267	zoneOfSkin	6	0.1	0.8	51	20	0.2	0.7	6			0.2	1	0.2	4	25	1	479	497	779	23	13	17	30	0.9	38	1	69	95	9	0.1	100	46	33	0.9	38	0.4	8
trastuzumab	ERBB2	Tclin	1089	Skin and subcutaneous tissue disorders	Urticaria	1	0.0909091	Phase 2	Breast Neoplasms	11	NCT00826267	zoneOfSkin	6	0.1	0.8	51	20	0.2	0.7	6			0.2	1	0.2	4	25	1	479	497	779	23	13	17	30	0.9	38	1	69	95	9	0.1	100	46	33	0.9	38	0.4	8
trastuzumab	ERBB2	Tclin	1089	Renal and urinary disorders	Renal failure acute	1	0.0625	Phase 1	Breast Neoplasms	16	NCT00950742	kidney	26	0.2	10	37	13		0.9	1		0.2	33	2		2	26	0.7	16	37	75	55	4	11	14	0.6	22	0.3	38	34	11		19	4	13	3	8	0.1	1
trastuzumab	ERBB2	Tclin	1089	Respiratory	Pulmonary embolism	1	0.0625	Phase 1	Breast Neoplasms	16	NCT00950742	lung	116	5	7	103	49	1	7	19		0.1		26	3	12	71	2	145	277	251	294	2	63	41	141	64	5	39	33	32		24	9	33	2	5		0.4
trastuzumab	ERBB2	Tclin	1089	Blood and lymphatic system disorders	Anaemia	1	0.0625	Phase 1	Breast Neoplasms	16	NCT00950742	boneMarrow	38			92	2	3	12	33		0.1		190	2	10	42	0.5	4	1	1	0.3		22	10	358	53	6	39	0.9	0.6		0.1	2	0.6		3		0.6
trastuzumab	ERBB2	Tclin	1089	Gastrointestinal disorders	Abdominal discomfort	1	0.0625	Phase 1	Breast Neoplasms	16	NCT00950742	stomach	30	0.6	2	65	23	0.7	2	3		0.1	0.1	4	0.1	1	18	0.8	93	58	149	54	3	23	17	3	39	0.8	32	51	16	2	13	8	15	2	3	0.3	0.2
trastuzumab	ERBB2	Tclin	1089	Gastrointestinal disorders	Abdominal pain	3	0.1875	Phase 1	Breast Neoplasms	16	NCT00950742	stomach	30	0.6	2	65	23	0.7	2	3		0.1	0.1	4	0.1	1	18	0.8	93	58	149	54	3	23	17	3	39	0.8	32	51	16	2	13	8	15	2	3	0.3	0.2
trastuzumab	ERBB2	Tclin	1089	Gastrointestinal disorders	Abdominal pain upper	2	0.125	Phase 1	Breast Neoplasms	16	NCT00950742	stomach	30	0.6	2	65	23	0.7	2	3		0.1	0.1	4	0.1	1	18	0.8	93	58	149	54	3	23	17	3	39	0.8	32	51	16	2	13	8	15	2	3	0.3	0.2
trastuzumab	ERBB2	Tclin	1089	Gastrointestinal disorders	Stomatitis	2	0.125	Phase 1	Breast Neoplasms	16	NCT00950742	stomach	30	0.6	2	65	23	0.7	2	3		0.1	0.1	4	0.1	1	18	0.8	93	58	149	54	3	23	17	3	39	0.8	32	51	16	2	13	8	15	2	3	0.3	0.2
trastuzumab	ERBB2	Tclin	1089	General disorders	Pain	1	0.0625	Phase 1	Breast Neoplasms	16	NCT00950742	skeletalMuscleTissue	25	0.4	3	171	8		1	0.4				0.4		0.2	38	0.8	7	10	14	29	1	7	3	1	28	0.1	44	14	4		8	0.4	4	0.5	2		2
trastuzumab	ERBB2	Tclin	1089	Investigations	Alanine aminotransferase increased	0	0	Phase 1	Breast Neoplasms	16	NCT00950742	liver	17	0.1	0.4	58	3	0.5	0.4	0.9		0.1	0.1	2	0.1	0.7	11	0.7	14	8	30	9	0.1	11	3	6	15	0.2	15	2	2		19	10	11	1	0.3		0.7
trastuzumab	ERBB2	Tclin	1089	Investigations	Aspartate aminotransferase increased	0	0	Phase 1	Breast Neoplasms	16	NCT00950742	liver	17	0.1	0.4	58	3	0.5	0.4	0.9		0.1	0.1	2	0.1	0.7	11	0.7	14	8	30	9	0.1	11	3	6	15	0.2	15	2	2		19	10	11	1	0.3		0.7
trastuzumab	ERBB2	Tclin	1089	Investigations	Blood alkaline phosphatase increased	0	0	Phase 1	Breast Neoplasms	16	NCT00950742	liver	17	0.1	0.4	58	3	0.5	0.4	0.9		0.1	0.1	2	0.1	0.7	11	0.7	14	8	30	9	0.1	11	3	6	15	0.2	15	2	2		19	10	11	1	0.3		0.7
trastuzumab	ERBB2	Tclin	1089	Investigations	Blood bilirubin increased	1	0.0625	Phase 1	Breast Neoplasms	16	NCT00950742	liver	17	0.1	0.4	58	3	0.5	0.4	0.9		0.1	0.1	2	0.1	0.7	11	0.7	14	8	30	9	0.1	11	3	6	15	0.2	15	2	2		19	10	11	1	0.3		0.7
trastuzumab	ERBB2	Tclin	1089	Investigations	Haemoglobin decreased	1	0.0625	Phase 1	Breast Neoplasms	16	NCT00950742	boneMarrow	38			92	2	3	12	33		0.1		190	2	10	42	0.5	4	1	1	0.3		22	10	358	53	6	39	0.9	0.6		0.1	2	0.6		3		0.6
trastuzumab	ERBB2	Tclin	1089	Investigations	Transaminases increased	1	0.0625	Phase 1	Breast Neoplasms	16	NCT00950742	liver	17	0.1	0.4	58	3	0.5	0.4	0.9		0.1	0.1	2	0.1	0.7	11	0.7	14	8	30	9	0.1	11	3	6	15	0.2	15	2	2		19	10	11	1	0.3		0.7
trastuzumab	ERBB2	Tclin	1089	Metabolism and nutrition disorders	Hypokalaemia	1	0.0625	Phase 1	Breast Neoplasms	16	NCT00950742	kidney	26	0.2	10	37	13		0.9	1		0.2	33	2		2	26	0.7	16	37	75	55	4	11	14	0.6	22	0.3	38	34	11		19	4	13	3	8	0.1	1
trastuzumab	ERBB2	Tclin	1089	Musculoskeletal and connective tissue disorders	Arthralgia	2	0.125	Phase 1	Breast Neoplasms	16	NCT00950742	smoothMuscleTissue	6	1	6	35	122	0.2	9	10				26	0.7	10	36	1	1803	2516	6493	274	93	41	61	10	44	1	75	21	136		23	3	14	27	22	0.7	1
trastuzumab	ERBB2	Tclin	1089	Musculoskeletal and connective tissue disorders	Back pain	1	0.0625	Phase 1	Breast Neoplasms	16	NCT00950742	skeletalMuscleTissue	25	0.4	3	171	8		1	0.4				0.4		0.2	38	0.8	7	10	14	29	1	7	3	1	28	0.1	44	14	4		8	0.4	4	0.5	2		2
trastuzumab	ERBB2	Tclin	1089	Musculoskeletal and connective tissue disorders	Muscle spasms	2	0.125	Phase 1	Breast Neoplasms	16	NCT00950742	smoothMuscleTissue	6	1	6	35	122	0.2	9	10				26	0.7	10	36	1	1803	2516	6493	274	93	41	61	10	44	1	75	21	136		23	3	14	27	22	0.7	1
trastuzumab	ERBB2	Tclin	1089	Musculoskeletal and connective tissue disorders	Pain in extremity	3	0.1875	Phase 1	Breast Neoplasms	16	NCT00950742	skeletalMuscleTissue	25	0.4	3	171	8		1	0.4				0.4		0.2	38	0.8	7	10	14	29	1	7	3	1	28	0.1	44	14	4		8	0.4	4	0.5	2		2
trastuzumab	ERBB2	Tclin	1089	Psychiatric disorders	Depressed mood	1	0.0625	Phase 1	Breast Neoplasms	16	NCT00950742	brain	1	7			7			2	4										1						18		1	2						1	47	3
trastuzumab	ERBB2	Tclin	1089	Psychiatric disorders	Depression	1	0.0625	Phase 1	Breast Neoplasms	16	NCT00950742	brain	1	7			7			2	4										1						18		1	2						1	47	3
trastuzumab	ERBB2	Tclin	1089	Renal and urinary disorders	Chromaturia	1	0.0625	Phase 1	Breast Neoplasms	16	NCT00950742	kidney	26	0.2	10	37	13		0.9	1		0.2	33	2		2	26	0.7	16	37	75	55	4	11	14	0.6	22	0.3	38	34	11		19	4	13	3	8	0.1	1
trastuzumab	ERBB2	Tclin	1089	Renal and urinary disorders	Renal impairment	1	0.0625	Phase 1	Breast Neoplasms	16	NCT00950742	kidney	26	0.2	10	37	13		0.9	1		0.2	33	2		2	26	0.7	16	37	75	55	4	11	14	0.6	22	0.3	38	34	11		19	4	13	3	8	0.1	1
trastuzumab	ERBB2	Tclin	1089	Reproductive system and breast disorders	Breast discharge	1	0.0625	Phase 1	Breast Neoplasms	16	NCT00950742	breast	162	2	13	88	55	0.3	9	3		0.1		6	0.2	3	38	2	156	193	234	230	3	66	18	10	52	1	41	47	48		37	6	31	4	9	0.1	1
trastuzumab	ERBB2	Tclin	1089	Reproductive system and breast disorders	Breast disorder	1	0.0625	Phase 1	Breast Neoplasms	16	NCT00950742	breast	162	2	13	88	55	0.3	9	3		0.1		6	0.2	3	38	2	156	193	234	230	3	66	18	10	52	1	41	47	48		37	6	31	4	9	0.1	1
trastuzumab	ERBB2	Tclin	1089	Reproductive system and breast disorders	Breast pain	1	0.0625	Phase 1	Breast Neoplasms	16	NCT00950742	breast	162	2	13	88	55	0.3	9	3		0.1		6	0.2	3	38	2	156	193	234	230	3	66	18	10	52	1	41	47	48		37	6	31	4	9	0.1	1
trastuzumab	ERBB2	Tclin	1089	Respiratory	Dyspnoea	1	0.0625	Phase 1	Breast Neoplasms	16	NCT00950742	lung	116	5	7	103	49	1	7	19		0.1		26	3	12	71	2	145	277	251	294	2	63	41	141	64	5	39	33	32		24	9	33	2	5		0.4
trastuzumab	ERBB2	Tclin	1089	Respiratory	Dyspnoea exertional	1	0.0625	Phase 1	Breast Neoplasms	16	NCT00950742	lung	116	5	7	103	49	1	7	19		0.1		26	3	12	71	2	145	277	251	294	2	63	41	141	64	5	39	33	32		24	9	33	2	5		0.4
trastuzumab	ERBB2	Tclin	1089	Respiratory	Epistaxis	5	0.3125	Phase 1	Breast Neoplasms	16	NCT00950742	lung	116	5	7	103	49	1	7	19		0.1		26	3	12	71	2	145	277	251	294	2	63	41	141	64	5	39	33	32		24	9	33	2	5		0.4
trastuzumab	ERBB2	Tclin	1089	Respiratory	Lung disorder	1	0.0625	Phase 1	Breast Neoplasms	16	NCT00950742	lung	116	5	7	103	49	1	7	19		0.1		26	3	12	71	2	145	277	251	294	2	63	41	141	64	5	39	33	32		24	9	33	2	5		0.4
trastuzumab	ERBB2	Tclin	1089	Respiratory	Oropharyngeal pain	2	0.125	Phase 1	Breast Neoplasms	16	NCT00950742	lung	116	5	7	103	49	1	7	19		0.1		26	3	12	71	2	145	277	251	294	2	63	41	141	64	5	39	33	32		24	9	33	2	5		0.4
trastuzumab	ERBB2	Tclin	1089	Skin and subcutaneous tissue disorders	Acne	1	0.0625	Phase 1	Breast Neoplasms	16	NCT00950742	zoneOfSkin	6	0.1	0.8	51	20	0.2	0.7	6			0.2	1	0.2	4	25	1	479	497	779	23	13	17	30	0.9	38	1	69	95	9	0.1	100	46	33	0.9	38	0.4	8
trastuzumab	ERBB2	Tclin	1089	Skin and subcutaneous tissue disorders	Dermatitis allergic	1	0.0625	Phase 1	Breast Neoplasms	16	NCT00950742	zoneOfSkin	6	0.1	0.8	51	20	0.2	0.7	6			0.2	1	0.2	4	25	1	479	497	779	23	13	17	30	0.9	38	1	69	95	9	0.1	100	46	33	0.9	38	0.4	8
trastuzumab	ERBB2	Tclin	1089	Skin and subcutaneous tissue disorders	Dry skin	6	0.375	Phase 1	Breast Neoplasms	16	NCT00950742	zoneOfSkin	6	0.1	0.8	51	20	0.2	0.7	6			0.2	1	0.2	4	25	1	479	497	779	23	13	17	30	0.9	38	1	69	95	9	0.1	100	46	33	0.9	38	0.4	8
trastuzumab	ERBB2	Tclin	1089	Skin and subcutaneous tissue disorders	Erythema	1	0.0625	Phase 1	Breast Neoplasms	16	NCT00950742	zoneOfSkin	6	0.1	0.8	51	20	0.2	0.7	6			0.2	1	0.2	4	25	1	479	497	779	23	13	17	30	0.9	38	1	69	95	9	0.1	100	46	33	0.9	38	0.4	8
trastuzumab	ERBB2	Tclin	1089	Skin and subcutaneous tissue disorders	Onychoclasis	1	0.0625	Phase 1	Breast Neoplasms	16	NCT00950742	zoneOfSkin	6	0.1	0.8	51	20	0.2	0.7	6			0.2	1	0.2	4	25	1	479	497	779	23	13	17	30	0.9	38	1	69	95	9	0.1	100	46	33	0.9	38	0.4	8
trastuzumab	ERBB2	Tclin	1089	Skin and subcutaneous tissue disorders	Pain of skin	0	0	Phase 1	Breast Neoplasms	16	NCT00950742	zoneOfSkin	6	0.1	0.8	51	20	0.2	0.7	6			0.2	1	0.2	4	25	1	479	497	779	23	13	17	30	0.9	38	1	69	95	9	0.1	100	46	33	0.9	38	0.4	8
trastuzumab	ERBB2	Tclin	1089	Skin and subcutaneous tissue disorders	Pruritus	3	0.1875	Phase 1	Breast Neoplasms	16	NCT00950742	zoneOfSkin	6	0.1	0.8	51	20	0.2	0.7	6			0.2	1	0.2	4	25	1	479	497	779	23	13	17	30	0.9	38	1	69	95	9	0.1	100	46	33	0.9	38	0.4	8
trastuzumab	ERBB2	Tclin	1089	Skin and subcutaneous tissue disorders	Rash	9	0.5625	Phase 1	Breast Neoplasms	16	NCT00950742	zoneOfSkin	6	0.1	0.8	51	20	0.2	0.7	6			0.2	1	0.2	4	25	1	479	497	779	23	13	17	30	0.9	38	1	69	95	9	0.1	100	46	33	0.9	38	0.4	8
trastuzumab	ERBB2	Tclin	1089	Skin and subcutaneous tissue disorders	Rash generalised	0	0	Phase 1	Breast Neoplasms	16	NCT00950742	zoneOfSkin	6	0.1	0.8	51	20	0.2	0.7	6			0.2	1	0.2	4	25	1	479	497	779	23	13	17	30	0.9	38	1	69	95	9	0.1	100	46	33	0.9	38	0.4	8
trastuzumab	ERBB2	Tclin	1089	Skin and subcutaneous tissue disorders	Scab	0	0	Phase 1	Breast Neoplasms	16	NCT00950742	zoneOfSkin	6	0.1	0.8	51	20	0.2	0.7	6			0.2	1	0.2	4	25	1	479	497	779	23	13	17	30	0.9	38	1	69	95	9	0.1	100	46	33	0.9	38	0.4	8
trastuzumab	ERBB2	Tclin	1089	Skin and subcutaneous tissue disorders	Skin fissures	6	0.375	Phase 1	Breast Neoplasms	16	NCT00950742	zoneOfSkin	6	0.1	0.8	51	20	0.2	0.7	6			0.2	1	0.2	4	25	1	479	497	779	23	13	17	30	0.9	38	1	69	95	9	0.1	100	46	33	0.9	38	0.4	8
trastuzumab	ERBB2	Tclin	1089	Metabolism and nutrition disorders	Hyponatraemia	1	0.0243902	Phase 2	Breast Neoplasms	41	NCT00431067	kidney	26	0.2	10	37	13		0.9	1		0.2	33	2		2	26	0.7	16	37	75	55	4	11	14	0.6	22	0.3	38	34	11		19	4	13	3	8	0.1	1
trastuzumab	ERBB2	Tclin	1089	Respiratory	Dyspnoea	1	0.0243902	Phase 2	Breast Neoplasms	41	NCT00431067	lung	116	5	7	103	49	1	7	19		0.1		26	3	12	71	2	145	277	251	294	2	63	41	141	64	5	39	33	32		24	9	33	2	5		0.4
trastuzumab	ERBB2	Tclin	1089	Blood and lymphatic system disorders	Anaemia	7	0.170732	Phase 2	Breast Neoplasms	41	NCT00431067	boneMarrow	38			92	2	3	12	33		0.1		190	2	10	42	0.5	4	1	1	0.3		22	10	358	53	6	39	0.9	0.6		0.1	2	0.6		3		0.6
trastuzumab	ERBB2	Tclin	1089	Gastrointestinal disorders	Abdominal pain	3	0.0731707	Phase 2	Breast Neoplasms	41	NCT00431067	stomach	30	0.6	2	65	23	0.7	2	3		0.1	0.1	4	0.1	1	18	0.8	93	58	149	54	3	23	17	3	39	0.8	32	51	16	2	13	8	15	2	3	0.3	0.2
trastuzumab	ERBB2	Tclin	1089	Gastrointestinal disorders	Stomatitis	15	0.365854	Phase 2	Breast Neoplasms	41	NCT00431067	stomach	30	0.6	2	65	23	0.7	2	3		0.1	0.1	4	0.1	1	18	0.8	93	58	149	54	3	23	17	3	39	0.8	32	51	16	2	13	8	15	2	3	0.3	0.2
trastuzumab	ERBB2	Tclin	1089	Musculoskeletal and connective tissue disorders	Muscle spasms	4	0.097561	Phase 2	Breast Neoplasms	41	NCT00431067	smoothMuscleTissue	6	1	6	35	122	0.2	9	10				26	0.7	10	36	1	1803	2516	6493	274	93	41	61	10	44	1	75	21	136		23	3	14	27	22	0.7	1
trastuzumab	ERBB2	Tclin	1089	Musculoskeletal and connective tissue disorders	Pain in extremity	3	0.0731707	Phase 2	Breast Neoplasms	41	NCT00431067	skeletalMuscleTissue	25	0.4	3	171	8		1	0.4				0.4		0.2	38	0.8	7	10	14	29	1	7	3	1	28	0.1	44	14	4		8	0.4	4	0.5	2		2
trastuzumab	ERBB2	Tclin	1089	Psychiatric disorders	Depression	3	0.0731707	Phase 2	Breast Neoplasms	41	NCT00431067	brain	1	7			7			2	4										1						18		1	2						1	47	3
trastuzumab	ERBB2	Tclin	1089	Respiratory	Dyspnoea	5	0.121951	Phase 2	Breast Neoplasms	41	NCT00431067	lung	116	5	7	103	49	1	7	19		0.1		26	3	12	71	2	145	277	251	294	2	63	41	141	64	5	39	33	32		24	9	33	2	5		0.4
trastuzumab	ERBB2	Tclin	1089	Respiratory	Epistaxis	7	0.170732	Phase 2	Breast Neoplasms	41	NCT00431067	lung	116	5	7	103	49	1	7	19		0.1		26	3	12	71	2	145	277	251	294	2	63	41	141	64	5	39	33	32		24	9	33	2	5		0.4
[truncated: 1,039 more columns]
